# Supplementary material for: Whole-genome transcriptomic insights into protective molecular mechanisms in metabolically healthy obese African Americans
Source: NPJ Genom Med. 2018 Jan 29;3:4. doi: 10.1038/s41525-018-0043-x (PMC5789085; doi:10.1038/s41525-018-0043-x)
Supplement: Supplementary file 2 — Supplemental Material T1 [file 41525_2018_43_MOESM2_ESM.xlsx]

## Sheet: lightpinkMM_GS
Module	Gene	Module Membership	Gene Significance
Lightpink	RPL24	0.965619	0.338799
	RPS27	0.947573	0.476203
	RPL35A	0.924694	0.470374
	RPS27A	0.922584	0.391316
	RPL31	0.911339	0.357047
	RPS13	0.909273	0.283957
	RPL37	0.906661	0.469962
	COMMD6	0.905097	0.240995
	RPL26	0.894383	0.331668
	RPL30	0.884844	0.501466
	RPL9	0.882923	0.226519
	RPS17L	0.876428	0.447047
	RPL36A	0.87153	0.411286
	LSM5	0.858016	0.256405
	RPL34	0.856362	0.394895
	RPS29	0.851511	0.321144
	RPS24	0.827628	0.143716
	SNHG6	0.820922	0.250461
	RPS25	0.803668	0.37615
	RPL41	0.777865	0.216789
	RPL38	0.753008	0.225581
	ZNHIT3	0.734696	0.054055
	SNHG8	0.648565	0.228637
Khaki4	CASD1	0.931453	0.485845
	ELK4	0.907451	0.46602
	PPIH	0.886207	0.525349
	FASTKD2	0.885295	0.349919
	MRPS31	0.872614	0.39658
	AGL	0.872006	0.393841
	RPL37A	0.870932	0.530179
	C11orf1	0.870339	0.342669
	ZNF675	0.864959	0.450665
	RABL3	0.861551	0.298544
	RBMX	0.857841	0.461271
	RMP	0.85554	0.361033
	ZNF260	0.854389	0.38767
	ZNF480	0.853639	0.305212
	TSEN15	0.853455	0.270665
	MEAF6	0.853036	0.312513
	NARG2	0.851726	0.23082
	CALCOCO1	0.846503	0.3541
	MRPL45	0.842862	0.333126
	CHCHD7	0.842219	0.439949
	BRMS1L	0.833662	0.468049
	RPL7	0.831493	0.46905
	ZNF383	0.82998	0.248755
	DNAJC16	0.821173	0.342736
	SYNJ2BP	0.820691	0.438822
	C5orf28	0.819463	0.33701
	PEX3	0.819262	0.231417
	RABGGTB	0.807242	0.163786
	ANKRD40	0.806309	0.292872
	ZBTB10	0.803922	0.224794
	DNAJC24	0.802573	0.470814
	TUBE1	0.7965	0.371894
	ZNF709	0.794096	0.382039
	LYRM7	0.786152	0.413906
	KLHL20	0.780751	0.368322
	HOOK1	0.780627	0.306747
	ZNF573	0.779738	0.422886
	C4orf43	0.75803	0.185324
	C12orf47	0.757092	0.333914
	ZNF681	0.756915	0.358646
	IQCB1	0.741978	0.182222
	DPY19L4	0.733109	0.30162
	ZNF280B	0.727249	0.386046
	ERCC8	0.721487	0.289873
	ZNF382	0.712252	0.475412
	ZNF470	0.70375	0.21895
	C14orf126	0.693136	0.218782
	NACA	0.677748	0.297327
	TSC22D3	0.665888	0.173869
	GORAB	0.655786	0.0972925
