# Supplementary material for: Whole-genome transcriptomic insights into protective molecular mechanisms in metabolically healthy obese African Americans
Source: NPJ Genom Med. 2018 Jan 29;3:4. doi: 10.1038/s41525-018-0043-x (PMC5789085; doi:10.1038/s41525-018-0043-x)
Supplement: Supplementary file 3 — Supplemental Material T2 [file 41525_2018_43_MOESM3_ESM.xlsx]

## Sheet: GOEnrichmentTable_MHO_signif
GO ID	GO Term	Ontology	P-Value	FDR
GO:0022626	cytosolic ribosome	CC	1.12936e-36	2.28651e-32
GO:0006614	SRP-dependent cotranslational protein targeting to membrane	BP	2.70498e-36	2.55739e-32
GO:0006613	cotranslational protein targeting to membrane	BP	3.78948e-36	2.55739e-32
GO:0045047	protein targeting to ER	BP	7.29364e-36	3.69167e-32
GO:0072599	establishment of protein localization to endoplasmic reticulum	BP	1.37e-35	5.5474e-32
GO:0000184	nuclear-transcribed mRNA catabolic process, nonsense-mediated decay	BP	1.86157e-35	6.28154e-32
GO:0000956	nuclear-transcribed mRNA catabolic process	BP	1.22986e-34	3.5571e-31
GO:0070972	protein localization to endoplasmic reticulum	BP	2.05975e-34	5.2127e-31
GO:0006402	mRNA catabolic process	BP	4.24222e-34	9.54311e-31
GO:0044391	ribosomal subunit	CC	2.38761e-33	4.83396e-30
GO:0006401	RNA catabolic process	BP	5.5327e-33	1.01832e-29
GO:0006415	translational termination	BP	2.0297e-32	3.42445e-29
GO:0019083	viral transcription	BP	6.50871e-32	1.01366e-28
GO:0019080	viral gene expression	BP	1.62232e-31	2.34611e-28
GO:0006414	translational elongation	BP	2.51601e-31	3.39595e-28
GO:0044445	cytosolic part	CC	3.25635e-31	4.12051e-28
GO:0044033	multi-organism metabolic process	BP	3.85899e-31	4.59583e-28
GO:0006612	protein targeting to membrane	BP	5.85673e-31	6.58752e-28
GO:0005840	ribosome	CC	1.03284e-30	1.10058e-27
GO:0003735	structural constituent of ribosome	MF	1.33347e-30	1.34987e-27
GO:0006413	translational initiation	BP	2.04927e-29	1.9757e-26
GO:0043624	cellular protein complex disassembly	BP	4.77948e-29	4.39843e-26
GO:0034655	nucleobase-containing compound catabolic process	BP	1.02204e-28	8.99661e-26
GO:0043241	protein complex disassembly	BP	2.05808e-28	1.73616e-25
GO:0032984	macromolecular complex disassembly	BP	3.86135e-28	3.12707e-25
GO:0044270	cellular nitrogen compound catabolic process	BP	6.43022e-28	4.82171e-25
GO:0046700	heterocycle catabolic process	BP	6.43022e-28	4.82171e-25
GO:0019439	aromatic compound catabolic process	BP	9.31568e-28	6.73591e-25
GO:1901361	organic cyclic compound catabolic process	BP	3.15885e-27	2.20531e-24
GO:0090150	establishment of protein localization to membrane	BP	1.0042e-26	6.77699e-24
GO:0019058	viral life cycle	BP	3.07643e-26	2.00921e-23
GO:0016071	mRNA metabolic process	BP	3.16462e-25	2.00222e-22
GO:0072657	protein localization to membrane	BP	1.26698e-24	7.77313e-22
GO:0030529	ribonucleoprotein complex	CC	2.88954e-24	1.72063e-21
GO:0022625	cytosolic large ribosomal subunit	CC	1.25872e-23	7.12656e-21
GO:0006412	translation	BP	1.26719e-23	7.12656e-21
GO:0043043	peptide biosynthetic process	BP	2.65922e-23	1.4551e-20
GO:0072594	establishment of protein localization to organelle	BP	6.56324e-23	3.49682e-20
GO:0043604	amide biosynthetic process	BP	2.11022e-22	1.09547e-19
GO:0044265	cellular macromolecule catabolic process	BP	3.45398e-22	1.74823e-19
GO:0006605	protein targeting	BP	4.26232e-22	2.10475e-19
GO:0006518	peptide metabolic process	BP	4.70151e-22	2.26635e-19
GO:0022411	cellular component disassembly	BP	1.33355e-21	6.27885e-19
GO:0016032	viral process	BP	2.39825e-21	1.10352e-18
GO:0015934	large ribosomal subunit	CC	3.18023e-21	1.4049e-18
GO:0044764	multi-organism cellular process	BP	3.19202e-21	1.4049e-18
GO:0033365	protein localization to organelle	BP	6.73292e-21	2.90031e-18
GO:0044403	symbiosis, encompassing mutualism through parasitism	BP	9.96081e-21	4.11564e-18
GO:0044419	interspecies interaction between organisms	BP	9.96081e-21	4.11564e-18
GO:0044802	single-organism membrane organization	BP	1.24445e-20	5.03904e-18
GO:0043603	cellular amide metabolic process	BP	1.96369e-20	7.75012e-18
GO:0009057	macromolecule catabolic process	BP	1.99055e-20	7.75012e-18
GO:0005198	structural molecule activity	MF	2.31366e-20	8.83819e-18
GO:0061024	membrane organization	BP	2.31897e-19	8.69441e-17
GO:0006886	intracellular protein transport	BP	4.01039e-19	1.47626e-16
GO:0016482	cytoplasmic transport	BP	7.49214e-19	2.70868e-16
GO:1902580	single-organism cellular localization	BP	5.37423e-18	1.90889e-15
GO:1901566	organonitrogen compound biosynthetic process	BP	1.9517e-17	6.81278e-15
GO:1901575	organic substance catabolic process	BP	5.81857e-17	1.99666e-14
GO:0044248	cellular catabolic process	BP	1.45008e-16	4.89305e-14
GO:0034613	cellular protein localization	BP	2.01528e-16	6.68876e-14
GO:0070727	cellular macromolecule localization	BP	2.17958e-16	7.11737e-14
GO:1902582	single-organism intracellular transport	BP	4.07062e-16	1.30816e-13
GO:0003723	RNA binding	MF	4.57985e-16	1.44881e-13
GO:0071822	protein complex subunit organization	BP	1.99156e-15	6.20326e-13
GO:0009056	catabolic process	BP	3.05763e-15	9.37951e-13
GO:0046907	intracellular transport	BP	3.25266e-15	9.82885e-13
GO:0015031	protein transport	BP	3.92713e-15	1.16925e-12
GO:0045184	establishment of protein localization	BP	1.19581e-14	3.50874e-12
GO:1901564	organonitrogen compound metabolic process	BP	6.2557e-14	1.80933e-11
GO:0008104	protein localization	BP	2.89038e-13	8.24205e-11
GO:0016070	RNA metabolic process	BP	3.3572e-13	9.44025e-11
GO:0051704	multi-organism process	BP	3.79041e-13	1.05124e-10
GO:0043933	macromolecular complex subunit organization	BP	8.27059e-13	2.26279e-10
GO:0032774	RNA biosynthetic process	BP	9.77632e-13	2.63908e-10
GO:0051649	establishment of localization in cell	BP	1.26594e-12	3.37241e-10
GO:0071702	organic substance transport	BP	1.34284e-12	3.5308e-10
GO:0005829	cytosol	CC	1.50147e-12	3.89728e-10
GO:0022627	cytosolic small ribosomal subunit	CC	2.46941e-12	6.32857e-10
GO:0090304	nucleic acid metabolic process	BP	2.54191e-12	6.43293e-10
GO:0002181	cytoplasmic translation	BP	2.89088e-12	7.17848e-10
GO:0033036	macromolecule localization	BP	2.90742e-12	7.17848e-10
GO:0034654	nucleobase-containing compound biosynthetic process	BP	6.12967e-12	1.4952e-09
GO:0010467	gene expression	BP	7.15664e-12	1.72492e-09
GO:0018130	heterocycle biosynthetic process	BP	8.27451e-12	1.97089e-09
GO:0019438	aromatic compound biosynthetic process	BP	8.46023e-12	1.9917e-09
GO:0051641	cellular localization	BP	1.14089e-11	2.65499e-09
GO:1901362	organic cyclic compound biosynthetic process	BP	1.43608e-11	3.30396e-09
GO:0006139	nucleobase-containing compound metabolic process	BP	2.29967e-11	5.23137e-09
GO:0046483	heterocycle metabolic process	BP	4.34017e-11	9.76345e-09
GO:0006725	cellular aromatic compound metabolic process	BP	4.59214e-11	1.02167e-08
GO:0015935	small ribosomal subunit	CC	5.74834e-11	1.26501e-08
GO:0044271	cellular nitrogen compound biosynthetic process	BP	6.21938e-11	1.35395e-08
GO:0034645	cellular macromolecule biosynthetic process	BP	8.56061e-11	1.84381e-08
GO:1901360	organic cyclic compound metabolic process	BP	9.62353e-11	2.05093e-08
GO:0009059	macromolecule biosynthetic process	BP	1.54811e-10	3.26489e-08
GO:0034641	cellular nitrogen compound metabolic process	BP	3.4453e-10	7.19109e-08
GO:0043228	non-membrane-bounded organelle	CC	5.63085e-10	1.15154e-07
GO:0043232	intracellular non-membrane-bounded organelle	CC	5.63085e-10	1.15154e-07
GO:0006807	nitrogen compound metabolic process	BP	8.97582e-10	1.81725e-07
GO:0044765	single-organism transport	BP	1.22757e-09	2.46073e-07
GO:0003676	nucleic acid binding	MF	1.83559e-09	3.64346e-07
GO:1902578	single-organism localization	BP	2.4654e-09	4.84607e-07
GO:0042254	ribosome biogenesis	BP	2.57079e-09	5.00464e-07
GO:0032991	macromolecular complex	CC	2.83171e-09	5.46007e-07
GO:0044249	cellular biosynthetic process	BP	3.36017e-09	6.41793e-07
GO:1901576	organic substance biosynthetic process	BP	4.6407e-09	8.78091e-07
GO:0044822	poly(A) RNA binding	MF	5.8843e-09	1.10309e-06
GO:0009058	biosynthetic process	BP	6.04703e-09	1.12319e-06
GO:0006810	transport	BP	1.22698e-08	2.25831e-06
GO:0051234	establishment of localization	BP	1.8633e-08	3.39859e-06
GO:0044267	cellular protein metabolic process	BP	4.11437e-08	7.43745e-06
GO:0022613	ribonucleoprotein complex biogenesis	BP	6.51732e-08	1.1677e-05
GO:0044260	cellular macromolecule metabolic process	BP	6.70762e-08	1.19125e-05
GO:0042273	ribosomal large subunit biogenesis	BP	9.43388e-08	1.66085e-05
GO:0019538	protein metabolic process	BP	2.78476e-07	4.86037e-05
GO:0043170	macromolecule metabolic process	BP	3.24198e-07	5.61001e-05
GO:0051179	localization	BP	3.79758e-07	6.51575e-05
GO:1901363	heterocyclic compound binding	MF	9.5506e-07	0.000162489
GO:0097159	organic cyclic compound binding	MF	1.17214e-06	0.000197759
GO:0016043	cellular component organization	BP	1.25636e-06	0.000210217
GO:0071840	cellular component organization or biogenesis	BP	1.75021e-06	0.00029045
GO:0005925	focal adhesion	CC	2.37614e-06	0.000391117
GO:0005924	cell-substrate adherens junction	CC	2.55831e-06	0.000417706
GO:0030055	cell-substrate junction	CC	2.71213e-06	0.000439279
GO:0044238	primary metabolic process	BP	4.05626e-06	0.00065177
GO:0044237	cellular metabolic process	BP	4.14611e-06	0.000660962
GO:0005912	adherens junction	CC	6.8048e-06	0.00107633
GO:0071704	organic substance metabolic process	BP	7.7473e-06	0.00121591
GO:0070161	anchoring junction	CC	8.44856e-06	0.00131577
GO:0044444	cytoplasmic part	CC	9.05376e-06	0.00139926
GO:0044446	intracellular organelle part	CC	9.2914e-06	0.0014251
GO:0044422	organelle part	CC	1.45167e-05	0.00220981
GO:0042274	ribosomal small subunit biogenesis	BP	1.76062e-05	0.00266011
GO:0042255	ribosome assembly	BP	1.99243e-05	0.00296608
GO:0019843	rRNA binding	MF	1.99243e-05	0.00296608
GO:0008152	metabolic process	BP	7.76355e-05	0.011473
GO:0005737	cytoplasm	CC	0.000128839	0.0188668
GO:0000028	ribosomal small subunit assembly	BP	0.000129531	0.0188668
GO:0065010	extracellular membrane-bounded organelle	CC	0.000220653	0.0316832
GO:0070062	extracellular exosome	CC	0.000220653	0.0316832
GO:0000027	ribosomal large subunit assembly	BP	0.000225953	0.0322158
GO:0043230	extracellular organelle	CC	0.000229602	0.0322814
GO:1903561	extracellular vesicle	CC	0.000229602	0.0322814
