# Supplementary material for: Whole-genome transcriptomic insights into protective molecular mechanisms in metabolically healthy obese African Americans
Source: NPJ Genom Med. 2018 Jan 29;3:4. doi: 10.1038/s41525-018-0043-x (PMC5789085; doi:10.1038/s41525-018-0043-x)
Supplement: Supplementary file 4 — Supplemental Material T3 [file 41525_2018_43_MOESM4_ESM.xlsx]

## Sheet: MHO_allDEresults
Module	Gene	logFC	FC	PValue	FDR
Lightpink	RPL37	-0.290698	0.817506	2.05131e-05	0.000748727
	RPS27	-0.353353	0.782763	6.96426e-05	0.00169464
	RPL30	-0.296714	0.814105	0.000116982	0.00213493
	RPS17L	-0.326067	0.797708	0.000176635	0.00216329
	RPL35A	-0.310888	0.806145	0.000348201	0.00363124
	RPS29	-0.350646	0.784233	0.00213118	0.0103717
	RPS27A	-0.268302	0.830296	0.00204819	0.0103717
	RPS25	-0.339916	0.790087	0.00407586	0.0141685
	RPL24	-0.216994	0.860356	0.0051894	0.0164707
	RPL34	-0.333807	0.79344	0.00620358	0.0183169
	RPL31	-0.231053	0.852013	0.006604	0.018542
	RPL36A	-0.217832	0.859857	0.00769004	0.020049
	RPL26	-0.210025	0.864522	0.012358	0.0273374
	RPL9	-0.203238	0.868599	0.0258756	0.0410634
	RPS13	-0.198621	0.871383	0.0278416	0.0432433
	COMMD6	-0.135397	0.910419	0.0289884	0.0440865
	LSM5	-0.201802	0.869464	0.0315285	0.046971
	RPL38	-0.153991	0.898761	0.0508598	0.0692858
	SNHG6	-0.189773	0.876744	0.057425	0.0748576
	RPL41	-0.159713	0.895203	0.067116	0.0822893
	SNHG8	-0.282858	0.821961	0.117176	0.135776
	RPS24	-0.0907278	0.939049	0.182288	0.190101
	ZNHIT3	-0.0306658	0.978968	0.58943	0.58943
Khaki4	RPL37A	-0.373473	0.771922	1.07288e-05	0.000748727
	PPIH	-0.280587	0.823256	0.000177805	0.00216329
	CASD1	-0.24396	0.844424	0.000531529	0.0048502
	CHCHD7	-0.245465	0.843544	0.000697565	0.00565803
	ZNF382	-0.263965	0.832796	0.000963336	0.00703235
	BRMS1L	-0.310598	0.806308	0.0016198	0.0102608
	RPL7	-0.248103	0.842003	0.00168671	0.0102608
	RBMX	-0.142676	0.905837	0.00195456	0.0103717
	SYNJ2BP	-0.174091	0.886326	0.00270745	0.0123527
	C11orf1	-0.331382	0.794775	0.00391762	0.0141685
	ELK4	-0.219128	0.859084	0.00406739	0.0141685
	ZNF573	-0.182909	0.880925	0.00358659	0.0141685
	DNAJC24	-0.186823	0.878538	0.00393081	0.0141685
	TUBE1	-0.268886	0.82996	0.00441519	0.0146504
	ZNF280B	-0.294167	0.815543	0.00627292	0.0183169
	ZNF675	-0.242717	0.845152	0.0073131	0.0197724
	LYRM7	-0.152218	0.899866	0.0096224	0.0242219
	MRPL45	-0.262817	0.833459	0.0108863	0.0256354
	MRPS31	-0.166579	0.890953	0.0108768	0.0256354
	RMP	-0.149637	0.901477	0.0115182	0.0262759
	FASTKD2	-0.133241	0.911781	0.0130981	0.0281223
	DPY19L4	-0.157021	0.896875	0.0143634	0.0299578
	ZNF260	-0.164132	0.892466	0.0159463	0.0323356
	HOOK1	-0.307772	0.807888	0.017426	0.0343811
	DNAJC16	-0.102942	0.931132	0.017991	0.0344331
	AGL	-0.152202	0.899876	0.0193391	0.0344331
	NACA	-0.143988	0.905014	0.0190204	0.0344331
	C5orf28	-0.177182	0.884429	0.0187971	0.0344331
	ZNF681	-0.167615	0.890313	0.0215049	0.0373776
	KLHL20	-0.130774	0.913341	0.022117	0.0375475
	ZNF709	-0.178254	0.883772	0.0234541	0.0385291
	ERCC8	-0.189107	0.877149	0.0237508	0.0385291
	C12orf47	-0.177953	0.883956	0.0350212	0.051131
	RABL3	-0.144441	0.90473	0.0451695	0.0646544
	MEAF6	-0.133637	0.911531	0.0483679	0.0679011
	ANKRD40	-0.134474	0.911002	0.0512525	0.0692858
	ZNF383	-0.112305	0.925109	0.0552407	0.0733194
	TSEN15	-0.160899	0.894468	0.0586931	0.0751683
	CALCOCO1	0.166524	1.12235	0.0676351	0.0822893
	ZNF480	-0.147418	0.902865	0.0669282	0.0822893
	NARG2	-0.0976798	0.934535	0.0779373	0.0932693
	TSC22D3	0.216889	1.16222	0.0828876	0.0975934
	ZNF470	-0.11329	0.924477	0.123694	0.141089
	ZBTB10	-0.143693	0.905199	0.126703	0.142297
	RABGGTB	-0.106502	0.928838	0.13622	0.150667
	C14orf126	-0.0781174	0.947293	0.170888	0.180795
	PEX3	-0.101444	0.9321	0.169633	0.180795
	C4orf43	-0.115929	0.922788	0.168304	0.180795
	IQCB1	-0.0975771	0.934601	0.290637	0.298824
	GORAB	-0.0551275	0.962509	0.491792	0.498623
