# Supplementary material for: Whole-genome transcriptomic insights into protective molecular mechanisms in metabolically healthy obese African Americans
Source: NPJ Genom Med. 2018 Jan 29;3:4. doi: 10.1038/s41525-018-0043-x (PMC5789085; doi:10.1038/s41525-018-0043-x)
Supplement: Supplementary file 5 — Dataset 1 [file 41525_2018_43_MOESM5_ESM.xlsx]

## Sheet: NORMALIZED_EXPRESSION_DATA
GENE	SAMPLE1	SAMPLE2	SAMPLE3	SAMPLE4	SAMPLE5	SAMPLE6	SAMPLE7	SAMPLE8	SAMPLE9	SAMPLE10	SAMPLE11	SAMPLE12	SAMPLE13	SAMPLE14	SAMPLE15	SAMPLE16	SAMPLE17	SAMPLE18	SAMPLE19	SAMPLE20	SAMPLE21	SAMPLE22	SAMPLE23	SAMPLE24	SAMPLE25	SAMPLE26	SAMPLE27	SAMPLE28	SAMPLE29
SLC23A2	40.8565	33.5239	37.9107	36.8394	32.2787	35.3498	36.4701	34.1833	29.0151	39.5599	34.0742	35.509	30.6303	34.714	35.926	32.0394	34.3925	33.7223	37.0664	35.7108	32.9955	32.3019	42.3971	35.2882	34.3322	37.3424	36.3418	36.3008	34.9126
SLC23A3	1.0504	0.836398	0.761865	0.895025	0.742807	0.769608	1.44297	1.54524	0.825479	0.914312	0.713717	1.36453	1.04958	0.916639	0.823361	0.710249	1.09454	0.415897	1.28233	1.00908	1.17788	1.37235	0.995611	0.527731	0.649103	1.26728	0.77631	1.07274	1.48474
SLC24A1	5.93247	3.94512	5.65922	5.03627	3.88072	4.85896	3.82484	4.12495	4.13465	5.44969	5.13706	3.53064	4.25867	4.25793	6.44966	3.95345	3.78948	4.25552	5.61388	4.758	5.15054	4.4953	4.11622	4.4559	4.27937	4.1277	5.03734	4.78007	4.19969
SLC22A5	2.69156	2.49333	2.37322	3.20207	2.97652	2.02185	2.48789	4.44777	2.46628	2.93445	2.49254	3.0307	2.71599	2.51336	2.85432	2.44345	1.83427	3.39726	2.99959	3.07603	3.25212	3.66045	3.67887	2.03708	2.78159	3.88631	4.29988	2.14757	1.35747
SLC26A8	4.38896	5.0721	4.8718	6.50269	14.1014	4.80026	5.96499	15.1909	7.59615	4.79286	4.07986	5.45335	10.9243	8.64715	4.99643	4.95939	4.56217	8.34225	5.76314	4.83394	4.68746	7.60893	7.29883	6.80851	3.1504	7.29975	5.15856	5.42884	6.20196
SLC27A1	12.2048	10.1825	10.0253	14.2865	7.02889	11.82	13.5022	11.9283	13.9178	12.4813	14.1801	12.9766	10.7921	12.7534	11.12	13.6078	13.4724	12.4222	15.6829	12.7028	12.5176	11.8387	12.8568	11.8897	9.47997	12.6571	10.8619	13.9384	14.3443
SLC27A2	0.4831	1.06533	0.8215	0.621761	0.760666	0.978315	0.932957	0.609775	0.471495	0.353016	0.729524	1.19319	0.603553	0.502673	0.768471	0.905999	0.372586	0.715214	0.749898	0.432567	0.914659	0.610076	0.540254	0.657807	2.37311	0.844851	0.854796	0.76204	0.806001
SLC27A3	5.14157	6.84531	4.47261	5.37824	3.04267	6.88081	6.50243	5.45211	6.16571	7.45747	7.53841	9.04436	3.34972	5.20414	6.61434	6.61654	7.10779	7.90311	7.39185	5.55128	5.62346	6.61451	9.18431	5.64441	7.74177	7.16916	6.91608	7.23938	6.27832
SLC27A4	3.8648	3.30932	2.64706	2.54922	1.38904	3.45671	3.70356	1.75759	3.08285	4.6554	5.77539	5.10684	2.41421	3.07517	4.63827	4.96927	5.13022	3.14694	4.28513	5.67144	4.87818	3.40358	4.47639	5.53831	4.6295	5.55188	3.75592	4.9879	4.53906
SLC27A5	0.552114	0.407999	0.730222	0.404145	0.165362	0.326105	1.21567	0.286953	0.834184	0.728096	0.547143	1.16932	0.452664	0.325259	0.886211	0.466727	0.888474	0.321846	0.964154	1.46592	0.982411	0.481639	0.926149	0.870002	0.933681	0.603465	0.751184	0.727402	1.01811
SLC28A2	1.24226	1.10341	0.932859	0.815129	0.668394	1.36834	1.30642	1.17184	0.876256	1.23445	0.937742	1.39173	1.29613	1.06094	1.46174	1.34912	1.31064	1.01918	0.9463	1.17514	1.19515	1.25868	1.65884	0.844751	0.559041	1.31942	0.926547	1.33634	1.27221
SLC28A3	0.414086	0.271999	0.212982	1.18135	0.992174	0.717431	0.226171	0.645644	0.507764	0.0220635	0.0607936	0.167046	0.211243	0.473104	0.35679	0.0549091	0.257944	0.286085	0.0357094	0.288378	0.0677525	1.50914	1.20914	0	0.0194517	0.362079	0.233126	0.0346382	0.296948
SLC29A1	4.3479	2.42533	5.20283	4.01036	4.29942	9.0005	8.3118	3.65865	12.2226	2.49318	3.49563	6.75344	2.08226	2.92733	2.74454	13.7273	3.06667	2.96814	5.3207	4.10939	8.70619	4.8485	6.1486	1.50659	3.81253	4.61047	6.2685	6.4427	7.42369
SLC29A2	1.34578	0.92933	0.578093	0.932642	0.595304	0.65221	1.3853	0.466299	1.08807	1.23556	1.27667	1.24092	0.814796	0.768794	1.48205	1.208	1.2324	1.07282	0.785607	1.41786	0.948535	0.706404	1.56931	1.03976	0.972584	1.6897	0.828893	1.83582	1.14537
SLC29A3	2.27747	2.40266	2.49493	2.64249	1.9182	3.03278	3.61874	2.9054	2.32121	2.66969	2.91809	3.31706	1.87101	2.45423	2.16818	1.51	2.20685	2.21716	3.89233	1.94655	1.89707	2.85772	2.57264	2.24927	2.83995	2.58283	2.22765	2.73642	2.88463
SLC2A1	66.7713	24.9559	29.787	22.8808	35.123	14.2834	30.4766	24.7138	28.7975	27.4912	35.7467	31.3331	32.2599	32.2893	36.3377	38.3814	31.4405	25.8192	44.1368	35.5426	42.6502	22.8618	102.777	50.6723	32.8734	37.439	21.1368	41.6351	68.3828
SLC2A11	3.58736	2.81655	2.67779	3.16134	1.6867	2.57623	2.94334	2.30136	3.66316	4.3421	3.18802	3.00874	2.31704	2.50893	3.67713	3.66655	5.47472	2.03872	3.00209	4.56671	3.25144	3.76288	4.04367	4.56412	3.20953	3.46196	2.54548	4.5376	3.09632
SLC2A13	7.02669	10.6402	7.20973	10.4098	11.9067	12.2576	6.65425	10.2783	9.75632	8.84064	9.24702	7.50181	9.20478	12.4435	10.8105	8.01562	8.77153	10.8584	8.74095	7.75737	8.88269	8.41616	7.17766	7.51194	10.2516	7.21792	8.36664	7.69176	8.27126
SLC2A14	1.18049	1.78567	2.07018	1.69865	1.85437	1.57867	2.49863	2.25186	1.80111	0.976752	2.07337	1.37193	2.49931	1.64315	1.86299	1.15913	0.90825	2.61196	1.86867	1.4169	0.948196	1.24134	1.88677	1.00072	0.736441	1.13017	0.491119	1.66021	2.1902
SLC2A3	140.88	177.508	165.206	209.318	303.4	179.382	205.381	392.482	324.002	181.967	187.147	249.406	271.579	290.35	220.353	174.888	199.257	252.742	215.891	181.691	157.015	206.235	194.34	211.344	193.644	163.835	188.035	185.455	196.73
SLC2A4	0.923757	0.892611	0.487728	0.50829	0.141219	0.564161	0.868498	0.631655	0.919053	0.444801	0.731043	0.433843	0.838636	0.725623	0.484137	1.0548	0.317271	0.430916	0.872381	0.515957	0.676847	0.322056	2.63258	0.927932	0.329512	0.655363	0.36549	0.786287	1.02744
SLC2A4RG	8.48876	4.98665	5.47667	3.3886	2.11664	4.07631	7.03959	3.26409	5.22272	6.04541	7.87278	5.96594	3.92309	4.87888	5.51652	5.436	5.73209	4.29128	4.82077	8.05056	5.92834	4.59162	6.45732	7.46929	5.17415	6.445	7.74497	6.58125	7.25401
SLC2A5	1.13874	1.20133	2.5862	1.8342	0.992174	0.68482	1.13086	1.61411	1.37822	0.794287	0.577539	1.3841	1.23728	0.857501	2.38775	2.80036	3.9838	0.894017	0.785607	0.889166	1.4228	3.4678	1.26059	2.77976	3.20953	1.23107	1.11382	1.00451	0.890843
SLC2A6	8.86523	7.98522	6.15547	5.72051	4.19987	7.66347	6.9593	6.14689	6.45586	10.7449	7.41682	7.42163	3.25918	3.69612	7.45965	6.75382	5.93271	5.90087	10.811	7.16644	7.85624	6.33644	9.49123	6.87514	5.58263	7.45834	6.42392	6.2702	6.36316
SLC2A8	1.03521	0.951997	0.243407	0.652849	0.396869	0.195663	0.819871	0.251084	0.544033	0.992859	1.27667	0.76364	0.452664	0.473104	0.548908	0.713818	0.601869	0.50065	0.678479	0.432567	0.677525	0.963278	0.951876	0.827563	1.10875	0.772435	0.414446	0.76204	0.509053
SLC2A9	2.86409	2.94666	2.76876	3.85492	2.05049	5.34812	4.46689	3.65865	2.46628	5.11874	4.07317	5.4648	2.95741	2.89776	3.40323	3.51418	3.12399	3.03966	4.46368	2.23493	4.37004	3.33936	5.29963	1.86732	3.44295	2.41314	2.668	3.63701	2.29074
SLC30A1	14.1479	17.3626	15.1521	16.8808	20.2073	20.1533	13.4289	20.5171	15.3417	17.9156	14.9856	15.1296	16.1149	18.5989	15.3145	12.7664	11.2636	18.8101	18.7117	10.8863	14.5668	14.9629	18.24	12.0315	20.3659	12.721	17.7953	12.1234	12.6415
SLC30A4	5.5246	7.91994	10.2094	7.54943	6.85757	6.58438	5.68341	5.24227	7.71439	8.2725	7.55422	5.96331	7.97866	6.37448	10.8129	9.03254	10.8655	8.2668	6.01239	7.31111	7.65705	9.60067	5.59574	10.1362	8.79761	7.21647	10.931	7.309	7.39739
SLC30A5	39.2781	44.6936	43.8781	45.004	42.6995	43.7538	40.6625	42.9174	36.6968	43.5194	39.559	41.0268	40.339	40.0604	39.5389	38.2897	36.6793	38.7224	39.2782	37.406	37.732	39.3932	36.5911	37.8453	53.6771	41.9085	46.1857	37.093	37.7539
SLC30A6	42.0943	44.4179	53.1264	50.4118	52.5756	50.2006	42.3531	52.8836	51.4336	45.4517	43.6489	41.6551	51.5748	53.5985	48.5163	44.0461	43.0666	49.4602	43.0973	42.0636	44.6377	48.5331	41.1272	40.2257	52.0644	41.4421	49.7882	43.7716	44.8051
SLC30A7	80.872	85.7446	91.5772	94.7769	101.433	95.7258	81.3132	87.4209	85.6478	79.6425	83.2715	74.3208	85.7325	109.006	84.0301	82.8333	81.3065	90.0833	75.4761	80.3227	82.0832	80.5856	66.8814	73.3715	94.608	75.7319	93.1538	77.8317	82.0755
SLC30A9	36.4051	39.8025	43.2961	37.2746	44.9455	38.9695	31.4661	42.1103	37.0668	33.7793	34.622	35.8911	39.6836	40.1547	37.161	31.0236	30.6953	34.6521	33.7097	35.807	35.1974	34.2606	34.5762	31.8718	44.0775	33.263	40.9525	31.0358	31.2219
SLC31A1	33.2604	36.9157	31.8133	36.2154	39.4158	44.0333	31.3819	44.5889	35.6352	31.8452	32.9313	40.0799	36.7147	33.0774	29.3545	29.8071	24.7555	37.7239	38.7344	24.2721	30.536	38.307	39.0822	27.8375	28.608	27.1899	28.8991	38.7193	26.9578
SLC31A2	29.3321	50.1612	32.8296	42.5282	43.4311	47.1222	41.6438	49.4276	50.7039	38.1037	50.8843	50.1139	44.6931	38.2623	25.1655	27.0153	24.623	40.7679	61.3845	24.9928	24.5941	45.8841	39.5157	34.1423	26.1042	31.1871	22.7169	49.2209	29.4826
SLC33A1	24.7785	26.359	28.3986	30.3112	31.2498	27.6706	24.0912	27.0281	25.7857	23.0008	24.8555	26.0623	24.586	29.5696	25.2119	23.637	24.642	26.4951	25.4572	27.0492	24.8977	27.9733	22.5605	24.5521	32.4806	23.2899	29.4241	27.3576	26.7932
SLC35A1	20.5897	26.5834	27.1399	26.9524	25.7482	30	20.1573	30.4852	22.9477	21.7326	21.065	22.1179	22.4144	25.6313	20.0579	20.4226	18.1693	27.9591	20.3165	18.4081	19.5466	24.8998	21.0282	17.4637	25.0458	19.8108	24.7831	17.9755	18.0714
SLC35A2	4.90002	4.82798	5.17241	6.06217	5.22545	4.46764	5.28676	4.98581	6.60093	6.24398	5.80579	6.13299	5.76393	4.87888	4.28148	4.72218	5.2162	6.1866	5.21357	6.5606	5.08144	4.75217	5.24818	4.92294	6.06893	4.876	5.18058	4.60688	4.79358
SLC35A3	13.4233	17.34	15.426	15.4197	15.1141	15.653	13.2876	13.0922	14.5076	13.9662	13.7698	12.8864	13.2178	18.0075	13.311	13.59	13.4704	15.6632	14.1766	13.6018	15.0072	13.807	12.3487	12.4347	17.2537	12.9624	14.8942	13.7514	13.5747
SLC35A4	15.5627	18.2466	17.4036	14.3005	12.1045	14.9356	17.189	12.1238	16.1034	18.4451	16.8094	16.9194	12.8858	12.8329	20.5566	17.9003	18.1994	14.5188	15.3551	17.3988	15.6169	17.5316	17.6483	20.4557	19.6073	17.4763	19.1941	17.3191	16.2049
SLC35A5	26.1909	35.4506	33.5902	38.7046	37.2042	36.0346	24.5396	37.4115	35.2896	30.3594	28.0259	31.0706	34.5232	33.7678	26.8416	27.5644	28.8038	33.0429	27.5677	24.5602	30.0821	30.3433	25.7264	24.5723	31.998	25.9731	39.217	24.2814	27.3192
SLC35B1	8.76482	8.63597	7.88032	7.86528	10.1202	6.88081	7.06786	8.50098	7.2175	7.32509	6.56571	8.42391	6.24677	8.92983	8.3434	6.45181	7.13645	7.1879	7.92749	8.07459	7.79154	7.16036	7.79509	8.06344	10.3288	7.91746	8.21122	7.79359	7.63579
SLC35B2	6.48735	6.34665	5.65922	5.87658	4.06791	6.09816	6.70033	4.62712	5.44033	8.34001	7.90317	8.71027	5.52251	5.64768	7.76704	7.41272	6.90717	7.29518	5.53496	8.79553	7.99479	6.55029	6.48305	7.74514	10.5428	8.32781	7.38233	8.0707	6.2359
SLC35B3	14.562	15.7986	17.6166	17.7824	20.9018	19.175	16.6801	18.903	13.2381	15.9078	14.0129	15.6069	18.7403	15.6716	12.5983	12.0251	15.4766	20.0975	15.1408	15.7406	15.9218	14.8987	11.654	13.7503	14.9389	14.4349	18.0802	12.3658	15.7382
SLC35B4	16.5521	20.5196	26.114	23.7419	19.7294	19.6863	19.5008	19.9084	19.7999	21.3553	19.2096	19.7384	20.4161	23.1472	21.5284	18.934	19.6949	21.5447	20.7597	21.4359	17.4662	20.3059	22.049	19.1375	24.5401	22.2309	23.7074	19.9672	20.6438
SLC35C1	6.83242	5.98398	5.23326	6.52849	4.82858	6.19599	8.53797	4.66299	6.38332	7.58985	8.87587	8.37618	4.73789	4.37621	7.30047	9.4169	8.05358	6.25812	6.8205	8.93972	6.97851	7.83466	8.95278	8.36051	8.42258	7.21744	7.25281	8.3478	6.91464
SLC35C2	17.2881	11.9906	10.9229	10.7254	6.91214	9.3266	16.6801	8.07055	13.4557	16.3049	19.3932	19.2103	9.38524	8.66371	16.2751	18.3945	15.8779	11.3361	15.8193	17.9275	15.0072	11.1098	20.2724	19.2674	15.8531	16.1729	14.4538	17.2152	15.2292
SLC35D1	32.7721	32.8969	37.1142	40.6822	36.5659	38.2772	37.8718	30.5006	35.2504	35.6586	31.2765	31.9803	31.7731	34.138	33.2668	30.4841	33.9589	29.1578	32.1767	31.5378	37.6142	35.0058	28.9265	31.0661	35.9302	35.7891	41.3993	34.4491	36.0677
SLC35D2	23.3993	19.6374	21.5693	23.1171	26.2258	25.5086	23.1241	26.0729	24.9432	19.3248	22.6283	21.2538	26.2237	23.6034	20.9636	21.8659	20.3807	23.7154	23.0958	21.1237	25.4024	22.0061	21.6127	19.3722	19.4912	23.1977	20.2802	23.581	24.5728
SLC24A3	4.52044	4.32932	3.25557	1.27461	4.26635	3.94587	3.90146	3.73039	16.8288	0.441271	7.02166	1.71819	2.92723	3.96224	4.74805	5.62818	4.58567	2.1814	2.89246	2.73959	6.02997	3.75678	3.06144	3.09806	1.78956	5.40704	1.29515	5.54211	3.0119
SLC24A4	47.2451	71.0582	45.662	69.6457	74.163	79.4059	34.9316	59.5815	31.0723	74.8759	55.8362	44.3976	32.2179	45.8284	48.5048	39.4695	25.9457	57.6927	90.2702	35.6327	42.724	53.9207	61.9496	24.5474	33.6431	45.9879	49.9931	39.8291	28.6537
SLC24A6	24.6381	20.9439	16.8864	18.6839	10.8808	15.0334	25.7553	14.4194	23.9012	21.6002	21.1562	28.7558	16.477	13.5722	18.361	24.3522	19.0592	15.091	21.4257	24.9928	20.258	17.7243	26.3695	21.3469	18.2846	19.5281	14.4538	22.6534	21.9741
SLC25A1	3.96832	4.10265	1.88641	3.41969	1.15754	2.25012	4.26899	1.43477	3.15539	4.94223	4.13397	6.20458	2.2935	1.98112	3.5679	4.14563	4.18443	3.0039	3.28527	4.75824	3.08274	2.66507	4.60502	5.53831	6.20509	4.7553	3.52279	4.19122	3.35127
SLC25A11	13.3543	12.3306	8.79309	11.9689	8.53269	9.45704	14.7011	10.151	11.5335	14.2972	15.4981	17.0149	9.29471	8.63414	12.9268	15.3471	14.4735	10.5494	12.3555	14.2988	12.5003	11.4309	17.6483	14.9598	15.3863	14.6521	11.5786	13.2318	12.896
SLC25A12	15.0796	16.7279	18.5902	15.9171	16.4701	17.0227	16.3409	14.24	12.8755	16.305	16.1103	14.1035	15.1492	16.1151	17.3455	13.8371	16.0498	17.2009	15.4622	12.2561	16.0235	14.6739	12.9404	14.7264	24.5286	17.2832	19.8675	16.3146	15.9503
SLC25A13	9.42045	10.5626	10.8925	9.73056	11.0462	10.3701	9.38612	8.96728	9.61125	8.00906	7.69039	8.40004	9.86808	10.4379	9.68822	7.65981	8.9134	10.0488	9.82009	9.01182	8.94333	10.5961	9.3644	6.89636	8.77271	9.43819	10.2835	6.33879	8.06001
SLC25A14	4.00283	4.30665	4.44219	5.40932	5.32467	4.92418	4.5517	5.63145	5.15018	3.53016	4.55952	3.84206	5.00949	5.0563	4.14425	3.84363	4.78629	4.29128	5.42783	3.91714	4.06515	5.16959	4.14195	3.37391	3.79308	4.00701	4.17037	4.5376	4.92085
SLC25A15	14.7708	12.417	13.7616	15.4402	11.0631	13.5461	13.4103	13.0553	12.3194	14.802	12.8044	15.5086	14.2924	13.8504	14.6303	14.9462	15.501	14.7413	11.6855	15.1939	14.2287	11.9019	14.9192	14.8306	14.1587	13.8314	14.1627	16.0718	13.8696
SLC25A16	11.1458	12.24	14.2698	14.3935	14.5519	14.9682	12.5525	14.4553	13.891	13.6353	12.9186	11.5262	16.5977	15.1098	12.5974	11.5584	13.2698	12.2659	12.7483	12.2801	13.686	12.8116	10.1619	11.1615	10.5039	9.75199	14.5315	13.3357	12.9809
SLC25A17	5.62467	6.07465	6.78498	5.53367	6.05226	6.26121	5.42812	6.06224	6.20198	6.13366	6.04897	5.27389	5.28109	7.21483	6.42222	5.24382	7.85296	6.61573	5.6778	6.80092	6.02997	5.97232	5.89134	6.59929	7.54725	7.16916	8.05995	6.58125	6.15106
SLC25A19	3.34616	4.23865	3.71196	2.89119	2.54658	2.67537	3.39257	3.01301	2.50255	4.01556	3.70841	3.34093	2.44439	2.51336	3.70622	4.31036	4.84361	3.18163	2.99959	3.38844	3.59156	3.6277	4.42494	4.03172	3.81253	3.04074	3.13425	3.63701	3.13916
SLC25A20	12.7676	15.028	13.0831	22.1969	19.7112	14.6747	19.7617	17.54	17.1552	20.4529	17.387	22.3603	18.3178	19.7816	16.6319	17.3513	21.352	20.2048	17.2477	18.7208	19.2417	16.8895	16.8508	16.1905	36.6081	19.9385	21.9398	22.5841	24.1376
SLC25A21	0.345072	0.521332	1.67343	1.8342	2.31507	0.489157	0.480614	3.58691	1.01553	0.286826	0.486349	0.38182	2.65563	1.27147	0.301899	1.56491	0.487228	0.286085	2.42824	0.240315	0.27101	1.57335	1.26059	0.572928	0.252872	0.386217	0.207223	0.38102	3.26642
SLC25A22	2.51902	1.428	1.06491	1.18135	0.529159	0.586989	2.20517	0.538037	0.94299	2.1181	2.70532	2.98297	0.422487	0.680087	1.70161	2.58073	1.97757	0.750974	1.57121	3.36441	2.40521	1.60546	2.59836	3.09806	2.21749	2.29317	1.21744	1.66263	1.52716
SLC25A23	3.27818	3.30932	4.16835	2.58031	1.48826	2.54362	3.44911	1.29129	3.19166	3.72874	2.58373	3.67502	2.89705	2.15854	3.266	4.06327	3.63988	2.39597	2.46395	5.19081	3.65863	2.95405	3.83323	6.53563	6.06893	4.85186	3.67821	2.77106	2.71495
SLC25A24	32.8163	46.1719	37.8934	45.3886	49.6097	50.9937	29.1196	42.3851	32.8034	44.3698	51.5235	41.0218	40.1568	36.5972	36.5573	34.9222	33.5041	44.7738	44.3511	35.4465	28.4073	39.6549	32.8783	34.6516	60.0474	36.8355	39.5998	25.9094	31.3386
SLC25A25	10.0071	8.34131	6.75456	6.90155	4.69629	7.7613	10.4039	4.30429	6.49213	8.73716	9.39262	10.7864	4.91895	6.26863	9.44121	10.0209	9.31465	7.5455	7.2133	12.7607	9.01108	9.72911	11.0881	11.9254	12.9937	9.36577	10.5943	8.31316	7.42369
SLC25A26	9.68581	7.67038	8.75962	9.43274	6.35156	7.11854	9.25494	6.22473	7.31579	8.65861	7.82232	8.01536	8.59911	7.54009	9.41376	8.65916	8.36054	7.64456	8.23959	8.93275	8.17197	7.52031	7.48946	7.20702	8.79391	9.22022	8.51713	9.10153	9.18374
SLC25A28	16.943	15.1413	15.5781	17.3161	16.5693	17.2836	15.5776	13.3792	16.321	15.8195	16.7183	14.3421	15.4208	15.9968	16.1928	16.4727	16.0212	15.985	16.962	15.3321	15.4476	16.5684	14.6383	14.4718	14.1414	15.5694	16.1375	17.8387	16.12
SLC25A29	4.76199	2.56133	1.49087	2.51813	2.18278	1.79358	3.10986	1.79346	3.59062	2.80207	4.98508	2.79206	1.4787	2.42466	2.63476	4.11818	2.4648	3.3615	5.49925	2.28299	4.47166	3.821	4.09049	5.11392	1.63394	8.5692	3.78182	6.78908	4.92085
SLC25A3	93.5144	111.677	124.381	111.171	125.312	125.485	103.388	113.562	99.9933	110.649	101.404	110.418	113.83	114.994	108.245	90.7372	93.867	111.716	105.7	102.302	99.1558	103.52	103.394	100.411	128.906	101.889	125.836	94.008	97.2291
SLC25A30	26.9887	30.5135	30.9362	31.3166	30.1541	35.6684	28.7404	28.2971	27.2132	26.8438	25.6494	25.3767	28.5136	27.5852	29.183	29.3036	30.0522	31.2566	26.5196	27.1508	29.6126	27.8085	24.4761	28.9047	30.0624	26.8185	35.3142	28.5207	30.3396
SLC25A32	21.194	22.0308	24.6794	24.5042	22.2115	20.7126	21.173	20.812	22.9067	26.0259	20.7282	22.3007	22.0333	21.0679	23.6552	21.4955	22.0806	21.0673	20.2962	22.6514	19.822	23.337	18.6449	20.5756	28.7214	24.0309	25.8905	23.529	22.8501
SLC25A33	1.34578	2.81066	2.79919	2.0829	2.77809	2.70667	2.51616	2.18802	1.99479	2.53731	2.52294	2.67274	1.72012	2.18811	2.71709	2.38854	2.4648	1.85956	1.78547	2.35509	1.86319	2.31187	2.39255	2.35537	3.4235	2.36558	3.05654	2.00902	1.52716
SLC25A34	2.97659	2.27505	1.76349	2.36207	2.02536	2.03783	2.78982	3.24795	2.0151	2.48016	2.17337	2.26562	3.24591	3.01308	1.92557	3.03729	3.31229	2.10595	3.07315	2.70427	2.90421	2.58255	3.04394	2.03156	1.48981	1.79953	1.85568	3.46659	2.45024
SLC25A35	1.55282	1.02	1.39959	1.18135	1.05832	1.20659	1.80937	0.82499	1.59583	1.43413	1.79341	0.787504	1.38817	1.83328	1.61928	1.40018	1.49034	1.21586	2.17827	1.80236	1.59218	1.54124	1.54358	1.40049	0.972584	1.71384	1.70959	2.04365	2.50284
SLC25A36	50.1389	52.5865	68.1541	59.4093	56.1901	63.1665	50.0122	51.1494	54.2945	46.4217	48.5437	41.9763	51.815	54.9687	55.3024	45.1078	49.8405	52.0675	54.2783	48.7309	50.5772	50.3794	44.9697	46.4496	55.5735	47.9392	61.0249	45.5146	51.3719
SLC25A37	5962.44	2959.44	2751.69	1830.06	4161.51	2241.99	2956.54	3596.45	2446.09	1345.64	2628.51	2072.5	2794.86	4180.04	1826.52	2740.99	1592.05	2290.76	3284.8	2768.97	3776.67	2507.6	3106.86	2337.69	1228.99	1798.57	932.223	3570.87	5495.4
SLC25A38	46.4466	23.1653	27.8397	23.6269	35.1891	16.8922	24.2003	21.5932	26.44	22.2621	30.8224	19.091	32.5013	41.1896	26.0457	26.4662	31.8704	24.1742	41.0301	31.1929	36.1798	29.091	26.6011	26.6942	29.4499	32.0078	18.8573	24.6624	22.7377
SLC25A39	1679.02	354.075	299.969	187.274	277.246	170.52	768.531	364.861	525.355	386.001	882.42	527.079	341.611	467.545	566.39	669.506	499.494	257.942	998.043	824.617	1169.81	316.212	866.155	463.287	223.558	516.662	132.286	943.925	1041.82
SLC25A4	1.65634	1.49962	1.61257	2.363	1.22368	1.17398	1.49641	1.5786	1.59583	3.05668	1.45905	1.86137	1.53906	1.15349	2.30761	1.812	1.86293	2.14564	2.13757	1.77929	2.1342	2.50452	2.17131	2.58645	3.97028	2.63135	1.87019	1.9051	2.4846
SLC25A40	24.224	32.0052	31.4908	28.4767	37.0081	34.9584	27.706	36.0485	33.0409	28.1089	25.5941	26.0831	29.7244	35.6011	24.4538	26.3014	23.2436	27.5715	26.7821	23.7191	28.8964	31.2744	26.9836	21.2832	32.4649	21.9014	31.8606	21.5796	24.2224
SLC25A42	13.6776	8.17403	6.46429	7.07658	5.51682	3.89858	8.31802	4.45746	7.45797	9.06259	10.2088	10.5392	6.40399	8.63266	9.60671	13.4426	14.0878	6.56745	10.2422	11.192	9.91964	8.5812	15.3967	13.5502	11.3366	11.3468	7.55096	10.9263	9.5422
SLC25A43	5.59016	5.39442	6.23732	6.96559	5.35774	6.8182	5.59803	6.67166	4.8963	7.43541	6.56571	7.15913	4.61688	6.0025	7.52003	5.60072	5.58879	5.86869	5.6778	5.69547	6.09976	6.90381	6.22578	5.28452	7.09987	6.39673	5.77635	4.43369	3.52095
SLC25A44	27.1226	30.5999	29.3002	31.8653	47.8889	32.3835	36.1874	58.2514	43.8128	31.595	36.1722	40.807	52.5393	32.4372	29.2293	32.918	32.8449	51.4596	39.2804	30.9526	31.7759	44.086	38.5896	36.243	24.548	32.4423	31.6792	37.1321	38.6456
SLC25A45	10.6831	5.93344	6.17859	5.74103	3.69221	4.65841	8.60356	4.38715	6.46746	7.64236	9.16616	6.51314	5.29557	5.22661	6.7576	6.45538	8.50298	5.07087	7.48362	9.25694	7.74919	5.82815	7.97157	7.4729	4.69583	7.62562	5.82634	8.67202	8.73111
SLC25A46	32.1952	33.1386	36.9371	31.5855	36.512	35.7085	29.9112	35.8332	29.269	31.7053	30.3369	29.5195	34.0102	34.3	31.1231	30.502	28.4885	31.0045	35.0667	29.2944	35.3668	29.38	29.5082	29.6225	43.9025	29.3284	34.5286	29.3039	29.7372
SLC25A5	39.1656	45.2652	48.3164	33.9482	38.3971	45.5243	43.6228	42.6484	36.559	41.5456	44.1666	44.0764	36.8771	36.9021	46.3827	38.4638	37.3446	37.0481	35.1381	44.218	35.4007	43.6044	42.9888	47.0438	55.6124	43.5943	50.3034	31.8325	31.2643
SLC25A6	67.2199	41.2985	46.4908	35.0673	28.0454	39.4587	54.7618	27.7268	42.1444	61.3807	61.4928	65.0765	31.8676	37.9962	54.5065	55.9798	47.3184	36.905	42.887	68.1293	46.5798	46.9116	69.5893	81.0588	60.4945	51.8497	90.5566	47.5582	48.1479
SLC26A11	5.96974	3.51332	3.07302	3.54404	1.45519	2.4784	5.03231	2.72605	3.55435	5.44969	5.98817	4.0807	2.20297	2.9569	3.59535	4.832	6.47726	2.53901	4.42797	6.65673	5.48795	3.21093	4.11622	3.50123	3.03446	4.32081	3.44509	4.95326	4.03
SLC26A2	35.4478	40.5741	47.9573	46.5264	44.6835	44.4569	39.6623	38.9876	38.8918	44.2601	39.6019	37.6153	39.912	43.8848	42.9342	37.32	39.1086	42.439	37.4681	37.7658	37.1077	40.553	37.1821	37.2164	55.8948	41.2719	48.4884	37.4231	37.972
SLC26A4	1.02693	0.517252	1.12637	0.666528	0.674347	0.848525	0.798385	0.834674	0.991228	0.77796	0.969658	0.705174	1.11748	0.753713	1.01081	0.997149	0.90825	1.27987	0.890236	0.789435	0.973942	1.12768	1.151	0.944271	0.433967	0.608775	0.635398	0.900939	1.59376
SLC26A6	5.31997	4.92817	3.74239	3.30186	2.38122	3.39149	4.9475	3.22822	4.43278	7.10997	6.01857	5.60082	2.71599	4.4661	4.96761	6.50672	5.48102	4.75617	5.92776	5.70652	4.77655	6.10076	5.68553	4.98681	5.40757	5.82512	4.50711	5.29964	3.60579
SLC44A5	1.29091	0.614945	0.590567	0.576684	1.63279	0.156857	1.737	0.223465	1.43879	0.740673	1.20311	0.366786	0.410114	0.233891	0.370513	0.401111	0.400673	1.57776	0.880594	2.37624	0.475961	0.233755	4.53324	0.291557	0.266294	0.488082	0.615453	0.735715	0.286766
SLC45A3	2.65705	2.28933	1.97769	2.11399	2.01742	4.20675	3.92973	1.5065	4.20719	1.36794	5.22521	6.85463	0.875151	1.47845	2.08585	4.11818	4.35639	1.28738	2.29183	2.40315	4.53942	3.56413	4.91374	5.81416	1.41997	2.438	3.00474	2.59786	1.69684
SLC45A4	38.0269	29.9879	15.5172	25.772	29.5998	17.0227	60.0202	42.6484	29.5591	29.874	70.1559	55.1491	39.08	24.9266	24.7832	41.6485	35.6536	23.9239	45.1367	39.1473	34.5199	27.1323	40.1074	35.3094	20.6577	31.7422	19.738	50.6757	35.5913
SLC46A1	3.03663	3.39999	3.92495	3.13989	1.81899	5.86989	3.27949	3.3717	3.51808	4.54509	3.73881	3.5557	2.47457	2.83862	3.95214	2.88273	2.78006	2.57477	3.21385	3.19619	3.18437	3.98155	3.06144	2.88586	3.96814	4.90013	3.70411	2.39004	3.30884
SLC46A2	3.8303	4.78265	3.65111	7.92746	4.72936	3.4241	4.41034	9.64879	3.2642	7.08239	6.29214	5.94208	2.92723	4.52405	4.33637	3.40436	3.26729	3.93368	6.0706	2.11477	2.64235	4.1742	5.78843	3.48001	5.17415	2.53455	5.12878	2.94425	2.2059
SLC46A3	47.7427	46.3691	55.0268	54.8387	56.9971	49.6827	48.0558	62.743	54.9306	43.609	47.4911	46.589	60.9416	50.0766	47.2629	44.9889	52.109	49.1277	51.8297	45.5945	43.2454	56.3277	46.0165	41.8066	39.078	46.5276	45.9015	47.3882	51.7427
SLC48A1	19.6553	12.7039	17.5326	9.69668	17.6991	17.1971	19.5299	18.1559	22.1541	12.0586	16.6742	14.4645	19.8689	17.3724	13.4307	14.8197	13.9281	13.2558	28.3404	15.1785	24.7703	13.6008	22.9937	20.5301	8.29692	14.4279	9.47295	15.6963	40.1426
SLC4A1	1604.48	386.047	422.64	364.019	948.559	446.967	626.986	756.4	473.124	234.96	648.595	276.087	835.255	579.697	773.363	686.9	655.604	532.434	893.994	708.886	1109.24	400.184	1713.29	575.066	370.225	693.923	159.054	936.796	1418.05
SLC4A10	6.79791	9.20264	4.44219	3.94818	12.8983	3.84804	5.7391	3.838	2.75643	11.473	10.8568	3.24547	1.17693	1.95155	9.38632	0.933454	5.93271	7.58126	2.42824	4.78227	12.5342	13.4538	2.01232	7.61783	1.92572	13.6624	24.27	11.8809	2.54527
SLC4A1AP	21.498	19.2213	18.9858	20.7668	20.2073	20.1859	19.7335	22.2388	19.5127	24.0272	20.2139	21.9308	13.9421	18.9242	20.0351	22.1009	18.572	15.1983	17.3548	20.2105	19.5127	20.6141	22.0989	21.9835	26.8044	19.5764	17.1736	17.804	18.9622
SLC4A2	8.90285	6.18798	3.65111	4.97409	1.65362	3.19583	8.9055	3.55104	5.29525	9.90652	10.1829	12.8626	3.25918	3.54828	7.30047	10.6249	9.40063	4.25552	8.24888	9.90098	8.06255	6.26131	11.4225	10.3127	8.59765	8.78645	6.96788	8.83274	5.89653
SLC4A4	2.93311	4.75999	2.92089	6.74611	7.14365	2.73928	5.3433	4.73472	4.17092	5.31643	7.87278	3.86593	6.18641	10.2013	6.66923	4.11818	7.33707	13.0526	6.92763	7.0172	7.99479	5.33014	3.2158	5.15636	10.4067	4.876	9.24734	12.6776	6.82979
SLC4A5	6.83587	6.69277	7.14218	6.46072	3.94918	4.93919	7.55158	5.96288	4.95795	5.65378	5.16351	6.9897	6.62791	5.34045	6.11758	5.06866	7.34424	4.66176	5.81814	6.66538	6.54049	3.89389	7.01018	6.76013	3.24474	5.76888	4.85576	7.71115	7.29261
SLC4A7	88.1361	93.1371	94.8985	117.047	104.972	94.9617	91.345	93.4032	92.6582	90.0049	98.6681	85.1697	111.023	110.115	99.7365	101.829	104.754	114.935	80.8461	98.6253	92.0079	99.6992	75.4297	99.7956	137.426	96.313	124.075	98.511	104.313
SLC4A8	22.5773	18.848	20.8247	27.1358	19.6937	20.542	24.3408	21.5132	23.5037	22.7859	21.2796	23.4235	22.4977	20.5085	20.4795	22.6898	22.3193	19.0118	26.4525	20.2665	24.0013	25.1891	27.2926	15.8873	13.6059	21.6702	15.7518	27.0185	24.7319
SLC50A1	9.35317	9.47622	9.96845	8.27564	7.9569	9.67032	8.9742	7.42204	9.31203	8.85034	8.5181	8.84558	8.38636	8.1362	11.8202	11.2885	12.5808	7.0681	7.8675	9.86109	8.63946	9.11646	14.8084	12.663	10.1178	10.0238	8.23453	8.4441	8.23393
SLC5A3	122.552	128.666	128.229	143.565	161.162	163.183	131.844	128.16	135.899	144.152	133.626	134.865	146.527	150.207	110.358	120.317	125.576	134.476	116.256	100.749	121.582	156.436	83.7702	89.6066	158.412	126.584	155.301	130.759	129.639
SLC5A5	4.45177	4.06163	3.31186	3.93357	4.25411	3.51704	4.63256	4.61349	4.05849	4.3218	3.91146	5.15529	4.81182	4.48414	3.39197	4.73591	4.06262	4.16326	3.72878	4.7616	4.6031	3.91026	4.67911	3.64383	2.52638	3.93797	3.07493	5.81437	6.02634
SLC5A6	7.83312	8.43197	6.63285	6.52849	5.42388	6.09816	8.36806	3.76626	5.4766	7.78843	6.80889	9.30687	4.82842	6.0025	5.90076	8.40109	6.41994	5.0065	6.03489	7.61799	7.14789	7.16036	6.09715	9.06076	9.06449	7.8209	8.10761	7.68968	7.42369
SLC6A12	2.10494	3.62666	1.55172	1.24352	1.45519	1.27181	2.12036	0.789121	2.64763	2.1181	1.24627	1.9091	0.935506	1.36017	1.39971	1.42764	1.80561	2.10988	2.07115	0.937229	0	1.50914	1.23487	1.10342	1.49778	1.54487	0.777087	2.00901	1.3999
SLC6A16	2.03592	1.156	2.43407	2.30052	2.14971	1.33703	1.75283	1.47063	1.92225	2.00778	2.15817	1.67046	2.08226	1.80371	1.92118	2.25127	2.69408	1.71651	2.49966	1.34577	2.30358	2.31187	1.90375	1.93098	1.43942	2.51041	2.48668	2.14757	1.95137
SLC6A19	0.414086	0	3.46856	0.590673	1.58748	0.456547	0.226171	0.896728	1.08807	0.110318	0.212778	0.095455	0.995862	0.975777	0.164672	0.164727	0.0859813	0.107282	1.57121	0.288378	4.16678	0.224765	9.31295	1.78244	2.74269	0.410356	0.0518058	0.623487	5.38748
SLC6A20	2.18706	1.76845	1.58215	1.7801	1.88513	1.82619	1.30331	1.93837	1.52583	1.45597	2.09738	1.8671	2.01043	1.9415	1.95246	1.7796	2.10196	1.89424	1.95188	1.33279	1.60607	2.11953	1.9709	1.67295	0.817165	1.37228	1.00918	1.73537	2.03621
SLC6A4	5.24509	2.44799	0.608519	2.0829	2.14971	3.06539	2.20517	2.11628	5.44033	0.882541	4.19476	1.95683	2.5651	2.9569	3.45812	2.96509	1.74829	1.71651	1.96402	1.63414	3.15049	2.02288	1.05478	1.93098	1.98407	3.40354	1.55417	2.73642	1.31505
SLC6A6	185.614	211.321	145.649	206.58	308.496	220.186	257.807	367.407	324.534	182.708	253.722	341.753	328.27	241.93	171.616	209.286	214.867	298.888	264.892	177.617	194.009	266.218	265.239	216.418	121.515	214.06	148.113	248.91	261.358
SLC6A8	223.192	48.869	63.6206	29.0673	99.6473	52.4051	100.703	92.076	76.8537	40.4424	112.012	40.0434	107.04	89.594	68.4488	95.432	66.2056	42.8055	115.306	103.528	165.045	53.4298	106.018	82.8624	42.8521	81.9747	15.9044	102.356	160.352
SLC6A9	11.0768	2.35733	3.286	2.39378	7.11058	5.02202	4.04282	3.90973	3.44554	1.85334	4.83309	2.52956	5.03966	10.4083	3.62279	4.94182	7.19377	2.50325	12.284	4.97452	8.70619	3.59624	15.3329	8.42417	2.35365	7.09675	1.29514	7.75895	11.6234
SLC7A1	31.0219	24.1626	28.1744	22.7254	24.7382	39.7196	38.0251	20.015	22.5592	29.2342	24.3479	22.1694	28.88	19.7521	22.7797	23.5011	24.3614	18.381	18.9617	30.472	26.8977	19.2977	50.681	32.1264	34.2544	25.3938	27.8197	28.688	45.4754
SLC7A11	4.3617	4.96331	5.40578	6.0115	8.0538	8.57362	4.53332	6.5705	6.17985	4.60422	3.87043	6.53008	6.52923	7.30117	4.88528	4.0133	6.96162	5.82077	4.67615	4.84403	3.56717	4.3964	7.52316	6.5386	4.95415	3.75959	3.0739	4.58956	7.07838
SLC7A14	3.82546	2.95799	2.6857	3.33761	3.23548	2.93005	3.96874	5.13646	3.07778	3.02314	2.66489	3.56548	4.68387	3.3203	3.55912	4.65958	4.8353	3.41014	3.25277	3.42809	3.40456	4.04609	4.38712	3.13137	1.91113	3.74752	2.44964	4.40113	4.83982
SLC7A5	34.2611	9.2992	8.98052	7.52735	16.5382	8.68157	15.1795	12.0309	13.171	6.5361	14.5187	9.68415	21.1575	13.2833	14.5235	20.6837	12.6201	11.0883	28.86	17.0085	33.1903	7.48435	71.0758	28.1736	13.4508	21.709	5.831	22.714	41.8781
SLC7A5P2	12.6603	9.86269	9.64046	11.3111	8.19668	9.50824	11.4635	10.4515	10.4962	9.98044	10.1778	11.8741	8.33929	9.7075	10.6208	10.9148	13.1523	9.8417	9.8833	11.6087	11.0704	11.0851	13.4503	9.54838	6.55658	11.306	8.95826	13.4213	14.4083
SLC7A6	86.613	89.1026	92.7078	81.544	71.6349	84.2655	88.7157	54.4493	69.8538	74.8393	74.1682	69.8254	80.4837	80.4868	81.1011	95.2672	89.6785	58.433	68.9906	86.4413	85.0294	79.8236	65.2935	81.95	63.8599	91.268	92.8878	81.8154	74.5763
SLC7A6OS	10.2141	10.268	9.82757	8.98445	7.54052	9.16355	10.6301	7.17382	9.21229	11.4068	10.3045	10.4523	8.9024	6.59388	8.75508	12.2447	9.91651	8.29648	9.24874	10.7209	9.07883	8.89426	9.75029	11.8193	12.8187	11.9003	9.60998	11.2574	8.22969
SLC7A7	48.6375	86.1415	50.8719	71.69	67.3587	87.4799	55.9486	102.745	46.1623	71.9549	59.9671	57.1368	55.0512	76.73	49.4083	43.7532	35.7473	73.8984	86.8817	32.4243	49.8777	73.9043	65.345	36.344	58.9207	48.3921	56.867	46.8094	42.2005
SLC7A8	0.793665	0.611998	0.66937	0.839378	0.363797	1.40225	1.21567	0.466299	1.66837	0.308889	1.97579	1.67046	0.12071	1.06448	0.247008	1.04327	1.97757	0.178803	0.785607	1.77833	0.81303	0.674294	0.28299	0.551709	1.43942	0.989682	1.01021	0.796678	1.35747
SLC8A1	67.289	105.15	80.8761	108.373	144.16	120.496	93.4088	214.641	89.9468	90.8576	95.5372	88.9164	91.0459	85.2288	82.9674	52.7402	68.2978	95.1592	78.1679	81.611	57.759	88.3326	89.502	70.3429	61.3895	74.9745	70.171	78.5594	85.7754
SLC8A3	3.24367	2.49333	1.21704	1.24352	2.94345	3.7176	1.1874	1.86519	5.25899	0.728096	2.73571	1.69433	1.62959	2.27681	1.59183	1.83945	1.31838	0.894017	1.96402	2.06671	3.48925	1.92656	1.28632	2.61001	1.47833	2.3173	1.08792	2.00901	1.56958
SLC9A1	10.9115	9.7693	7.05882	7.34145	6.74678	8.15262	16.0016	9.7564	13.0568	9.70795	15.0768	12.3614	10.8335	8.4863	11.6917	13.0409	10.4324	12.4805	13.0721	12.7237	10.2306	11.9809	16.362	12.5408	7.5278	11.2244	10.931	11.7801	12.9809
SLC9A3R1	38.441	29.8292	25.7708	26.3938	22.0924	29.9038	43.5945	30.8833	38.2999	43.2004	52.8601	48.4912	32.0788	30.0421	37.4629	42.28	41.8156	44.5221	42.1728	51.6199	39.6352	36.3798	39.9273	46.2162	52.8113	43.1357	40.7453	40.596	52.3052
SLC9A4	27.006	25.5623	21.7521	25.6449	24.2507	23.8869	23.5283	30.4468	20.588	18.9742	22.3043	23.7003	27.9074	26.1399	23.6667	25.5258	23.2196	22.0304	26.4393	22.1438	23.1351	25.4967	22.7722	17.9013	12.7807	24.5907	18.3579	24.2235	26.2612
SLC9A6	23.5684	27.8119	30.1521	32.2072	27.1525	28.4364	28.7521	26.6149	26.2587	30.9331	26.9012	26.8706	27.7936	27.7653	27.1984	25.7523	28.4598	28.5728	27.3891	27.5641	26.6267	26.4259	22.3048	29.9408	38.5727	26.6973	35.3575	24.9049	24.1376
SLC9A7	8.24721	8.43197	8.67139	5.84238	3.6049	3.61977	5.06059	4.98581	5.36779	9.42113	4.01238	7.32617	5.1302	3.90311	9.85289	8.07163	14.4449	3.75487	3.3924	5.38306	6.67362	7.82663	6.92039	10.0782	7.50835	8.95614	6.83837	6.51717	3.77548
SLC9A7P1	5.86242	6.18821	4.8076	5.56259	5.83398	5.54476	4.4143	6.23979	5.00583	7.02834	4.95012	5.50585	3.42848	5.52496	4.99561	3.76429	4.72897	5.22106	6.11274	5.84206	5.75795	5.24184	8.44828	3.33699	6.49764	4.03308	4.63973	3.63251	3.05601
SLC9A8	26.8811	31.4612	25.1318	30.4352	23.2169	20.0555	33.3603	25.216	28.3985	27.9942	39.2119	37.5854	40.6794	26.1685	28.0766	30.6393	25.9377	36.762	32.7812	32.1301	24.9329	31.5634	27.9131	25.803	18.9849	27.9525	23.468	33.8415	34.9974
SLC9A9	26.605	27.9932	23.5192	26.0207	25.2343	34.1432	23.0978	20.84	25.7872	22.5931	27.3571	23.1478	26.1036	23.8917	24.9204	24.2423	23.6449	24.2815	25.0323	23.5028	22.4261	21.8022	22.1247	18.9491	31.3367	25.9248	28.8558	21.1986	21.8469
SLC9B1	1.06972	0.906664	1.27789	0.683937	0.595304	0.619599	1.10259	0.502168	0.435226	0.904605	0.516746	0.787504	1.14675	0.798363	0.933143	0.878545	1.11776	0.965538	0.821317	1.03336	1.35505	0.513748	0.823244	0.785124	0.680809	0.844851	0.699378	0.588849	0.551474
SLC9B2	6.34932	5.82532	8.215	5.84455	5.55617	4.9894	6.89823	5.66732	5.40406	5.69239	5.56262	6.65799	5.82428	6.88957	6.72412	5.54582	6.21932	6.1866	5.60638	6.05594	7.11401	5.23381	5.11955	7.59661	8.6171	6.92778	8.26303	5.99241	6.91464
SLCO1A2	4.13499	2.41513	1.47505	3.18653	3.27649	2.64667	3.23538	2.82362	2.60628	2.72308	3.26401	3.37553	2.98004	2.75139	3.30442	2.83166	3.42034	2.01619	3.71414	3.08396	2.70163	2.5148	3.28217	2.73499	1.55925	2.83653	2.27971	3.44269	3.31012
SLCO3A1	35.4043	36.3119	32.0689	37.5544	42.2335	47.0243	41.9551	64.959	53.424	33.8454	43.0723	44.6968	40.2871	45.9798	29.4489	39.9463	35.8542	43.9499	48.0292	31.8177	36.1798	50.1871	41.9597	37.1979	29.2948	35.8941	38.0514	40.5613	39.3668
SLCO4C1	21.8085	15.2319	24.0404	22.1655	39.5216	24.0013	21.6435	66.1427	24.6991	23.4094	29.2113	21.4404	55.3832	49.2631	24.3141	20.6183	26.6256	47.0253	50.9573	21.0965	24.9329	41.0035	23.5911	18.8642	23.9256	17.5777	22.7946	21.6142	32.2824
SLED1	4.76199	4.71465	3.43813	4.88083	5.62232	2.67406	6.02182	7.60425	6.38332	4.4127	2.61413	6.13299	4.79824	6.86001	2.68965	4.53	5.0729	6.3654	4.85648	4.99855	3.38762	4.14209	5.24818	4.85928	3.20953	4.58633	2.33126	4.08731	6.95706
SLFN11	54.4147	48.4247	44.9604	65.7152	68.337	78.5515	42.4425	60.8175	40.6469	58.9228	52.5771	56.7614	45.5326	55.5915	51.995	39.145	53.5027	50.1633	62.3326	49.8317	48.6111	56.179	43.9396	37.1582	69.4482	49.515	59.6528	49.9725	53.8035
SLFN12	12.112	13.396	14.1481	16.1347	16.2386	16.9575	12.3546	19.3693	12.8392	18.2465	14.1953	11.9319	12.9764	24.01	13.0091	13.6724	12.2667	17.4154	23.8539	18.5523	19.1062	13.1969	17.8541	11.9891	26.257	16.5591	14.0653	10.8417	17.3502
SLFN12L	47.7507	38.4802	38.6053	47.6101	39.7531	43.4691	48.1974	35.7974	31.8078	41.8439	51.0609	32.0545	48.6629	57.0575	43.1848	49.4662	55.2098	59.9349	46.1426	48.9589	55.4703	44.7802	29.8331	33.6967	41.0524	42.454	45.4731	60.4772	57.2685
SLFN13	35.0089	22.6822	25.6433	33.3472	33.8311	29.8728	33.2195	30.4848	26.0189	29.1536	38.0808	21.8952	34.8515	43.3795	32.228	32.3321	32.5095	43.9524	34.5046	34.3305	40.1647	36.2417	20.268	24.3696	27.0501	30.2191	32.8951	44.0459	44.6266
SLFN14	30.3663	18.4959	11.1055	27.2331	24.9036	18.4901	13.231	27.1171	24.554	9.06811	25.8069	11.9319	25.5001	19.2198	19.2941	23.1716	17.053	22.6365	30.2102	14.1065	27.1349	20.7747	31.026	15.0235	12.6436	16.8246	10.5684	18.3236	26.8525
SLFN5	238.03	271.614	286.673	269.596	234.318	281.624	213.479	140.643	210.976	245.391	201.349	245.463	244.982	245.925	249.753	276.467	225.758	311.905	205.365	223.781	249.77	193.298	236.786	302.825	532.607	301.901	364.583	236.475	240.4
SLIRP	5.27959	6.09732	7.05882	5.81347	8.59884	8.21784	5.96527	7.67599	8.34184	6.06747	5.19786	6.03753	6.69943	6.68259	5.81842	5.24382	5.38816	5.75747	5.28499	5.11871	5.75896	5.9081	5.91707	5.34733	7.37219	4.63461	7.51184	5.92313	5.00569
SLIT1	0.552114	0.527678	0.273833	0.411606	0.363797	0.491766	1.04604	1.00434	1.23314	0.441271	1.07149	0.891789	0.482842	0.443535	0.661159	0.576545	0.63053	0.321846	0.60706	0.672882	0.914659	0.86695	0.643159	0.914563	0.529086	1.3759	0.492155	0.484935	0.516265
SLITRK4	3.41621	7.95598	7.30222	4.07254	12.766	13.142	5.90873	10.4379	6.09317	6.26604	5.47143	7.87504	6.42783	6.35733	6.25755	3.37691	3.52523	5.68595	5.10645	3.24425	4.97981	7.38513	6.0457	3.22538	6.80809	4.73116	4.89565	2.87497	3.90274
SLK	129.574	168.435	135.73	164.114	228.035	175.803	150.319	187.093	194.873	142.641	150.464	174.73	185.774	179.72	134.729	137.822	137.226	201.726	147.551	132.414	142.822	168.606	125.287	153.439	169.365	143.431	149.32	153.62	143.723
SLMAP	66.5564	67.2851	63.5053	66.0413	80.6148	77.9596	70.9048	93.0578	79.6831	61.544	67.5214	68.3021	82.8816	76.573	63.8618	69.3949	61.3904	76.048	71.2806	64.9334	69.9785	70.0945	65.4767	66.5299	70.6252	64.6567	64.2796	64.1911	68.9012
SLMO2	41.3786	44.9723	47.8296	42.4389	55.7271	48.9157	42.356	51.9066	43.3757	51.0689	38.8882	43.9962	51.7407	45.2648	48.6058	38.7526	42.837	45.1482	40.2966	43.8868	50.3567	43.0585	35.6223	44.901	57.9094	44.5758	55.2537	36.1657	44.1909
SLPI	5.69368	6.73198	19.0771	5.59585	26.7536	8.18523	30.8724	16.6433	40.0408	6.22192	14.7729	8.99664	26.1338	15.7307	3.59535	11.8329	16.8237	7.86735	10.5343	5.31096	6.60587	8.50895	8.18099	4.09538	7.46945	3.47596	6.44982	18.7393	15.6958
SLTM	106.179	116.937	112.089	114.124	126.701	125.876	103.671	120.7	107.428	112.281	103.592	115.31	103.345	120.965	118.235	111.712	101.573	108.176	109.564	108.935	124.326	107.502	104.346	101.833	115.485	110.796	98.3274	107.933	112.628
SLU7	72.5054	81.7305	75.0166	75.4563	93.9344	87.4711	69.4369	87.5863	80.8212	76.9547	79.7582	79.73	91.6977	70.8399	73.266	74.2502	66.0847	90.6061	69.2998	65.5402	72.5226	74.9321	77.7407	83.0127	91.2607	75.3184	78.5871	63.2895	75.5498
SLX1B	10.5002	8.76449	10.392	7.64145	8.92063	11.7981	9.82998	10.1223	11.8712	10.0451	8.85976	11.5443	7.18469	11.6756	11.7035	10.4876	10.4596	10.2937	10.9771	11.3671	7.99547	9.59649	14.2015	10.5451	13.3178	9.1326	14.1629	10.4857	10.8348
SLX4	15.0286	9.40958	10.0975	9.88818	8.69342	8.38514	10.8175	8.81412	9.95109	11.8589	14.9644	10.2698	9.48724	10.8344	10.9474	12.7095	10.9196	10.2376	11.1113	12.2868	11.8926	10.4015	16.3043	12.0483	8.89214	12.5627	9.08752	12.5764	10.601
SMA	34.0441	42.2977	42.6206	40.0138	151.865	50.7889	74.8885	107.084	126.848	22.2129	25.05	30.7678	111.604	52.348	26.4645	24.2715	35.3435	40.4514	85.3748	18.0003	22.6185	111.818	38.2266	25.7342	49.8121	37.5184	50.0706	50.7654	16.9027
SMA3	0.50829	0.800811	0.438133	0.595958	1.06725	1.37551	1.13114	1.06818	0.545484	0.641607	0.333149	0.363684	0.497327	0.923439	0.735811	0.693776	0.206642	0.413036	0.0692763	0.343651	0.125003	2.09706	1.00744	0.610699	0.548732	0.496772	0.406935	0.816076	1.01005
SMA4	145.528	87.5345	93.5108	119.832	94.36	144.747	95.0949	129.598	111.624	102.757	83.9174	46.6021	137.32	135.802	93.4202	126.829	82.6716	133.101	103.163	134.657	79.1268	164.908	87.3284	71.5919	56.9431	95.9	93.5035	145.687	119.801
SMA5	5.01354	2.04951	3.16065	5.20974	1.7965	4.94962	4.97238	3.9639	2.50799	3.43838	2.84089	3.56906	3.21241	3.41906	3.03162	5.93457	4.77168	5.51036	4.26299	4.54917	4.54348	7.17321	3.47846	3.07238	2.72012	4.25781	3.92429	5.01041	5.26997
SMAD1	3.0111	5.95542	6.60243	3.15917	7.86794	11.7072	4.34617	6.61857	5.54914	5.28421	2.61078	2.33602	8.86589	7.25623	11.759	8.21659	4.44237	3.24242	3.46381	5.36936	6.06385	8.02731	4.69301	4.60274	6.9781	3.03663	7.33052	4.78007	2.418
SMAD2	163.596	171.75	176.896	181.1	202.47	212.84	170.187	193.442	182.766	154.955	161.627	161.462	179.221	186.675	154.569	151.566	144.637	186.336	166.874	161.53	170.689	165.365	151.766	145.815	177.887	152.616	161.436	152.54	171.799
SMAD3	60.008	63.5571	62.1906	59.4404	57.6784	61.3403	57.393	42.9353	52.0821	60.2334	54.2887	44.5536	43.6365	52.5725	69.4643	62.6238	74.23	51.8888	42.2085	49.8414	58.1655	62.003	45.0211	63.5314	59.8139	61.4342	74.0823	58.1229	59.0926
SMAD4	114.365	133.819	139.82	134.636	144.644	137.105	126.729	144.869	133.94	112.662	120.563	123.446	143.504	135.473	119.813	117.6	122.216	129.094	109.727	117.816	121.984	124.736	103.457	111.445	120.724	115.387	128.794	114.501	117.953
SMAD5	38.6318	38.4552	59.8858	53.3341	44.0264	73.3615	47.3524	53.27	54.1821	55.956	52.6832	42.3059	36.8013	42.7692	56.1469	37.7077	55.6933	43.4682	50.1532	53.7578	65.3524	52.1352	34.4577	39.2874	59.8412	48.4049	57.6195	49.6258	49.1788
SMAD7	7.59157	6.23332	5.26369	11.4715	6.41606	7.79391	7.1244	6.49231	7.58019	9.31081	11.9459	7.99436	7.00121	8.45673	7.71215	9.99345	7.93894	10.4779	10.7128	8.48312	8.33356	8.38052	6.76604	8.67881	10.7957	8.78645	7.92629	9.83724	11.4113
SMAD9	0.934799	0.721024	0.57718	0.726217	0.622754	0.597424	0.890267	0.978151	0.59626	0.589317	0.644109	0.824016	0.750819	1.18099	0.559062	1.07951	0.745172	0.482769	1.08128	0.611602	0.846567	0.435401	1.16669	0.558924	0.359078	0.460806	0.680728	1.03256	0.705463
SMAGP	1.34578	1.88133	2.67748	2.30052	1.59806	2.41318	1.75283	1.3989	1.55956	3.15508	1.79341	1.47955	1.72012	1.38974	2.79943	1.78455	2.09221	2.0026	1.67834	2.06671	1.76157	2.21554	1.28632	2.01586	2.52872	1.66556	3.03064	1.73156	1.31505
SMAP1	21.774	28.0613	29.5436	28.1036	37.8349	30.8495	30.5049	25.2877	27.1654	29.168	27.8435	27.5865	27.8238	24.1283	27.9394	25.2307	27.1988	26.8563	24.4252	29.0781	25.6443	26.6186	21.5587	32.7206	35.616	27.4939	29.7365	22.1684	20.956
SMAP2	242.102	421.079	230.841	262.57	452.1	261.717	299.055	326.875	400.771	258.938	301.597	359.627	330.354	343.851	253.046	265.101	261.641	481.661	256.072	219.552	262.439	322.216	445.632	280.056	201.481	263.835	219.812	322.585	282.991
SMARCA1	0.759158	0.838664	1.21704	0.994818	0.231507	0.65221	2.06381	0.107607	0.65284	0.882541	0.364762	0.715913	0.603553	2.12897	0.329345	0.439273	0.200623	0.286085	0.821317	0.264347	0.406515	1.15593	0.488801	0.615368	0.661357	0.941405	0.569864	0.796678	0.933264
SMARCA2	152.21	171.269	166.886	176.363	145.949	169.868	153.373	151.332	168.505	166.58	161.924	168.818	146.573	146.84	153.42	169.285	160.527	157.132	153.193	160.005	159.828	156.212	145.766	186.053	195.937	178.408	183.185	154.417	152.376
SMARCA4	32.0582	27.2602	20.7115	23.2871	12.932	19.1267	36.1108	16.9622	24.554	34.1285	33.7414	32.8952	17.038	18.5401	30.7267	36.9214	34.206	22.0615	27.818	37.7071	32.7394	24.0367	33.7417	39.4425	31.2997	36.1111	30.8242	29.4702	23.5988
SMARCA5	166.256	208.94	189.151	179.098	209.15	199.381	166.858	196.24	177.063	173.542	160.756	162.035	177.801	193.872	185.557	153.425	151.804	183.56	163.603	173.411	185.071	160.803	153.821	177.524	222.877	161.487	185.901	152.849	163.151
SMARCAD1	39.6142	46.9652	48.3468	49.1502	43.3911	43.0459	38.4209	37.7702	38.2636	43.7079	40.0928	37.3945	40.1061	44.0282	42.3757	37.4754	38.6343	41.983	35.0309	42.5117	41.6339	38.9485	34.3704	37.8557	59.5027	42.7736	48.6716	37.8942	37.5002
SMARCAL1	11.2148	11.1293	8.70182	10.6321	8.46655	9.22877	11.9871	7.71186	10.0827	12.4218	11.642	13.1012	8.6308	9.55078	12.9268	10.7073	11.8081	9.65538	11.8912	11.6072	11.2469	11.5593	11.0623	12.8378	13.1104	11.8279	12.1485	10.5993	10.6901
SMARCB1	9.83454	9.40664	8.00202	6.46632	3.67104	6.19599	9.41439	4.51951	7.65273	12.1349	8.87587	11.4069	4.67753	5.44069	11.6917	10.4876	9.54393	5.39986	7.64182	11.7274	7.24952	8.6695	10.5478	12.2437	11.3014	12.4314	9.45456	8.83274	6.10864
SMARCC1	96.3785	109.616	116.349	101.067	118.659	102.038	114.188	105.168	112.216	104.171	104.291	92.5198	106.618	102.161	108.821	104.386	103.464	109.285	103.879	102.663	110.369	108.337	90.1195	113.291	119.55	111.375	122.702	105.854	105.671
SMARCC2	70.5671	76.4998	71.4705	74.7668	64.6236	77.5151	84.1358	71.3795	73.118	85.9816	81.889	69.0617	72.9393	68.2748	80.9364	83.1872	78.4723	81.7847	77.7037	72.9116	78.83	78.169	80.8065	86.2151	73.683	84.3644	77.2173	76.3079	77.7154
SMARCD1	23.3268	24.7746	26.8052	26.1761	22.2578	24.8818	25.4443	21.4139	22.6318	28.131	24.895	23.9831	23.9912	22.2655	29.9978	27.2074	28.3165	24.1385	23.104	25.9781	25.7798	24.403	23.128	29.0708	28.9441	26.5525	27.8715	25.0781	27.1919
SMARCD2	45.4121	43.9279	30.8215	40.0414	25.3335	33.6866	45.0929	33.0355	37.2118	50.1283	43.6802	55.3639	30.6303	31.5501	39.6311	50.5438	45.5988	38.7646	38.5662	46.4529	35.9088	40.9072	46.6676	52.6245	58.6857	48.9048	44.5268	41.4965	35.7186
SMARCD3	6.7634	6.66398	4.65517	6.37305	5.42388	5.38073	6.47416	8.68033	5.91183	10.6567	7.99436	10.4762	4.587	5.88423	6.09287	5.68309	5.41682	8.11768	9.57013	5.47919	5.11531	5.94021	8.90132	5.7505	6.55522	5.86568	6.2426	6.99691	5.76927
SMARCE1	61.0432	64.4185	68.3975	65.6891	64.8551	62.8404	56.8539	59.2916	58.6105	69.6546	56.9332	59.5878	60.1742	65.3475	65.5121	65.0672	60.9608	61.9733	53.7784	58.1803	62.7049	58.9205	51.7615	65.3563	88.9526	64.0638	79.2111	48.6666	47.3419
SMC1A	104.626	159.754	116.41	153.575	142.178	117.985	103.869	135.8	132.055	110.737	107.848	111.564	131.152	120.819	120.869	141.748	134.966	142.578	103.093	142.002	103.119	139.932	138.871	152.526	141.861	157.07	157.179	132.768	97.4412
SMC2	19.7036	22.9386	25.2231	22.1347	26.028	22.1751	19.8183	17.9346	18.4246	22.4613	20.0619	20.4512	22.5427	22.6203	26.1006	22.5951	21.61	22.8511	24.8895	23.7672	22.6632	25.1094	19.2433	21.071	37.853	23.1248	30.7467	17.3884	20.5742
SMC3	72.12	89.2837	93.7727	90.0621	93.562	95.2226	81.139	88.3098	83.2008	84.9005	74.7154	82.0675	84.0145	82.1131	86.3981	81.5949	79.5614	85.3607	72.4901	78.7979	77.6444	77.0943	68.4836	84.2841	121.145	78.6918	99.8816	72.7402	71.5644
SMC4	98.726	91.0971	85.9532	75.821	124.22	82.6024	79.5287	108.538	95.7135	70.4731	83.6061	73.3923	99.3146	104.408	76.2982	84.8068	61.1233	89.1156	82.4181	90.6805	95.8417	81.2894	72.4969	62.3219	114.181	76.1087	83.3815	83.027	95.6604
SMC5	85.5432	92.463	104.565	95.8352	105.742	103.226	87.089	97.7591	90.9576	87.5026	85.095	84.0369	90.0896	102.586	92.0131	84.0378	86.7228	98.2053	77.9437	82.6612	92.4818	84.4088	79.7721	78.7	105.815	81.6973	106.497	81.9578	88.9388
SMC6	57.316	55.7825	67.5456	51.544	74.115	48.8505	45.7997	53.9472	56.652	60.3879	46.3248	45.0548	60.9588	52.9876	60.9562	57.4349	64.4014	59.47	46.4937	47.9188	48.5785	61.7461	40.6986	51.8819	67.8669	60.3223	55.0437	49.1862	56.0807
SMCHD1	853.841	1590.91	980.507	1297.64	2058.38	1419.6	1214.5	1972.37	1348.84	996.323	1191	1300.41	2030.21	1494.08	837.579	1166.19	919.566	2185.81	1104.99	886.902	1019.51	1315.45	1055.48	1049.48	1084.95	1146.4	920.796	1070.19	1007.37
SMCR7	2.17395	1.72266	2.16024	1.39896	1.09139	1.59791	2.31826	1.14781	1.77717	2.62556	2.43174	2.24319	1.29764	1.12362	2.14074	2.85527	2.6081	1.25162	1.96402	2.81169	2.23583	2.0871	2.93281	3.01318	2.04243	2.92077	1.63188	2.45931	2.67253
SMCR7L	33.1303	35.4052	35.1538	37.0346	27.978	31.7499	34.0676	26.9266	29.1119	37.8833	31.4923	31.2167	25.8873	29.569	36.1818	33.6107	35.5241	33.8285	27.8219	35.3186	33.0524	29.5517	32.6717	38.9498	46.6452	33.4392	37.6633	34.8689	29.1764
SMCR8	99.8396	108.527	99.7359	97.7446	88.2065	94.318	113.533	93.4835	101.943	109.594	111.411	118.016	89.1676	90.0089	108.496	103.415	103.445	99.7451	102.196	115.312	94.8091	102.613	102.518	112.749	108.036	105.238	107.56	97.3094	98.8339
SMEK1	127.329	157.125	156.354	157.803	180.245	164.324	153.033	178.234	159.148	155.084	146.565	144.805	171.409	152.872	145.708	144.74	146.684	168.755	134.363	140.589	150.106	161.189	129.018	134.107	174.696	137.711	158.811	133.357	137.147
SMEK2	139.823	180.562	174.31	174.901	197.542	169.281	162.363	175.579	181.925	163.513	155.936	160.533	174.608	160.382	158.25	153.087	150.368	169.756	145.23	152.864	158.211	155.12	135.089	157.622	205.394	153.618	188.288	140.423	155.94
SMG1	496.461	547.51	499.772	565.733	601.439	555.362	527.283	543.581	532.224	524.769	493.114	492.083	586.509	553.914	508.788	516.545	537.623	577.403	521.796	482.882	518.988	526.327	458.054	484.437	532.187	513.834	540.159	542.772	546.437
SMG5	48.379	46.5572	33.9858	39.6684	27.0533	38.2521	54.9597	32.2463	29.414	52.9966	56.0821	48.4434	23.4782	39.7407	45.4496	57.4898	54.5408	41.7685	46.6722	38.138	42.1759	48.6134	53.6909	56.6138	48.8237	44.2702	41.2892	50.9528	41.403
SMG6	34.6055	28.1589	31.172	34.1838	24.0887	30.0617	33.1686	22.7116	31.0298	34.6126	34.7129	30.2965	29.5741	29.6757	33.65	33.3748	34.772	27.3548	30.9411	37.4555	31.0195	31.0336	28.3785	36.1571	30.3586	35.7097	34.0457	34.1546	33.9543
SMG7	67.358	76.6811	77.0384	73.2435	108.279	85.9287	75.7392	97.8151	96.4389	66.7863	75.9617	56.7003	107.644	91.5751	77.6979	70.2836	67.1208	89.2587	79.9177	63.0587	81.7434	94.3691	87.6497	81.1649	56.7431	73.8158	72.8392	76.6543	88.2358
SMG8	14.1479	19.8786	18.3773	20.3316	18.0576	18.9793	16.0016	18.1139	18.5334	21.6002	16.2623	17.0864	15.8734	17.8892	17.0161	15.2373	16.3078	17.7373	18.1404	18.9609	17.6495	18.1417	17.0051	18.5247	24.8204	18.3453	19.2977	16.3839	15.2716
SMG9	9.10989	9.74664	5.96348	7.0259	4.26635	5.44595	8.87723	4.66299	5.69421	9.81827	8.6327	9.95119	4.43611	5.88423	7.79449	8.48345	8.05358	4.97074	7.17759	8.67538	9.62085	6.74294	8.54115	9.01832	8.32532	9.55888	7.56365	7.93215	6.19348
SMN2	24.175	25.5985	24.9459	23.4985	21.9125	22.526	21.6511	19.8604	18.1025	21.5309	16.0416	21.8353	27.7227	21.4186	20.4279	19.4395	17.948	21.5873	18.5414	30.1886	20.7085	22.0189	15.8333	22.7983	22.2251	17.4442	23.6483	19.8144	20.5182
SMNDC1	24.5346	37.0825	37.2718	34.3834	42.5643	41.187	32.4273	46.056	40.3672	29.4548	35.1691	28.3263	41.1925	38.4101	29.8331	28.2782	28.6891	40.3023	32.3527	27.7564	30.8274	37.5036	25.6492	28.1371	30.014	29.2077	38.8025	28.6804	32.537
SMOX	29.7107	6.66398	5.72007	6.03108	10.6824	8.31568	9.83846	7.24556	7.689	6.13366	23.7399	11.8126	8.47991	9.69863	11.8015	14.4136	12.2953	6.32964	20.7115	14.8034	20.2241	14.4171	27.0641	22.4927	8.30587	13.7107	3.00474	14.8944	18.3683
SMPD1	10.3521	9.38397	5.90263	6.65285	3.53875	6.61993	10.2625	3.76626	7.58019	6.90588	8.54151	11.6694	4.73789	5.02673	8.28851	9.69145	8.82742	6.00779	8.356	11.7274	10.2984	6.83927	9.33867	16.8271	12.8965	10.6693	6.2685	6.54662	5.68443
SMPD2	2.86409	3.46799	2.5862	3.54404	1.02525	2.4784	2.91196	2.18802	2.6839	3.13302	3.52421	4.55798	2.23314	1.77414	3.266	3.21218	4.58567	2.1814	2.99959	3.60473	2.50684	3.05038	3.8075	4.1166	3.92924	3.40354	3.03142	3.98339	2.96948
SMPD3	4.76199	3.24132	3.89452	3.04663	6.74678	12.2615	13.1462	5.05755	13.9272	2.91239	4.7723	11.1921	1.96155	2.80905	4.52849	14.1391	4.1271	2.57477	4.9279	4.4218	9.18046	4.36686	8.0009	1.99464	4.61005	6.78294	6.70885	9.87188	4.96327
SMPD4	16.6569	13.1716	11.0081	11.3527	6.4994	11.3765	15.5711	7.95075	11.0635	15.6797	14.9355	16.2333	7.94003	9.44552	14.2757	14.4057	14.7862	11.2882	13.1686	15.5438	14.8822	12.6963	15.2905	18.4708	14.5302	15.25	14.2049	15.0908	14.3918
SMPDL3A	4.27889	6.84531	3.52941	5.40932	7.57359	5.15246	3.61874	15.5313	4.64241	5.29525	3.61722	4.3432	5.82428	5.94337	3.70513	2.93764	3.63988	3.96944	7.74894	2.81169	3.31987	4.72006	3.85896	1.80366	3.83198	3.52423	4.17037	3.46382	2.58769
SMS	22.9127	32.5719	21.3894	21.6995	29.8975	37.0781	20.4685	28.229	23.1395	23.9389	23.1624	24.4603	22.3616	24.6014	23.4932	21.3596	20.8361	29.8959	18.4261	23.5989	23.4085	23.8572	25.5206	23.9781	32.2315	21.6282	25.5403	23.2769	20.6591
SMU1	74.5624	91.3237	93.7627	92.5566	84.6536	84.4739	78.1281	91.4881	80.028	91.5736	77.3757	86.0379	80.5003	87.1238	85.0551	77.254	83.6945	84.7521	77.1127	73.782	79.8165	84.3423	74.8239	88.3651	107.131	82.0357	99.5451	73.3037	76.6265
SMUG1	7.1944	5.68796	4.26693	5.11212	3.1561	4.7458	7.23862	4.20063	5.33225	6.98951	7.75575	7.47485	4.22064	5.43833	5.89884	7.53792	7.18116	3.31573	6.3045	6.01629	6.43344	6.41511	6.52472	6.49446	6.90457	6.5628	4.74619	5.63598	6.6792
SMURF1	22.8783	23.7328	23.0324	21.6684	19.9758	23.2513	23.2957	23.853	24.01	23.7845	23.5879	28.732	23.4178	21.4375	22.7248	25.1484	23.8742	23.4948	21.1757	25.6416	21.5792	21.8022	22.8965	24.0418	22.7001	22.2075	21.6807	22.5495	21.5499
SMURF2	29.1586	31.1892	31.2474	37.4922	34.8914	33.4584	32.2577	36.8376	32.9684	30.1167	31.8559	28.8973	32.5315	35.7193	29.6959	29.8705	31.7558	36.5832	30.3887	31.241	33.7746	33.2973	25.7006	28.9011	33.4763	28.918	33.3888	30.2738	30.2887
SMYD2	10.9733	10.7893	11.1663	11.0363	9.98788	10.2071	9.55574	8.93141	9.93767	11.0538	10.2437	11.0251	9.98879	9.3438	12.6249	12.08	11.9801	9.86995	10.0701	11.9437	11.4502	9.05481	10.059	11.4586	13.7718	10.8865	11.4491	10.4607	9.58717
SMYD3	5.52114	3.92132	4.07707	3.69948	3.30724	3.4241	3.5622	3.76626	3.69942	5.47175	5.10666	3.86593	3.44025	3.19345	3.97958	4.66727	4.18443	4.43433	4.42797	5.40709	4.57329	3.33936	3.11289	4.37123	5.7188	5.14152	3.16015	5.05717	5.93895
SMYD4	21.0587	18.4946	18.7247	18.563	16.7618	20.1223	16.6143	15.9471	17.2955	22.2469	19.1196	16.6571	20.1179	19.0294	20.1166	21.945	20.2251	18.8874	19.4024	20.4921	19.8186	20.8646	19.3511	18.5569	16.8084	19.2281	19.251	22.7486	21.628
SMYD5	7.7296	6.57331	5.90263	5.53367	3.20803	4.9894	7.29403	2.25976	4.27973	7.78843	5.68421	7.3739	4.19469	4.22837	7.71215	6.75382	7.73832	4.0052	5.28499	8.26684	6.7075	5.94021	5.6598	9.18807	7.70287	8.20712	5.56912	6.20024	6.19348
SNAI3	2.58804	1.60933	1.55172	1.52331	1.38904	1.63053	2.68579	1.5065	2.03106	2.42699	2.06698	2.95911	1.26746	2.06983	1.78395	3.21218	2.72274	1.75227	2.71392	3.67682	2.91336	1.70179	3.52451	2.75854	2.41201	2.48628	2.09814	3.0828	2.46042
SNAP23	124.917	157.419	125.72	121.184	218.113	169.738	131.802	205.688	217.794	116.65	136.482	150.246	163.201	162.183	134.173	121.432	120.145	161.645	135.344	110.666	123.708	133.889	117.822	109.26	113.54	117.489	115.371	128.934	117.377
SNAP29	30.9205	39.4612	32.2098	28.6197	42.727	40.1765	32.2741	39.56	39.4391	34.8584	36.4683	28.9143	28.6811	41.8067	35.3035	32.8186	24.2249	41.0697	32.7095	29.2661	32.7638	36.6485	39.1764	26.2711	33.3106	32.9707	35.416	33.4608	30.7536
SNAP47	7.14298	6.32126	5.10608	5.56476	3.40646	5.2829	6.5782	4.01734	4.86003	7.36922	7.05206	7.46936	3.56096	4.43535	5.84587	7.76963	7.44054	4.93497	6.14202	8.43506	7.4189	4.1742	7.25484	8.543	9.63714	6.94805	7.51184	7.32355	5.85411
SNAPC1	5.96974	7.26532	7.83924	10.9644	5.83398	6.54525	5.91014	11.7654	6.17042	6.98686	5.68147	5.32186	5.85506	5.42266	5.73636	4.59836	5.12993	5.69131	5.47068	6.13813	5.08211	9.92176	5.50544	5.18076	8.40391	5.83116	6.78656	8.11642	4.10127
SNAPC2	1.82888	1.20133	1.09533	0.96373	0.297652	0.65221	2.14863	0.430429	1.30568	2.20635	2.43175	2.41024	0.694085	0.827932	1.5095	1.67473	1.89159	0.929778	1.35696	2.49928	1.79544	1.18804	1.80085	2.50391	2.54817	1.85867	1.26924	1.24697	1.86653
SNAPC3	32.4171	32.9622	33.3681	28.6952	33.5818	48.3614	28.916	31.3729	28.5733	30.4805	31.2415	26.1929	32.1476	34.0892	31.0901	25.9852	29.4285	25.5396	31.6507	29.4888	31.6865	35.8137	24.4678	22.2228	28.8478	33.1203	29.7961	27.7594	25.9562
SNAPC4	5.48664	2.78799	2.4645	3.97927	2.11664	1.69575	3.98627	2.54671	3.48181	4.32445	4.8027	4.58184	2.65563	2.45423	3.89724	4.53	3.20997	3.43303	4.32084	6.15207	3.59088	3.59624	5.04237	4.47733	3.94869	4.4415	2.90112	5.02254	4.03
SNAPC5	2.48452	2.22133	1.643	1.46114	0.859884	1.36964	2.00727	0.82499	1.95852	2.02984	2.49254	1.88524	1.50888	1.00535	2.63476	1.812	1.69097	1.57347	1.71405	2.61943	2.1342	1.41281	1.98093	2.99196	2.83995	2.65525	2.51258	1.73191	1.78169
SNAPIN	7.93665	8.38664	10.7099	8.17616	9.75637	8.93528	7.68983	7.56838	8.59572	11.5392	7.5992	8.66254	6.57872	11.1179	11.0879	9.30709	7.70966	7.86735	7.46327	7.42574	6.74137	7.41724	7.33202	8.61515	10.0565	10.1382	9.53227	7.48185	7.89032
SNCA	2974.48	2365.55	1417.09	1385.81	3328.45	741.921	1324.21	3065.55	2892.5	790.755	1815.67	937.44	2831.79	2247.7	1551.73	1738.31	1529.44	1954.57	2310.44	1851.24	2494.83	1959.18	1120.83	599.326	1421.8	1374.4	737.481	3189.65	2174.42
SND1	151.003	89.4877	88.7829	98.0517	98.5228	79.5044	107.064	83.862	71.8486	92.9978	81.1291	88.3198	74.3879	74.2477	98.0349	95.6516	86.4112	68.732	83.9886	107.012	86.4861	92.5068	116.155	114.989	117.371	92.9577	87.5518	100.693	88.6601
SND1.IT1	6.14227	5.39465	6.72413	7.08808	7.57359	8.25045	5.79564	8.17816	5.62167	6.13366	5.41063	4.15229	6.75979	6.97828	5.46163	5.27127	6.64922	5.65019	7.17759	5.59934	5.86059	6.77505	4.86228	4.15904	2.3342	6.42087	5.80225	8.27853	7.42369
SNED1	8.76482	3.46799	5.08113	4.943	2.51351	8.02218	7.20922	2.25976	6.23825	8.16351	6.32254	6.18071	2.11243	3.93268	5.29696	7.65981	3.20997	3.1827	8.85594	7.64202	6.33486	4.33475	9.98183	3.1405	2.08133	5.35877	4.92155	4.5376	6.82979
SNF8	12.6296	10.5173	10.6795	10.228	11.9061	11.1854	11.874	11.9444	10.8081	12.6865	12.5843	11.216	12.1314	11.6206	12.7072	11.9427	11.9801	10.5852	12.7126	12.977	12.7713	11.7841	14.3553	11.1191	15.8531	11.7314	12.0708	12.9893	14.1686
SNHG1	37.8199	34.3852	44.1754	39.5008	32.8863	41.6371	31.8774	27.4965	33.3996	32.9653	29.6639	31.4319	38.1892	26.4013	33.0884	33.9887	38.5729	30.1523	27.9698	33.1717	34.2191	30.3824	28.91	30.6143	26.1596	31.2595	41.4864	34.0829	37.5155
SNHG10	63.2171	78.3358	119.604	90.7771	193.209	105.43	97.1689	196.814	148.086	75.3911	86.9957	91.9709	202.643	131.848	82.9399	74.9783	108.967	142.256	104.7	65.582	92.8887	136.561	90.7626	63.0646	40.6929	59.2361	91.8776	93.1767	162.345
SNHG11	2.04317	1.22762	1.30862	1.73938	0.911477	1.49421	1.32423	0.788403	1.26107	1.30506	1.45844	1.71342	0.771642	0.916639	1.68076	1.54432	1.82022	1.08462	1.52265	1.86316	1.67383	0.98736	1.97553	1.67571	0.99262	1.33052	1.4775	1.89783	1.82411
SNHG12	12.2093	8.04664	15.3983	12.5984	13.7581	12.4898	10.1212	11.5947	11.3453	9.97227	10.7605	10.8399	12.4066	14.5544	12.9542	14.0842	13.7295	9.29778	12.2483	11.7033	15.0072	11.5086	11.0366	9.6549	7.37219	11.2244	11.3292	14.3402	15.611
SNHG13	6.90143	5.66665	7.42393	5.90673	4.13406	5.41334	6.84169	5.16515	4.02584	5.84683	5.745	3.88979	6.27695	4.46492	6.17521	6.69891	7.88162	5.39986	4.5351	7.0893	6.43649	6.9356	4.60502	6.57807	7.45	5.96223	7.25281	4.71079	5.4299
SNHG15	9.69651	8.06931	10.894	8.30051	7.04443	8.05479	11.4499	7.10209	8.035	7.94287	6.99127	7.35004	7.33316	9.55078	7.41025	7.71472	13.2125	8.47528	8.10604	7.81024	9.28209	9.76121	7.82082	8.04222	6.61357	9.58302	7.27872	9.94116	9.84169
SNHG3	15.483	12.2631	17.4377	15.5515	16.0653	18.1839	15.8148	16.2778	15.5492	12.6404	13.9458	12.4636	16.2733	18.6731	15.7912	18.0835	16.0175	15.793	13.1804	15.044	14.8737	14.8024	14.5004	11.4866	10.2205	12.3203	15.09	17.0427	21.1893
SNHG4	0.863369	0.974437	1.07708	0.42	0.95414	0.959727	0.655897	1.1557	0.987239	0.294769	0.370537	0.43098	1.11657	0.76081	0.700132	0.49226	0.541969	0.417685	0.798106	0.41214	0.820821	0.735623	0.552602	0.421421	0.204243	0.410597	0.890283	0.861105	1.78211
SNHG5	28.2959	11.7866	20.5984	10.6032	12.9644	13.2725	12.6656	30.1659	28.5073	24.9538	24.4694	12.3614	14.6361	11.798	13.6129	20.9204	11.3209	10.2991	9.60583	13.7701	13.144	11.7199	18.7031	12.6893	11.0486	10.1382	16.9405	19.917	27.6161
SNHG6	23.0508	21.6466	27.7789	15.2332	19.8104	23.3491	20.5533	19.5487	20.7628	19.8792	16.9614	18.399	21.8788	17.4161	26.5383	22.1558	21.2947	19.3108	13.391	20.7632	20.1902	18.7518	15.5387	23.6598	22.6612	15.9315	26.0065	16.4531	19.8955
SNHG7	14.7522	11.5575	11.9738	10.1966	8.53402	9.92859	11.8101	12.7292	11.2118	12.1698	12.6025	15.7124	9.37589	12.1863	13.6807	14.6173	15.6755	10.6127	11.5784	14.615	11.8421	12.5566	12.9579	15.4941	7.89602	12.6829	9.30795	11.8411	12.6784
SNHG8	13.5613	19.5839	17.7687	10.8808	8.73113	10.7289	10.517	8.28577	20.7458	10.5243	10.6085	11.216	10.6527	5.58854	12.2406	9.60909	9.74455	14.1255	9.03448	12.7607	10.7049	9.76121	8.15526	13.0925	12.702	9.0037	15.6195	6.92764	9.12053
SNHG9	0.931693	0.521332	1.61257	0.870466	0.595304	0.68482	0.763329	0.82499	1.52329	0.81635	1.09429	1.3841	0.965684	0.946207	0.795916	1.23545	0.831153	1.32315	0.678479	1.39383	1.11792	0.577967	1.13196	1.0822	0.46684	0.627603	1.70959	1.24697	1.18779
SNIP1	14.562	18.3373	20.7201	18.1243	19.5789	19.0119	16.5388	18.8313	17.9168	19.5262	17.8733	18.2319	18.5291	18.7763	17.8669	16.6924	16.8523	20.3836	17.3905	16.8941	16.5316	18.3023	16.4649	20.5193	23.77	17.935	21.8102	17.9772	17.6472
SNN	135.648	101.931	66.2373	71.7202	84.5001	89.0919	87.3022	82.2479	149.754	72.5228	83.804	91.4698	87.3341	78.7422	81.0457	89.639	86.9271	86.0406	89.4878	89.95	92.4144	86.0207	67.2487	128.081	74.1656	91.3646	59.6285	105.612	65.4557
SNORA12	4.58945	5.21332	6.81541	6.65285	9.09492	5.51117	5.00404	11.2988	5.91183	4.17001	6.56571	6.01367	11.7089	10.2604	5.10484	4.17309	5.15888	6.75877	7.46291	5.62337	6.53812	7.09615	4.16767	3.26781	2.66488	4.99669	8.72928	4.74543	5.76927
SNORA22	1.20775	1.54133	2.5862	2.70466	3.14188	2.15229	1.52666	4.26843	1.26941	1.36794	1.55024	1.6466	4.07398	2.80905	1.72906	1.18054	0.974455	1.71651	2.42824	0.889166	1.79544	2.18343	0.926149	0.657807	1.36162	1.0621	1.70959	1.07378	1.69684
SNORA23	1.00071	1.36	2.37322	1.39896	3.6049	1.5653	0.9895	4.26843	1.99479	1.32381	1.8846	1.07387	2.0219	2.0994	1.94862	0.658909	1.60498	2.14564	1.71405	1.20158	1.2873	1.70179	1.10623	0.594148	0.661357	1.03796	2.95293	1.52408	2.58769
SNORA24	0.379579	0.339999	1.85598	0.435233	1.42212	0.847873	0.480614	2.29562	0.834184	0.441271	0.395159	0.525003	1.84084	1.21233	0.603798	0.302	0.65919	0.715214	0.821317	0.31241	0.745277	0.995387	0.437348	0.297074	0.252872	0.313802	1.06202	0.692764	1.06053
SNORA33	7.56052	4.58115	8.15719	6.90497	5.98777	7.27344	5.00631	7.1419	4.96992	4.81139	4.83492	4.799	6.91279	5.91587	5.766	6.34557	6.76673	4.32812	4.89469	5.53061	5.69426	4.68859	4.77584	3.8	2.99692	5.24049	5.75252	7.2089	7.59804
SNORA34	1.69085	1.54133	5.29411	4.01036	6.74678	3.55454	2.5727	13.4151	2.97405	1.76508	3.31325	1.93296	6.54854	7.6288	1.37227	1.04327	2.55078	4.184	3.7852	1.70624	3.11661	5.5549	2.00666	0.954881	0.992036	1.66556	3.13425	2.11293	5.89653
SLC35E1	42.4973	42.819	42.4092	41.5797	45.5183	47.0498	42.6661	41.601	54.9107	43.7264	47.1683	45.5242	38.0012	40.2981	45.4578	45.5918	41.6408	43.4253	37.9638	44.5131	46.525	43.9406	57.0794	49.8473	44.0234	43.3309	42.4225	48.9479	42.1895
SLC35E2	55.7946	35.9325	42.2297	75.2838	39.8692	38.5541	49.8301	43.4909	40.5359	46.9311	48.0896	45.082	46.6951	44.7139	42.3647	48.8037	56.8878	44.9304	50.2721	35.31	46.7939	51.4413	57.685	85.2549	36.2397	68.7387	48.9946	54.6913	85.6634
SLC35E2B	61.8448	58.9223	64.2726	48.7756	40.9136	57.3394	65.7678	52.7947	56.6872	68.3629	65.7954	70.1733	63.2143	60.3414	62.596	69.2843	72.3714	61.9733	59.7029	65.252	57.8972	58.7898	77.0896	66.7173	57.2488	61.9642	74.1603	71.3737	47.1243
SLC35E3	10.9508	12.4666	10.4592	11.0294	14.0039	10.1203	10.8472	14.7867	12.4979	10.7952	11.2085	12.8733	12.9504	12.2013	11.5905	11.5622	14.2405	13.8319	12.3308	9.29563	11.9404	12.9538	13.1415	10.4069	9.0571	10.8819	10.3842	13.485	10.3121
SLC35F1	4.28372	2.9802	2.96318	2.98197	2.54294	2.4435	3.36628	4.08047	3.80932	3.40374	2.99013	3.83872	3.76677	3.46135	3.00911	5.14608	3.50259	3.34827	3.19492	3.44179	3.50145	4.52323	4.57492	3.12076	1.79539	3.19836	2.6035	4.00764	4.49154
SLC35F2	5.31065	5.25026	6.35841	5.19171	5.72087	4.12881	5.70517	4.31541	5.2122	5.32592	3.98776	5.17223	4.52574	4.12369	5.74459	5.94802	7.01292	5.36982	4.14872	6.66202	5.4429	6.0998	4.09384	5.57268	7.75033	6.46383	7.85117	5.59926	5.21779
SLC35F5	30.8494	35.3146	35.3549	39.4818	38.4302	38.4478	32.4556	46.1277	38.5175	29.6313	33.1629	33.2661	36.0623	34.9801	31.6171	28.5527	31.2686	36.905	37.0664	27.2998	30.0482	32.3661	27.8874	28.0523	32.7372	29.256	31.6015	30.447	27.2343
SLC35G1	1.20775	1.67733	1.33874	0.994818	1.52133	2.05446	1.49839	1.18655	2.61136	1.30175	1.15508	0.95455	1.65977	1.27147	1.04677	1.12564	0.65919	0.894017	1.07128	1.24964	1.08404	1.54124	0.617433	1.25195	1.6923	1.0621	1.63188	1.07378	1.612
SLC36A1	30.9529	28.8319	28.0223	32.3316	45.1108	36.589	39.7779	61.4409	40.0046	35.2209	31.1263	31.7149	50.125	36.9092	25.0445	26.8505	24.0461	37.7275	51.7787	28.4293	28.0495	35.1275	42.3199	28.7525	19.3544	23.4627	23.6234	39.4529	45.7299
SLC36A2	2.45173	2.53685	2.37413	2.88839	2.72517	2.42655	3.14661	3.14465	2.62877	3.21113	3.01202	3.03857	3.6871	2.85932	2.60374	2.91924	2.91505	3.38546	3.5663	2.76963	3.63628	3.54679	3.79052	2.21702	1.5608	2.59804	2.41545	2.90545	4.10933
SLC36A3	1.65427	1.34141	2.14929	1.57679	1.71745	1.55682	1.50885	2.74363	2.23634	1.81428	1.91986	2.1895	2.74134	2.72242	1.9714	1.97892	2.39343	1.97792	2.25755	1.97275	2.38184	2.42553	1.72521	1.63454	0.840896	1.15914	2.31287	2.60375	3.09122
SLC36A4	10.2831	10.744	13.8438	12.4974	14.4857	13.9899	11.0541	13.989	11.6786	11.2524	9.90936	11.2398	11.7391	17.357	12.5974	9.66399	10.7477	11.1573	10.82	9.42035	10.0274	15.8299	10.1876	9.46393	9.72584	9.92096	12.6147	8.76346	8.95085
SLC37A1	10.1106	10.1773	6.75456	7.0259	5.1593	6.8482	10.0364	3.98147	10.663	9.53144	11.0644	8.87732	4.52664	6.17992	9.27654	12.8762	9.57259	7.08061	8.67739	10.3336	8.87558	8.38052	8.8756	12.9227	11.6321	13.59	7.69316	10.911	7.12674
SLC37A2	40.4862	26.2103	40.5136	27.6028	98.709	33.4166	29.0707	38.3581	31.8847	27.3041	32.5647	26.7288	29.2243	27.3117	22.997	42.7324	19.9551	32.9821	51.6744	37.1606	35.2252	34.4253	32.4384	33.0034	22.1926	28.3281	21.9851	23.644	43.7349
SLC37A3	14.562	17.136	14.9696	19.6166	25.0358	16.5335	21.6276	32.5333	18.751	17.2757	16.1711	17.4683	32.109	22.709	20.1724	20.7578	18.0561	19.4181	21.2114	21.316	14.1603	16.9216	16.5678	15.0871	16.4367	14.7245	15.0237	17.1805	20.9136
SLC37A4	2.82959	2.60666	2.82961	2.82901	2.18278	2.83711	2.62924	1.61411	2.72017	2.44905	2.27976	3.12615	2.53492	2.86819	3.59535	3.18473	3.92648	2.10988	2.82104	3.62876	2.50684	1.86234	2.85563	3.24659	2.99556	2.72766	2.33126	3.42918	3.30884
SLC38A1	326.643	367.109	450.325	343.678	326.987	309.899	330.604	240.395	332.44	356.481	320.696	340.964	334.826	338.95	368.688	366.773	409.796	317.197	240.546	379.269	358.413	314.555	282.372	384.163	515.083	365.941	480.086	341.26	290.806
SLC38A10	22.9128	15.2773	8.03245	14.2072	4.69629	7.23953	23.2391	9.79227	12.9843	22.924	26.8708	30.3962	7.99707	9.04811	20.1724	26.9329	20.005	10.764	18.5689	29.8712	20.8339	14.3207	31.1032	32.4447	22.8363	20.5178	15.7231	21.545	15.0171
SLC38A11	1.51831	0.770664	0.760648	0.715025	1.28983	0.0326105	0.339257	0.502168	1.59583	1.41207	0.121587	0.715913	0.603553	0.413966	1.2076	0.658909	1.14642	0.178803	0.428513	0.552725	1.08404	2.0871	0.257264	1.63391	0.622454	0.241386	1.16563	1.4548	0.38179
SLC38A2	149.83	216.761	227.586	200.3	252.607	236.817	191.652	242.511	223.996	200.867	197.032	198.834	206.626	222.861	191.98	196.511	187.382	197.149	163.692	157.454	177.647	241.53	161.356	181.151	257.813	190.574	229.707	174.854	170.278
SLC38A5	47.1713	27.9026	16.3387	4.38342	25.7634	17.6097	21.1753	28.3725	40.2222	18.8202	18.846	12.3376	26.2847	37.4343	22.1484	24.7365	12.1234	17.63	25.1394	31.7697	30.8951	16.7931	10.9337	27.2035	10.4456	9.02783	8.52205	26.1865	74.1096
SLC38A6	6.41833	5.96131	7.33265	4.88083	6.77985	7.33736	5.79508	7.20969	6.85482	5.75858	5.53222	6.03753	6.24677	7.15569	6.2301	5.16145	5.04424	6.32964	6.67766	6.00788	5.96222	6.29341	6.1486	3.37391	4.12376	4.97255	6.67207	4.60688	6.99948
SLC38A7	3.10564	2.74266	3.25679	3.07772	2.81116	3.81543	3.39398	3.26409	3.04658	4.4127	3.49563	3.10229	2.65563	2.15854	3.70513	3.59654	3.29595	3.57607	3.14243	2.52331	3.31987	4.1742	3.26725	3.11928	3.38459	3.83804	3.23786	3.29063	4.03
SLC38A9	13.5958	14.4386	15.6693	14.114	18.2229	15.8487	12.5808	16.9302	17.3002	14.6943	13.1922	10.691	15.964	15.642	14.0795	13.1507	12.4386	15.5201	13.4625	12.929	14.4313	15.1556	9.93038	10.9705	15.0167	11.5382	14.4538	13.1625	15.0171
SLC39A1	14.3205	15.7759	14.4523	15.7306	16.2055	14.903	15.6341	16.3563	19.6577	20.7397	14.0433	22.1217	14.3042	12.3303	15.7537	16.0609	17.1103	14.5188	17.1762	14.8034	13.2456	15.8941	17.0566	16.4027	17.6816	15.5694	14.8424	16.6263	13.6596
SLC39A10	45.2044	58.4798	53.6713	43.3989	41.7374	47.5461	37.9685	37.4115	46.134	40.6851	40.5493	34.865	45.357	47.3695	46.3207	41.2092	50.5857	40.2665	43.3155	26.9634	41.4306	41.0356	37.0717	42.0572	51.7026	44.8495	52.2203	36.7511	38.4759
SLC39A11	8.62679	10.744	8.12372	10.7876	8.10275	10.468	9.64056	9.00315	8.41438	11.451	9.05825	11.1444	6.85032	9.96475	11.2526	6.61654	11.2922	10.0845	8.46313	10.3336	7.96092	9.18325	12.6316	9.52759	12.9159	9.80027	9.09192	8.17565	9.50232
SLC39A13	6.03875	2.78799	1.7647	3.13989	1.19061	1.53269	5.23022	1.14781	2.97405	4.72159	5.47143	5.41707	1.68995	2.36552	3.97958	4.88691	4.87228	2.32444	4.28513	6.03191	4.43779	2.92194	4.57929	5.68684	3.85143	4.65875	3.05654	3.01352	4.32695
SLC39A14	5.03805	6.64131	6.02433	5.7202	6.28377	4.36981	6.50243	3.73039	4.56988	8.8916	4.40754	6.70572	4.587	5.9138	6.39477	8.62072	7.76698	5.68595	4.46368	6.46448	6.91075	6.00443	6.07142	9.48515	13.1104	8.90714	8.004	7.51649	4.96327
SLC39A3	5.27959	3.21866	2.49493	2.76684	2.14971	4.14153	3.92973	1.79346	3.2642	3.39778	4.92428	5.05912	2.08226	2.36552	3.78746	5.21636	4.35639	2.43173	3.7852	3.74892	4.57329	3.17882	5.32536	4.96538	4.45444	4.99669	2.95293	4.12194	2.88463
SLC39A4	1.85821	1.34164	2.40365	2.05896	1.43799	1.30996	2.00953	2.48214	2.17251	1.94975	1.55085	1.62727	2.28505	2.41017	2.22417	2.43494	2.0753	2.08699	2.29719	1.71969	1.36725	1.97247	2.05219	1.49152	0.778262	2.22172	1.85853	2.44095	2.55926
SLC39A6	26.8811	34.1132	29.9695	37.8031	30.4928	31.9583	28.6672	29.2692	31.3	33.6469	30.2144	32.2161	31.3244	28.7411	31.8915	29.9804	31.0106	32.3992	26.6392	29.8471	27.7785	33.4257	30.3314	30.1106	42.3269	30.487	37.2484	24.316	24.2224
SLC39A7	14.5965	14.3253	12.718	14.4249	11.873	13.1094	14.5315	15.352	15.3417	16.0622	15.7455	18.3035	14.4853	12.5668	13.7776	17.9553	15.6486	14.5188	14.498	16.6779	14.3297	14.1281	16.3105	15.8086	21.3774	15.666	14.1171	16.9381	15.7382
SLC39A8	22.8783	21.0573	23.7931	24.7772	24.7713	24.36	23.5784	19.19	20.7458	21.3134	17.9645	19.9024	20.4303	23.8917	23.6579	23.1167	21.8106	17.0936	14.7837	23.8393	23.6117	17.9491	17.6226	26.9276	27.1546	21.6765	22.7687	20.4365	17.9441
SLC39A9	50.3114	56.1749	55.6712	57.8987	57.343	54.1677	56.4015	55.3242	54.6572	64.5003	54.5933	63.4081	52.0742	56.2742	55.0582	52.8703	55.458	53.4007	53.5806	51.7372	50.9472	52.8197	56.6248	55.322	66.2464	58.0427	63.7209	45.863	53.8323
SLC3A1	5.65158	5.33436	5.03214	6.34538	5.09183	3.69412	4.71483	6.98731	4.27283	3.94805	4.11664	5.07749	5.65649	4.5486	5.3115	5.22624	4.59513	4.35601	7.23294	5.4429	5.4805	5.4772	6.21652	4.47563	3.13834	5.05293	3.56113	5.21166	4.88649
SLC3A2	16.8395	17.5666	14.1481	15.544	9.3595	9.9462	17.7545	12.1596	10.0102	17.9818	16.2319	17.0387	8.44974	12.212	15.0401	15.9236	14.3302	12.1586	14.3195	18.8167	15.5492	11.3346	18.8832	19.2674	25.365	18.4902	16.2152	15.6911	13.4899
SLC40A1	182.612	148.595	112.363	135.886	265.869	245.818	104.802	236.772	187.111	96.3956	154.537	180.028	200.923	177.532	118.372	146.278	99.2511	151.375	167.156	152.047	233.648	153.354	254.768	335.185	120.698	116.638	99.9334	149.36	125.482
SLC41A1	9.93806	10.676	11.8965	10.2591	7.50745	8.34829	11.0259	5.66732	9.17602	12.0026	11.0644	8.87732	9.08347	7.18526	10.2646	11.8604	11.8654	10.1203	9.71296	12.5925	12.3648	10.7245	8.82415	13.5593	13.908	14.29	10.2576	12.5044	10.3932
SLC41A2	2.79784	2.37999	3.13904	3.0572	2.22875	3.05723	2.15287	3.71568	2.39084	2.53113	3.4397	2.6317	2.60614	3.75526	3.04232	1.68077	2.53932	2.23075	1.87475	2.80616	2.97196	2.50035	2.76661	1.70775	3.00509	2.90315	2.99179	2.3315	2.48163
SLC41A3	8.2127	6.75465	8.42798	8.26942	4.66322	6.97865	7.77464	3.69452	6.34705	12.863	7.93357	9.8796	6.30712	4.96759	8.97464	9.49927	8.08225	5.50715	6.39199	10.7661	7.58828	5.87599	10.3677	11.5222	12.1184	9.65544	10.4648	7.68968	5.04811
SLC43A1	5.90072	4.57865	3.68154	4.01036	3.27417	3.32627	4.63652	3.08474	3.80823	4.92017	4.19476	3.8182	3.83256	3.3413	4.08936	4.17309	4.47103	4.32704	4.46368	6.15207	6.67362	3.72467	7.71791	5.68684	5.54373	4.22425	3.5746	5.78458	6.02379
SLC43A2	34.8132	35.7749	17.7995	25.3365	14.7497	18.6881	40.3103	30.6928	34.5678	38.5397	47.4832	64.0981	24.1741	23.4822	26.9815	35.938	25.766	31.1898	43.6726	30.8194	31.7424	30.0864	53.6917	32.275	26.9649	32.7078	21.4085	35.2617	29.313
SLC43A3	12.8432	15.8195	11.6203	12.8014	12.0681	17.2689	12.9865	11.8404	10.0465	17.1513	12.6588	16.8053	9.45344	12.8111	14.9385	12.2815	11.1182	11.6104	13.7892	9.81711	10.6124	12.7988	16.2513	10.3	18.2042	13.0264	13.6814	11.3568	9.10314
SLC44A1	40.3389	45.1519	55.3752	46.7564	52.7506	50.0897	39.4104	50.2526	46.8231	42.9356	41.2181	43.4798	46.1718	53.372	40.3173	43.3507	37.3446	38.2997	43.994	39.7241	38.7544	44.8566	42.0626	38.6621	72.049	40.3597	49.7077	29.7542	34.3611
SLC44A2	164.129	162.458	133.029	119.623	144.762	148.772	193.573	184.986	207.085	144.453	195.658	177.486	182.122	150.156	155.498	166.397	153.676	191.629	174.457	159.955	172.246	188.752	190.689	176.072	101.433	170.242	134.51	181.423	191.274
SP1	224.883	299.743	278.702	291.357	347.919	328.681	303.183	375.048	328.161	277.537	279.58	309.155	338.683	291.964	251.208	266.227	262.042	340.12	287.104	236.372	250.82	299.162	265.496	275.307	270.865	250.549	272.006	254.244	261.738
SP100	210.271	308.598	268.508	246.725	363.317	296.02	216.108	357.298	259.182	228.783	200.308	243.622	312.093	269.366	238.643	261.555	260.394	431.162	215.895	213.628	247.243	239.494	248.814	262.846	278.897	277.76	268.267	222.984	223.681
SP110	68.4622	140.465	85.0709	92.86	141.749	124.05	98.1301	133.074	102.532	82.8891	75.7489	98.0562	121.103	94.8869	86.0687	106.798	87.8729	174.405	86.4168	82.38	82.9968	83.773	97.5544	104.252	98.056	112.631	90.9451	91.1677	76.7822
SP140	41.8096	59.9989	46.8669	53.2411	56.6743	54.3294	39.5817	32.0892	38.9103	51.8846	34.2536	34.8812	51.655	33.4218	60.864	57.7531	62.4973	69.6475	30.6923	48.3302	42.3385	42.1636	37.4149	57.8511	63.5761	62.9887	60.0056	45.9018	36.1152
SP140L	42.175	40.0043	35.7465	40.0377	46.141	41.293	33.909	29.2308	44.9516	34.1451	29.4667	46.4496	55.9143	35.1847	40.4883	55.82	45.4904	41.6733	31.6789	35.5984	38.4607	37.6876	39.2407	37.8008	36.5513	37.7791	46.948	38.6219	36.5806
SP2	8.28172	6.14265	7.78904	5.16062	5.78768	6.65254	10.4604	8.2499	8.30557	6.42049	9.69659	8.11368	9.14382	6.91914	8.31595	7.57745	7.10779	9.15474	10.2486	7.8583	8.67232	8.47684	11.8599	9.6549	3.83198	8.78645	8.34074	8.7981	10.6053
SP3	211.356	270.276	245.811	266.3	333.602	277.157	265.78	368.735	286.343	240.757	240.895	277.784	320.064	286.11	222.006	225.209	222.663	308.436	253.037	222.147	223.007	264.323	239.358	227.028	272.245	221.882	245.585	216.177	243.03
SP4	67.4805	73.1528	82.6733	77.4304	75.9479	71.9084	75.3451	68.0638	83.3056	84.1585	81.6905	73.5486	78.6888	76.6239	75.6565	81.9301	75.7123	86.3098	67.829	78.7191	79.7471	74.3066	65.4492	78.1067	122.01	83.47	93.2155	74.4773	75.644
SPAG1	3.00212	4.94132	3.95537	2.42487	6.94522	6.06555	5.7391	7.35317	4.93257	4.4127	7.56881	6.75344	8.51009	5.47026	5.21462	2.44345	3.78318	5.93627	3.7852	4.08536	4.26841	4.23842	4.24485	3.26781	4.20156	4.99669	3.80773	6.4427	4.36937
SPAG16	3.27853	3.08288	3.95537	3.13896	3.31353	3.75021	3.27298	2.46636	3.40964	2.84619	3.26431	2.2284	3.2619	3.11243	3.35245	2.82974	3.6972	3.74915	3.03673	3.98899	3.76636	3.08249	2.64879	2.97116	3.58806	3.01756	4.33641	2.66714	4.01134
SPAG5	3.37308	3.23634	3.79929	2.69129	3.27153	2.96755	2.82714	2.07431	1.80619	3.52443	3.44457	2.83764	3.92309	3.09351	3.26381	3.26105	2.47053	2.59587	2.77569	4.41651	3.10814	3.07831	3.81213	2.51749	7.23603	3.75114	3.84166	3.31453	4.72783
SPAG7	8.6958	7.61598	7.36308	7.11917	3.6049	6.45688	9.58402	6.45644	6.99989	10.7891	10.1221	12.0035	6.63908	7.03742	10.8958	9.25218	10.4324	6.86605	6.64195	10.5498	9.34984	7.89888	10.8565	11.4798	11.7488	10.9348	10.2835	8.65955	8.01759
SPAG9	133.444	157.487	140.83	168.025	225.869	155.401	179.836	259.06	181.217	140.82	175.181	192.063	236.352	187.432	126.605	148.257	155.747	205.247	175.208	135.896	124.093	180.037	160.439	143.007	135.288	140.968	128.673	154.439	151.685
SPARC	206.663	138.493	47.8296	59.4404	163.808	222.795	73.3644	88.4532	210.323	41.2809	143.838	103.855	85.0104	122.297	114.831	137.218	82.2841	101.31	99.0222	130.107	236.626	82.7455	126.239	231.166	87.1436	138.845	39.1393	138.934	68.0434
SPAST	59.1297	74.8807	68.1568	71.7093	88.5667	79.5663	69.2808	103.832	80.597	66.2438	66.3596	73.1701	82.8515	80.6802	63.3489	67.1239	57.2879	85.5921	69.3184	55.4405	64.6315	73.1035	66.4291	56.5126	74.5395	61.3412	67.2204	59.8056	64.1483
SPATA13	158.494	161.615	154.261	164.693	168.755	157.449	176.837	182.401	176.676	177.808	186.878	162.311	185.002	163.834	167.363	163.404	160.493	193.456	167.727	210.654	163.152	130.772	134.953	178.159	233.239	173.007	192.335	173.856	188.197
SPATA2	5.38312	5.77998	5.7505	6.62176	7.50745	5.70684	7.01131	8.07055	6.09317	5.78064	7.23444	6.46708	6.63908	6.35733	5.84587	6.47927	5.04424	7.04485	7.03476	5.57531	5.86059	7.25669	8.05235	6.68417	4.84347	5.88982	6.29441	7.03155	6.70253
SPATA20	5.24509	0.883997	0.8215	2.6114	0.363797	0.68482	3.92973	1.00434	1.59583	1.91953	6.6873	6.80117	0.724263	4.64233	1.61928	1.07073	4.04112	0.965538	4.5351	4.75824	1.35505	2.88983	7.56355	4.60465	3.92924	1.71384	0.958407	2.28612	3.56337
SPATA2L	0.931693	0.407999	0.334685	0.341969	0.0992174	0.130442	0.9895	0.39456	0.544033	0.926668	1.03349	1.81365	0.241421	0.354828	0.850807	1.208	0.859813	0.214564	1.10699	1.39383	0.745277	0.44953	2.03238	1.29439	0.816971	0.989682	0.518058	0.658126	1.10295
SPATA5	33.7625	26.672	32.1645	32.6785	28.6484	28.9868	25.5602	23.3146	26.642	29.2496	27.6812	26.1638	30.3665	30.6509	28.289	28.0028	33.6408	27.5425	26.7903	28.8587	28.1166	31.1559	23.9356	26.0209	26.1454	29.7054	32.3237	31.7338	31.8735
SPATA5L1	5.27959	6.77731	4.44219	6.15544	8.89649	6.16338	5.08886	7.81947	3.62689	7.47954	4.40754	4.6773	5.19055	3.96224	4.7755	4.58491	3.66854	6.25812	4.35655	5.35903	5.96222	6.00443	5.40254	4.22269	6.53577	4.46564	4.94745	3.56773	5.13295
SPATA6	6.2458	9.49889	9.15821	11.4093	10.8147	16.077	10.0081	11.6575	12.0413	9.20049	7.90317	9.18755	8.47991	9.60992	7.93171	5.54582	4.58567	10.5494	11.3913	6.39238	8.74007	8.21997	9.08141	4.62587	4.41553	7.60366	8.54796	8.31316	9.58717
SPATA7	2.1215	2.94756	3.01034	2.92041	3.30724	3.09963	2.71406	1.75902	2.53882	4.01358	4.01177	2.90804	1.62989	3.13934	1.97607	2.69082	1.47057	3.03966	2.85854	2.74055	2.11727	3.19423	2.47951	2.8534	2.39353	3.24495	2.41726	2.73746	1.48219
SPATS2	8.57883	6.67441	6.85679	6.99979	8.82439	7.21279	6.85865	7.36501	6.31767	8.06378	6.93595	6.59642	8.19021	7.59125	8.88078	8.8475	8.19087	8.31329	9.21624	8.08732	8.48939	8.1702	9.36594	7.53613	8.43133	8.32468	7.05699	9.99658	8.91988
SPATS2L	11.2117	12.8619	10.524	7.6116	7.775	10.9252	10.4189	9.66745	10.2913	8.00156	8.99472	8.28836	9.28143	10.5538	10.6878	10.1678	10.2541	12.2119	8.60561	8.66817	10.2601	11.4283	10.0907	8.115	13.1622	10.4844	11.8894	8.55875	11.5313
SPC25	29.2572	26.7752	22.7501	27.0022	30.0953	26.3819	28.153	35.2249	25.3109	20.4383	25.2017	24.6785	31.4535	28.3682	23.9137	25.5099	25.9073	27.3176	31.4554	24.5652	27.3832	28.724	26.2432	20.4088	14.4154	24.8999	20.0737	30.7712	28.9579
SPCS1	18.3923	25.9986	28.9959	23.285	26.8879	26.8711	23.0129	23.9964	23.1395	21.9973	22.4936	21.7638	24.7155	22.295	22.9718	20.7007	19.919	21.9213	21.8185	25.5695	23.3069	20.9673	21.9703	23.7659	33.7141	21.3144	27.0167	18.7393	20.0227
SPCS2	24.362	36.7199	49.8681	35.7202	54.9003	46.0134	38.1382	57.0678	42.0719	31.33	33.8621	31.7388	47.6203	42.6681	35.5967	32.7524	34.0773	45.9167	31.691	33.524	33.6733	44.7924	35.7597	36.816	37.4834	33.2388	51.5468	30.5855	36.0422
SPCS3	166.204	214.702	212.065	212.718	262.335	237.864	197.713	242.481	213.602	200.201	196.708	189.677	213.256	220.406	193.223	184.3	186.98	224.074	186.561	198.621	193.696	203.095	179.259	200.944	259.753	172.783	227.234	175.115	186.14
SPDYA	1.901	1.87226	2.49767	2.28995	2.54856	2.0287	2.03611	3.22858	2.30307	1.73287	1.85542	1.66593	2.84545	2.23009	2.09683	1.70246	1.9277	2.45676	2.88782	2.62833	1.87132	1.34538	2.24488	1.98382	1.19492	1.78722	1.37674	2.33669	1.86059
SPDYE2L	1.07662	1.1637	0.496855	0.855543	0.728917	0.367194	1.15432	0.752175	0.922317	0.439947	1.34779	1.34711	0.0983791	0.905107	0.66061	0.903803	1.08996	0.704485	1.08342	1.23113	0.733421	0.533335	0.886531	0.789792	0.415877	1.04761	0.479981	1.40008	1.14919
SPDYE5	0.860608	0.959704	1.08195	0.849015	0.777864	1.23235	0.856059	1.06424	1.70718	0.620426	1.31953	1.59291	1.52306	1.37969	0.559611	0.867289	0.675527	1.16651	0.7324	0.811544	0.730372	0.862776	0.740405	0.597331	0.717378	0.828195	0.754552	1.12505	0.775033
SPDYE7P	1.33922	1.7451	1.88458	1.95202	2.6329	1.94554	1.53514	2.34225	2.84602	1.2371	1.85725	1.93678	2.71146	2.26676	1.60473	1.54047	1.56171	2.64951	2.39539	1.38518	1.69788	2.45507	1.65729	1.01896	0.455558	1.76767	1.66374	1.78491	2.90203
SPECC1	854.788	482.022	353.872	146.684	634.467	221.506	367.617	477.085	431.731	270.864	421.745	205.778	471.73	526.38	359.719	366.396	184.902	351.305	587.828	424.392	601.57	313.623	316.627	230.957	121.162	235.993	129.109	528.694	738.975
SPECC1L	60.226	60.4922	53.7206	54.5397	50.3098	51.8252	59.8337	47.7009	53.9293	66.0328	62.0898	66.2959	44.6906	49.6984	60.977	70.0332	73.3991	52.9097	57.9964	59.3237	61.3465	53.9134	51.9174	64.5527	69.6322	69.6142	55.4617	63.2698	55.3629
SPEF2	7.97219	7.50627	7.76409	10.7347	6.8622	7.36051	7.63329	5.85097	9.96959	8.76275	9.09473	4.8169	9.14352	9.49135	9.49912	7.7279	9.12806	9.05103	10.57	8.18417	9.18487	7.31256	6.85068	5.74032	8.86861	8.34109	8.26018	9.12508	8.87364
SPEG	1.48381	0.747998	0.608519	0.621761	0.231507	0.65221	0.763329	0.286953	0.580302	0.772223	0.699127	0.787504	0.422487	0.354828	0.71358	1.15309	0.458567	0.214564	0.714188	0.889166	0.779154	0.674294	0.874697	1.14586	0.622454	1.32762	0.62167	0.796678	1.73926
SPEN	174.192	215.65	199.777	203.627	197.343	203.294	219.499	258.473	221.131	227.254	211.349	209.667	217.913	183.387	197.909	210.796	209.451	226.472	207.9	180.597	201.665	213.173	188.883	205.702	181.309	206.602	191.759	200.417	197.004
SPG11	203.006	245.617	220.314	241.305	252.277	235.513	218.962	260.625	215.256	209.493	214.128	213.891	247.517	234.63	212.757	203.713	207.331	275.178	234.468	195.376	215.08	219.178	208.178	188.069	207.394	216.247	202.38	218.671	209.314
SPG20	41.4431	36.0399	43.2048	44.6735	51.1631	48.3287	34.5194	45.4103	36.7766	37.8389	34.9867	38.8979	36.1528	32.3189	38.6431	33.2749	35.6823	31.076	39.6375	27.468	36.2476	36.6688	30.1256	36.7523	44.0581	41.5184	36.8857	28.9229	29.8644
SPG21	36.06	56.9612	52.9715	47.8756	60.3242	53.0247	49.4467	67.3263	50.2687	47.4145	45.9296	56.2707	52.2978	50.0307	46.712	41.2092	40.8698	49.5286	55.8852	38.8109	45.8007	52.7876	45.8187	39.6806	42.0351	41.108	44.2163	43.9559	38.6032
SPG7	28.9242	20.5813	14.864	17.9378	9.19745	13.1365	24.2001	12.1596	17.0464	24.2498	24.9151	27.3977	12.916	17.1947	22.6424	25.1846	27.2561	14.4595	18.926	28.0426	23.0907	16.7626	27.0387	25.0402	19.5684	25.2934	16.2929	26.7829	21.166
SPHAR	6.29445	5.12696	4.77687	5.7031	5.99405	10.872	4.84827	6.03247	6.69922	4.43014	6.88944	5.31279	5.39485	7.12199	5.93479	5.00084	5.6335	5.22821	6.38056	5.04277	6.43886	5.7726	6.20494	6.10254	5.6513	6.31031	4.94124	5.2366	4.75583
SPHK1	2.24297	0.883997	0.273833	0.808601	0.330724	0.880483	0.7916	0.609775	1.08807	0.727214	0.75992	1.19319	0.331954	0.641647	0.595839	1.04327	1.2324	0.786735	0.785607	1.05739	1.15179	0.802731	2.03238	1.97342	1.06984	0.820712	0.777087	1.31625	0.678737
SPHK2	2.82959	1.564	1.67343	1.8342	0.859884	1.43486	2.65751	1.07607	1.88598	2.14016	2.52294	2.1716	1.59941	1.27147	2.22308	2.16891	1.94891	1.32315	1.99973	3.22022	2.30358	1.99077	3.03571	2.77976	1.82846	2.07592	1.70959	2.73642	2.46042
SPI1	36.2325	36.6519	17.1602	21.9171	19.0497	20.9033	53.6026	40.0658	34.9269	35.0589	47.9054	69.0379	27.7634	22.3246	28.0217	38.2991	31.0393	32.6853	47.9935	40.1567	35.0619	29.6047	60.2254	46.4496	18.732	35.701	21.3958	35.9544	37.882
SPIB	15.3971	16.1171	18.6188	13.1397	10.8805	7.98435	13.7719	10.9243	11.0707	22.0395	9.70297	16.2911	10.1243	9.56261	18.3478	18.0999	21.4139	10.5433	9.443	16.9982	11.7845	16.4171	15.8199	21.0884	15.4172	22.1575	12.4158	15.0704	10.226
SPICE1	64.5532	59.3448	61.5349	67.4543	71.9729	70.8782	63.9262	74.4489	65.9655	54.5084	61.8858	58.187	75.6218	68.6462	56.973	69.6294	71.2	66.6643	69.107	57.0671	60.9864	66.8133	61.29	46.6185	35.1714	58.0478	54.5474	69.6484	69.921
SPIN1	31.6503	36.9692	36.3657	39.7511	33.8632	37.8295	31.6976	29.4134	32.0272	40.412	36.1667	32.838	32.0477	32.2796	37.98	35.1547	33.8268	34.763	32.3545	31.0973	34.0121	36.0905	28.7665	36.8764	46.9641	35.259	39.3675	29.4227	29.7457
SPIN2B	3.14015	3.28666	3.6006	3.82383	3.00959	3.26105	3.50566	2.83366	3.373	3.16876	3.55643	2.72047	2.86687	3.43	3.48556	3.45927	3.72586	3.07864	2.60679	2.95588	2.20196	3.21093	2.36683	3.07684	2.93721	3.71734	3.18606	3.54418	3.64821
SPIN3	14.7691	12.1946	12.5963	12.9637	8.7642	15.1965	12.3546	9.18249	11.3884	11.473	9.69659	11.0966	9.7172	10.1422	12.57	11.3936	9.54393	7.68855	10.8914	12.8809	12.4665	8.41263	9.41585	9.48515	8.44203	13.0831	9.94671	10.8418	10.2659
SPIN4	5.83171	5.73465	8.30628	7.33678	9.88866	7.7613	6.30453	8.42924	8.2693	7.63398	7.78158	5.39321	7.24263	9.49164	8.86486	6.28709	7.93894	9.90571	6.74908	5.74353	7.92704	10.0823	4.99092	5.87782	8.94778	6.2519	8.08171	7.65504	8.4418
SPINLW1	10.1096	11.6481	12.5358	13.8068	18.639	16.8032	11.809	20.5623	15.6812	10.2196	11.0784	9.71279	17.4858	16.5379	11.3577	10.6831	11.9273	15.9528	13.7303	9.65754	11.3292	16.1034	11.0068	7.71607	5.98976	11.118	11.8133	13.5664	17.4597
SPINT1	3.72677	4.75999	3.86409	4.66321	2.51351	6.06555	5.48466	4.55538	3.8445	7.2589	5.34984	7.56481	2.98759	3.25259	4.41871	6.342	5.04424	5.90051	5.60638	4.4218	5.75896	4.23842	8.69551	4.43489	5.67989	6.10706	4.35169	5.64602	2.58769
SPINT2	17.6332	17.4986	14.9696	13.7409	11.0793	15.9465	13.7399	12.2672	18.8235	18.0038	16.1103	17.6353	10.9545	10.3491	16.577	19.1633	14.8748	10.7997	12.1769	16.7259	13.6182	13.7428	19.0118	17.591	20.3465	15.1832	14.5574	13.5089	10.0538
SPIRE1	4.17537	4.17065	2.5862	3.6373	5.22545	7.89174	3.958	4.48364	4.8963	3.9935	4.25555	3.65116	2.41421	5.29285	5.3244	4.33782	2.78006	4.61313	5.57067	2.49928	3.72639	3.62835	3.96186	3.9044	5.69934	4.03115	5.23239	5.40356	3.77548
SPIRE2	2.22399	1.86455	1.6357	2.28311	1.95524	1.89043	2.36604	2.59083	2.06479	1.52591	1.71408	1.98952	2.44499	2.23837	2.07048	2.51429	2.46422	1.85348	2.42895	1.83481	1.75411	1.68349	2.59759	1.85013	0.890887	1.99916	1.29281	2.31383	1.90683
SPN	136.184	144.264	160.368	165.984	137.658	163.083	155.262	127.27	152.951	170.835	178.459	159.954	148.45	158.154	161.548	170.479	176.292	204.593	153.25	190.576	186.571	168.137	153.191	189.573	226.167	175.879	212.977	195.108	193.348
SPNS1	12.1413	10.491	7.8861	8.82404	6.6264	6.54884	12.3956	7.67492	7.78185	11.4366	12.1833	14.1579	7.612	6.9357	11.3218	13.0577	11.688	7.85054	11.2324	12.8364	11.645	10.1594	15.0767	11.0722	9.0923	10.6823	7.83071	12.0215	9.1761
SPNS3	1.75987	0.838664	1.06491	0.559585	0.297652	0.586989	3.02504	0.645644	1.41449	0.882541	1.36786	4.15229	0.241421	0.473104	0.988034	2.93763	1.11776	0.286085	0.964154	1.2977	1.9987	0.321093	2.75272	1.0822	0.992036	2.07592	0.569864	1.93974	1.23021
SPOCD1	3.04767	0.98237	0.554056	0.740518	1.29016	0.713844	0.537157	1.37845	1.35392	0.907032	4.47532	1.87808	1.13679	2.02636	2.25464	2.38937	1.66001	1.71651	2.74963	3.36513	3.56276	1.84596	3.17078	7.77061	1.45888	3.48441	0.909451	2.86492	1.73714
SPOCK1	0.862679	0.747998	0.578093	0.652849	0.926029	1.14137	0.7916	1.11194	0.471495	0.838414	0.729524	0.501139	0.663908	0.709656	0.988034	0.631454	0.343925	0.715214	0.999864	0.360473	0.474267	1.05961	0.874697	0.50927	0.816971	0.362079	0.777087	0.554211	0.593895
SPOCK2	174.606	141.44	111.45	138.87	53.4113	81.9502	184.499	43.294	98.47	199.565	159.006	175.757	73.9352	71.1726	147.354	190.178	165.342	83.2509	109.806	204.582	174.09	85.1859	146.615	222.466	175.765	178.022	165.157	163.7	117.506
SPON1	2.65705	2.10799	1.09533	1.24352	2.18278	3.098	1.7811	0.789121	0.725377	1.83127	1.24627	2.86365	0.935506	1.27147	1.12526	2.85527	1.69097	1.57347	1.24983	1.08142	2.7101	3.1146	0.56598	3.26781	1.7312	1.6897	4.71536	1.66263	1.3999
SPON2	19.6691	5.50798	3.43813	8.3316	3.40646	3.48932	7.20922	4.4119	8.55945	17.5184	16.8094	6.18071	5.19055	13.4539	12.323	7.55	11.4642	13.1599	19.5331	16.3655	9.75636	9.34379	7.82082	10.7371	4.31827	7.89332	5.95767	15.3101	16.1624
SPOP	54.621	60.5998	51.2315	54.5524	51.3824	45.1701	50.3596	59.0739	55.2128	51.3862	52.9169	55.7238	55.7357	51.8959	53.3247	50.6643	48.4516	59.8305	51.0023	51.5031	56.1251	49.3413	51.9022	48.839	59.8202	51.5574	49.3046	48.9292	46.2903
SPOPL	120.673	177.389	153.56	176.984	249.829	202.12	184.188	311.917	218.302	141.544	119.064	192.343	180.793	190.957	121.912	150.616	133.443	233.267	169.37	116.794	135.674	186.971	151.194	125.832	122.722	120.862	102.291	134.604	151.019
SPP1	0.379579	2.15333	0.365111	0.373057	2.57965	0.293494	0.621971	0.179346	2.10359	0.772223	0.303968	1.67046	0.392309	1.53759	0.521462	0.0274545	0.745172	0.822496	0.392804	0.528693	0.135505	0.481639	0.128632	0.297074	0.641906	0.410356	0.673476	0.311744	0.551474
SPPL2A	30.9874	47.4412	43.9655	45.6373	58.3398	48.3287	40.3716	50.7189	45.6988	44.8993	39.6982	46.2002	53.9341	46.3373	39.9879	37.1734	35.567	52.5324	45.7084	38.0895	38.5512	42.6732	39.49	39.2562	46.6452	35.4596	44.1044	38.5177	36.567
SPPL2B	6.72372	2.84942	2.23631	1.95544	0.863853	1.62987	5.67408	1.43512	3.19202	4.01269	5.33707	5.79006	1.99172	2.42407	4.07701	6.38098	5.53147	1.8617	3.46381	6.22392	4.50554	3.1146	6.61991	5.41099	3.20953	4.4415	3.06017	4.67616	3.52095
SPPL3	47.3614	38.8462	34.5432	32.935	37.2214	39.4972	36.0006	42.7606	40.2425	34.544	37.3832	34.3877	35.1102	39.9808	37.9663	34.6685	32.3384	37.7483	36.5207	35.7353	40.9432	37.7011	44.1477	38.811	28.9229	36.8415	31.7404	38.8893	37.8731
SPR	0.448593	0.249333	0.243407	1.02591	0.926029	0.260884	0.339257	1.18368	0.217613	0.397143	0.547143	0.38182	0.0905329	0.118276	0.384235	1.01582	0.229284	0.50065	0.249966	0.216284	0.169381	1.63757	0.540254	0.275854	0.680809	0.482772	0.440349	0.138553	0.296948
SPRED1	17.902	27.5653	24.4174	22.5942	28.8851	46.4341	22.4108	27.5572	23.3049	20.7463	24.1642	21.0662	25.9537	26.6012	27.7643	18.4676	20.739	29.9743	29.0875	19.9594	23.3841	28.2439	30.7062	15.335	18.8532	23.386	22.6858	22.4459	26.2061
SPRED2	2.31198	2.13066	1.97768	1.92746	2.71194	3.65238	2.26171	3.04887	2.24867	2.55937	1.39825	2.33865	2.23314	2.66121	2.25052	1.53745	1.49034	2.07412	1.71405	1.56205	1.89707	2.79351	1.92948	1.65513	1.41997	1.66556	2.04633	2.3554	1.52716
SPRY1	1.51831	2.03999	1.94726	1.21243	1.12446	1.01093	0.819871	0.717382	1.92225	1.08111	0.881508	1.3841	0.965684	0.798363	2.52497	1.67473	2.98069	1.28738	0.928445	0.576756	1.08404	3.1146	1.10623	2.54635	1.55614	1.52073	2.6939	1.03915	0.890843
SPRY2	0.72465	0.99733	0.578093	0.497409	1.02525	0.847873	0.7916	1.11194	0.906722	0.970795	1.39825	1.02614	0.905329	1.21233	1.5095	0.686363	1.43302	1.25162	0.821317	0.600788	0.982411	1.18804	0.463075	1.31561	1.40052	0.748296	1.45056	1.31625	0.678737
SPRY3	4.90002	6.34665	6.17646	7.43005	8.96264	8.54395	7.06786	8.53685	9.13975	5.51588	7.23444	6.51481	9.83791	9.46208	5.6263	6.342	7.48038	8.08191	6.14202	5.52725	5.31857	8.70161	5.91707	4.75318	4.33773	5.43118	4.50711	6.40806	8.18727
SPRYD3	14.4585	18.0426	13.1744	18.4041	9.95481	14.2508	17.8675	10.5455	15.8858	20.475	19.6667	24.6274	14.0024	11.3545	16.9887	20.7007	18.7726	16.0923	17.5333	20.3307	16.6332	16.6968	19.9637	19.904	21.4941	19.4798	15.0755	18.5661	15.7806
SPRYD4	6.31585	4.92931	6.13934	5.57347	5.70831	5.93446	4.93619	6.2258	5.9227	6.21199	5.1015	5.01831	5.95495	6.25916	6.24355	6.70138	7.80739	6.94759	5.20108	6.38445	4.95711	5.82783	5.64411	5.92472	5.10218	5.74957	6.35787	6.33013	6.91549
SPRYD7	8.02464	6.94573	6.61399	8.76341	9.33569	6.64439	5.90364	7.96007	7.90045	6.4527	7.22046	5.37937	9.21353	6.59241	6.52733	7.5316	6.47583	8.38409	7.69467	6.54474	7.60589	7.19504	5.60423	5.16357	6.20431	7.08902	5.39532	7.51718	6.83107
SPSB1	1.79437	1.02	1.73428	1.36787	0.892956	1.50008	1.69629	0.681513	1.37822	1.23556	1.8846	1.16932	1.29764	0.916639	1.15271	2.36109	1.92025	1.60923	0.964154	2.1388	1.38893	1.47703	1.82657	1.74	2.31475	1.85867	1.86501	1.10842	0.975685
SPSB2	1.41479	1.06533	0.943204	0.683937	0.429942	0.847873	1.3853	0.789121	1.23314	1.41207	1.8846	1.98069	0.663908	0.59138	1.26249	1.40018	1.2324	0.894017	1.4998	2.52331	1.18567	1.0275	1.92948	2.18562	2.56762	1.0621	1.45056	1.9051	1.612
SPSB3	17.4261	6.84531	3.19472	4.60103	1.88513	2.54362	13.8247	3.44344	4.96883	9.39906	13.7698	16.1796	3.89291	3.60742	8.53551	11.5858	11.4642	3.46879	10.4986	16.1011	10.1629	4.81639	20.6325	13.7078	8.40313	10.4279	4.24808	11.9848	10.9022
SPTA1	77.227	30.9852	31.1562	22.6943	65.1197	13.729	27.5929	61.7666	36.6678	16.1726	52.9513	15.5353	67.447	31.6684	42.9795	34.2633	28.2592	32.4349	80.2391	32.2263	45.6652	23.0544	45.9216	17.973	39.1951	28.8939	8.80699	48.2856	54.5111
SPTAN1	252.101	241.093	198.938	241.686	130.154	167.258	264.899	119.669	171.373	319.042	259.436	249.139	155.683	161.778	269.101	320.94	324.808	187.716	200.904	324.711	244.527	201.2	220.865	375.333	355.952	316.766	274.041	250.911	192.963
SPTB	423.886	104.924	64.077	50.8336	88.3365	74.5802	162.363	73.6034	102.206	64.3152	116.298	63.0003	153.061	65.7318	119.442	155.612	87.0704	43.9141	142.052	173.003	183.338	73.4981	353.532	260.343	97.2001	94.744	25.8511	167.961	306.789
SPTBN1	208.941	190.082	209.057	164.922	89.9901	164.52	229.507	98.3173	153.518	222.158	190.679	219.761	161.692	100.298	173.866	285.5	213.091	130.92	116.984	229.351	223.041	168.124	163.774	309.869	306.033	222.461	237.426	197.057	143.68
SPTBN5	1.06972	0.294666	0.212982	0.96373	0.231507	0.0978315	0.961229	0.286953	0.580302	1.41207	1.33746	1.28864	0.331954	0.59138	0.905698	0.466727	1.28972	1.03706	1.03557	1.51399	1.25342	0.86695	1.4664	1.31561	0.739164	1.3759	0.518058	1.52408	0.636316
SPTLC1	43.5346	49.7269	56.1803	57.7943	60.6373	53.7584	47.6515	67.5968	52.4448	54.0868	47.4047	46.6739	59.2004	54.3531	46.0975	46.7811	46.9014	61.3635	57.4561	44.9454	45.4457	58.9176	52.0607	41.5747	52.1774	46.1564	52.6158	48.9292	47.6779
SPTLC2	128.213	225.857	171.337	196.021	191.987	258.654	143.132	213.758	178.283	171.07	153.214	165.675	165.525	171.544	168.355	150.688	141.142	203.076	173.607	115.732	120.579	179.288	176.486	146.154	205.51	161.368	176.538	141.76	120.43
SPTLC3	0.931003	1.54133	0.912778	0.901554	1.15754	0.782652	1.1874	0.965955	1.81344	0.87857	1.15204	0.906823	0.995862	1.27147	1.75897	0.89392	0.831153	0.895805	0.785607	1.31332	0.575896	0.770622	1.08051	1.12421	0.544647	0.989682	1.21744	1.48944	1.10337
SPTSSA	14.8043	17.1867	20.7818	15.7212	29.2116	22.708	13.5166	32.9971	18.2868	16.2107	17.8435	20.1561	18.4965	18.6604	17.52	15.6985	13.8759	23.6632	17.9418	12.128	14.3896	21.1292	18.0594	13.0275	17.6458	14.4008	20.4537	12.6772	14.0329
SPTSSB	1.41479	2.33466	0.882352	1.86528	0.926029	1.50008	0.848143	1.14781	0.979259	1.61064	1.58063	0.882959	0.51302	1.56716	1.94862	0.713818	1.11776	2.07412	1.1427	0.817071	0.948535	1.3807	0.463075	2.1644	0.855874	1.52073	2.59029	2.18221	1.23021
SPTY2D1	48.172	57.5337	55.9499	62.5489	66.9102	56.8796	58.1535	65.8277	60.9955	58.6824	59.365	58.895	58.3167	58.7574	52.287	50.4068	52.2497	66.9354	57.5279	52.6905	47.9688	58.7484	49.7821	59.1884	70.2791	54.9667	63.4077	55.8104	50.7908
SQLE	5.86622	8.40931	9.91885	8.73574	9.65716	11.055	7.60501	6.3847	8.19676	7.34715	6.14016	8.08981	6.97103	7.27397	8.97464	7.49509	9.65857	7.00909	8.78452	7.37767	6.1316	9.40801	9.3644	7.08734	17.7594	7.04847	8.9106	5.95777	6.66011
SQRDL	44.8248	56.6438	44.2089	46.2584	80.2668	63.1991	48.429	77.0469	50.0148	48.4515	45.1089	52.3809	72.4565	47.9609	44.2145	43.7076	41.271	68.7678	47.7792	36.576	42.6163	48.9024	50.3465	54.1099	58.3551	47.6979	46.2108	43.9559	43.0574
SQSTM1	102.041	81.6922	50.3044	69.0245	55.1741	58.1507	81.0415	63.0063	68.0803	86.8237	101.483	105.972	55.7836	58.1045	70.6076	93.7742	73.5075	64.5659	85.5401	84.1672	81.2522	67.5707	124.65	122.807	87.406	87.6984	58.0831	82.3398	92.6239
SRA1	14.0789	14.9599	13.9047	12.9948	11.6746	12.2942	12.9766	15.1726	13.7096	13.6132	12.3107	13.6501	16.4166	14.2818	13.0366	13.4802	12.9259	15.7705	14.748	13.6499	12.9746	12.6832	15.1786	12.5408	12.5658	11.9727	12.4593	13.2318	11.8355
SRBD1	20.4627	29.3079	28.1744	28.5699	32.6425	35.9042	25.8684	25.6464	29.5954	21.2031	22.3113	21.4535	38.2351	29.4211	27.2533	24.1051	21.6673	37.6918	28.6747	25.7377	22.5277	28.5451	23.7454	25.4423	28.205	24.1145	28.1565	27.2602	25.2405
SRC	10.269	6.68801	3.15912	3.89969	3.90519	4.71515	5.95509	5.0866	6.17731	5.55185	11.9973	7.70083	3.07963	5.58883	8.89011	8.52765	5.82638	3.6315	7.03297	7.06623	8.98601	5.34587	4.83939	6.72915	8.42842	7.98698	5.68102	7.37412	6.41364
SRCAP	88.9249	84.6824	83.3671	76.5388	65.0866	81.1675	107.46	71.6665	92.268	103.654	106.45	85.5277	80.876	79.3336	101.685	108.39	100.398	85.0747	95.8084	89.8781	95.2261	100.406	98.5835	110.957	67.2639	109.903	93.8791	102.564	96.6352
SRCIN1	0.816784	0.871077	0.643508	0.983626	1.16283	0.766999	0.761632	1.1288	0.712683	0.803333	0.689096	0.849073	1.27682	0.996179	0.944121	1.16654	1.09311	0.99665	1.49944	0.72407	0.95802	1.28598	1.07896	0.69006	0.762701	0.961923	0.829152	1.15207	0.970594
SRD5A1	6.55636	8.56797	9.91885	9.20207	8.30119	8.87005	4.52343	8.75206	5.29525	7.65604	6.6873	7.77958	8.41956	7.95406	8.3434	7.11072	7.70966	7.58127	9.21303	5.55128	5.9961	10.7566	7.94945	6.76904	10.3094	7.48296	7.20101	6.37343	5.81169
SRD5A3	3.66224	3.86012	3.41866	3.93544	4.22798	6.3297	3.3267	3.78312	3.52134	7.46343	3.5157	4.24584	3.87511	4.48059	4.34845	3.79202	2.944	5.08052	3.69485	3.52062	4.03466	4.24484	4.16947	3.41762	4.85786	3.40716	4.48043	2.98443	2.57538
SREBF1	11.8014	7.9315	4.59431	5.81347	2.97652	4.0437	9.35784	3.55104	6.02063	8.71509	9.63579	11.1205	4.91895	4.05095	7.24448	9.7189	6.84985	4.25552	9.14161	8.65134	7.85929	5.07326	11.9113	15.3205	8.053	10.9785	5.43961	8.41708	5.38748
SREBF2	19.0825	23.6186	19.1683	20.7668	11.6746	18.3597	23.9742	11.0836	17.9894	27.3367	23.4359	23.5297	14.1533	14.9323	25.881	21.7989	28.9757	19.7767	22.5326	25.6176	21.8163	20.871	29.2509	31.6596	26.2792	26.8904	21.4476	24.5238	20.7015
SREK1	58.9037	53.2665	60.9431	63.7927	67.7965	67.308	58.437	65.2101	55.2375	54.2321	55.8389	54.8389	67.6281	62.0949	59.6388	58.1487	56.6904	54.8927	60.2775	53.7345	57.7929	60.1085	54.4627	45.4099	54.7371	50.7152	57.9966	47.3958	59.0502
SREK1IP1	27.8776	43.5874	47.6497	38.8358	41.4021	43.3609	39.1322	45.6653	38.705	39.4966	34.5907	36.5631	50.7322	43.4528	43.7864	36.3751	39.5887	47.6243	42.1164	41.7841	33.322	39.2568	33.2809	39.6666	51.6256	38.8516	55.9687	37.3008	35.3223
SRF	14.1134	14.62	17.8296	15.2953	13.1628	15.0008	14.8425	13.6661	16.1759	17.8935	18.5421	19.8546	12.6143	13.2765	15.6713	16.6649	16.4224	15.3413	14.5694	15.6205	14.228	16.2152	18.8832	17.9093	20.1909	17.1384	16.1375	17.3537	17.0957
SRFBP1	16.9775	20.174	20.8369	17.2598	21.0936	21.5105	17.9484	17.7825	17.0569	20.4535	16.8839	15.4157	18.1512	17.7633	19.0515	16.9861	15.7059	16.4038	15.3233	17.5259	20.3268	16.4714	14.034	17.1872	22.4079	17.6407	19.3078	14.4663	18.5898
SRGAP1	1.13425	1.70974	1.12819	1.45958	2.51086	1.14137	1.19616	1.74432	0.886774	1.499	1.36451	1.49817	1.59459	1.9758	1.71671	1.19894	1.36366	1.58026	0.892736	0.845909	1.13519	0.7642	2.44967	1.05589	0.672445	1.6296	1.38891	1.33218	1.12204
SRGAP2	52.1203	67.3966	51.5573	61.0013	70.8237	87.7568	50.1558	62.3897	44.355	52.5169	59.4832	49.2822	52.9856	56.3836	52.8755	58.0029	42.8488	74.1966	63.9256	42.6208	57.8224	62.3154	145.146	48.2968	58.131	61.8498	50.6267	47.6192	56.8324
SRGAP2P2	13.5813	13.0471	8.44259	12.1489	11.2952	15.0967	10.0624	11.3572	6.74782	10.6068	12.466	10.3772	9.81407	10.4204	10.4136	12.9388	9.5425	14.4541	15.2065	7.96549	9.62526	10.7653	22.5124	10.5026	11.1948	14.7419	9.2349	10.7115	12.1443
SRGAP3	3.71884	3.5582	4.8931	4.66134	3.46963	5.97457	5.56099	5.25662	4.92169	2.98078	4.70816	5.86356	2.78238	3.37441	3.29811	6.66267	3.49371	3.56749	3.83341	3.79289	4.81314	5.1073	5.59111	3.31641	2.49857	5.01069	4.57627	4.50747	5.6314
SRGN	444.943	684.733	454.651	633.98	1124.98	637.791	613.063	1106.47	849.31	520.429	684.04	790.096	1091.09	803.75	506.529	473.098	529.043	958.266	711.495	374.493	520.724	664.786	668.534	579.333	574.63	425.434	512.344	554.617	590.439
SRI	22.7751	29.8982	26.57	29.8747	29.5903	28.8916	27.3102	28.9851	28.326	29.6757	24.7992	27.7297	27.19	32.2006	33.0168	23.5011	26.7402	28.8231	24.317	29.0286	26.1867	25.0773	20.6699	24.7208	32.5816	22.1109	26.421	22.7573	27.2772
SRM	3.58874	2.42533	2.49493	2.20725	0.859884	1.89141	3.44911	1.43476	2.50255	3.55223	3.89079	3.69888	1.41835	1.98112	4.08936	3.81618	3.86916	1.68075	2.42824	4.25358	3.55701	2.56874	4.03904	5.70806	3.83198	5.0691	3.62641	3.39454	2.84221
SRP14	42.3748	51.6798	56.9878	41.9067	49.0465	53.0247	48.0897	57.2471	57.3048	47.922	44.2274	43.7184	53.9878	47.6948	48.9897	39.3972	43.5352	60.5786	43.137	47.5584	42.3453	46.7832	44.2751	46.8528	52.325	43.8357	62.4519	40.2496	40.1303
SRP19	13.0175	14.5062	18.1153	17.0969	21.4825	19.055	14.3118	23.8365	17.2694	15.9451	14.9501	17.1681	17.3781	16.595	16.3583	15.2021	13.8995	16.9506	14.8723	16.0953	14.7995	16.1246	13.8871	14.3247	20.1827	14.48	17.6458	12.8854	16.6223
SRP54	34.7832	42.0239	41.4705	44.7668	46.0038	40.8936	34.0671	45.0875	41.9993	38.5229	36.4154	38.3252	41.5546	41.2192	37.1885	35.0594	34.7365	40.6241	38.4948	35.7829	37.3316	36.3477	34.8078	38.4923	58.1022	35.8458	46.0813	34.846	40.0455
SRP68	25.6043	26.7239	30.2434	26.7046	25.1351	29.6429	26.0945	21.7367	23.1758	28.815	26.8708	24.6751	24.1119	24.424	28.5981	25.066	26.3103	26.8563	25.0323	23.4548	25.2039	25.0452	21.5072	30.8957	30.3835	27.8559	32.819	24.0389	26.2586
SRP72	69.9805	83.6851	94.29	74.7668	91.7099	90.8202	74.4669	73.8545	67.4964	79.0757	62.3439	68.7038	72.0038	76.1993	82.1989	66.2752	72.0237	72.916	69.9548	74.0411	75.7473	75.4567	74.8895	82.0985	101.655	73.6468	94.3902	64.1499	76.2307
SRP9	104.862	129.289	144.892	108.042	130.266	145.155	105.985	130.428	128.132	119.027	113.945	108.984	124.542	127.021	122.31	105.812	114.857	128.209	98.7548	117.102	114.255	118.097	97.0466	103.909	138.95	103.704	137.671	94.7725	105.885
SRPK1	58.8002	80.5798	77.2819	83.5025	125.973	78.7543	88.9052	161.913	92.1592	66.8966	65.8091	79.4186	136.524	126.851	66.6648	77.5623	71.9377	104.281	76.8467	81.1784	63.6873	92.0251	79.8806	94.7447	70.0455	76.7124	74.6781	69.7613	91.1205
SRPK2	86.7165	110.817	91.7342	110.518	127.23	105.006	116.987	136.805	124.874	99.5286	115.234	117.648	128.104	127.738	95.3178	104.931	96.0125	147.119	112.806	95.0446	97.9362	132.29	105.787	94.8939	101.713	89.6507	95.7889	105.82	101.217
SRPR	52.5544	58.9332	60.8823	58.1968	55.8924	61.3403	67.8232	52.2613	64.2322	64.2049	70.3686	62.7617	52.9617	57.2751	63.0146	62.6787	58.5533	65.0844	59.7419	63.9479	56.404	64.5717	64.2645	72.2526	71.446	64.8363	68.2541	64.3924	56.8018
SRPRB	15.3557	15.98	16.1562	17.4715	16.1724	17.0879	18.3764	11.0477	12.2226	20.9162	12.7971	17.874	14.3344	13.6017	17.0436	18.7514	16.3651	16.1281	12.9625	20.3066	15.5492	14.5776	15.9761	20.9437	26.4543	19.673	19.4531	14.4788	14.5929
SRR	2.76057	2.53866	3.25557	3.82383	2.74501	2.54362	2.68579	2.33149	1.7409	2.71381	1.79341	2.36251	3.34972	2.51336	3.59535	2.14145	2.3215	2.14564	1.99973	2.88378	2.54072	1.54124	2.8299	2.86464	3.71527	2.60697	4.4553	1.87046	1.44232
SRRD	75.5707	29.1719	40.2231	26.0518	71.0727	25.1101	34.4911	43.1147	33.2223	16.9889	32.9198	23.0285	50.3061	64.1351	39.0548	34.6202	22.9243	32.6495	57.7778	32.6348	66.9052	35.8908	42.8285	24.9532	21.8248	29.2077	18.2097	56.01	79.0729
SRRM1	62.3889	70.3571	79.8376	75.7305	81.9866	82.9285	74.2125	78.0512	81.8226	65.6831	68.7172	54.5048	82.8979	76.8202	80.598	68.0052	66.0623	84.8243	68.9192	62.9626	71.2756	78.764	61.6913	68.9	60.9421	69.7847	81.2592	68.6796	73.8127
SRRM2	373.918	377.943	421.369	421.43	471.679	497.017	513.494	450.66	532.137	408.749	484.981	341.753	497.478	477.214	480.02	458.298	460.975	485.773	524.536	377.151	470.439	543.867	408.972	433.895	226.768	461.844	450.374	529.168	527.888
SRRT	21.3254	18.1786	13.2961	15.3575	8.99571	13.3703	21.147	10.6108	15.378	22.1077	20.1227	24.8183	11.045	13.5722	20.9683	23.8854	24.734	13.6606	17.0691	23.7912	21.3759	15.4124	25.0318	24.5086	22.2722	23.9696	15.8785	22.8612	17.1805
SRSF1	201.596	211.559	226.795	229.679	248.54	245.329	203.871	248.896	227.442	198.573	194.965	200.408	225.517	227.267	188.687	199.1	195.98	228.046	195.402	195.809	201.428	220.237	188.523	180.96	226.009	193.447	215.745	199.724	215.032
SRSF10	87.4991	85.4306	92.4492	91.4151	91.2654	95.9058	88.1093	89.5544	86.3634	82.0006	83.3274	79.8777	83.0325	87.4092	91.7098	87.9218	81.604	87.1094	80.8618	84.4631	91.0624	88.4649	77.3914	73.1555	87.7024	80.5891	81.8216	87.0409	92.2489
SRSF11	168.844	158.938	176.806	178.414	180.113	189.206	158.405	174.683	165.277	138.14	157.607	143.708	178.863	195.865	162.861	154.871	166.431	161.494	170.37	149.644	164.232	167.065	133.957	117.387	117.994	147.776	154.381	165.293	179.611
SRSF2	85.0601	78.7451	93.8031	93.7927	98.6551	94.5378	76.2763	85.8707	84.4339	76.406	76.6912	77.4856	85.7346	94.1476	80.0582	79.0141	85.5514	76.6351	77.5966	81.1544	81.2014	83.7088	75.687	63.1282	77.8651	75.8676	82.2055	77.4163	86.7087
SRSF3	134.854	146.562	155.568	151.119	150.182	145.247	135.081	150.865	133.469	143.479	131.709	128.22	144.279	145.598	137.529	132.303	137.456	141.147	131.625	133.952	136.05	128.726	111.781	122.182	164.659	139.304	152.594	125.425	137.402
SRSF4	41.7537	41.4345	41.9878	43.3678	43.7879	45.3612	41.8417	48.495	45.0459	40.8616	41.0965	41.9048	47.8919	42.1062	39.3018	42.5271	40.1533	45.7379	41.3158	43.7854	40.1772	45.7236	43.9664	42.9204	46.1005	41.5184	43.0247	41.1848	43.3968
SRSF5	227.693	200.123	220.988	227.651	236.495	256.284	223.591	226.26	242.774	177.458	194.303	183.864	240.575	236.423	209.245	211.823	236.834	220.676	209.647	200.297	212.032	224.852	179.496	170.276	153.776	202.835	218.281	214.154	237.633
SRSF6	124.847	105.105	120.091	102.746	139.764	151.28	102.286	100.756	118.091	94.7408	110.158	98.1755	113.287	139.033	110.605	103.696	111.403	102.49	104.879	93.1702	119.278	118.836	100.076	99.1591	89.2832	98.2682	109.673	105.543	123.615
SRSF7	68.3587	62.6278	71.9878	68.2694	57.3476	66.1015	59.2004	59.0764	60.9317	66.1906	61.7359	53.1684	58.1825	64.0169	63.2891	66.1929	69.2436	59.6846	65.9553	57.4353	62.4678	64.5075	58.193	56.8472	67.5168	63.8948	68.306	60.8246	69.6554
SRSF8	90.5789	68.6417	75.418	78.9357	101.522	72.5773	71.3161	105.603	92.371	53.9954	81.7711	52.2044	111.646	115.584	78.244	64.981	81.2613	73.0244	76.2493	71.5247	111.292	83.7246	89.2968	65.5804	70.3101	68.1205	53.5488	62.5039	75.059
SRSF9	29.8487	38.9186	35.7505	39.0466	35.3544	36.1324	36.9225	38.8463	36.7041	37.7286	33.6189	34.7695	41.1925	37.0499	33.5108	34.2358	33.3321	36.1898	32.4956	34.0767	32.2841	35.545	34.9107	34.015	46.3534	34.5665	37.0153	36.8204	31.1371
SRXN1	78.0897	24.8653	48.9249	59.9378	81.9535	36.5237	41.4742	99.4292	50.8852	44.7448	99.124	47.3457	118.2	51.3909	33.6206	27.6742	33.9913	59.0767	79.9891	57.219	53.7616	56.8655	62.5665	31.5535	24.4897	78.9332	35.9273	71.3547	90.3569
SS18	57.5065	60.5978	65.4179	63.7607	59.8767	67.0609	56.3249	56.3812	61.4442	68.1512	56.7718	58.435	61.7289	61.4648	66.5353	63.1161	58.7218	64.9965	62.7843	57.6607	63.063	63.9732	56.3482	59.3259	76.1689	60.7216	68.2995	60.161	58.7418
SS18L1	14.6597	15.2551	16.0281	16.864	16.9189	19.7453	15.9064	18.4435	15.9358	14.9039	16.9581	12.6118	17.7607	15.726	15.41	15.2082	14.6183	14.7924	18.6721	13.7818	14.6108	16.7996	12.9362	10.9779	13.1336	12.4968	15.5239	15.0887	18.874
SS18L2	7.62608	9.72397	15.2738	9.886	12.6006	12.4898	9.41439	11.2988	11.6423	10.7229	8.96706	10.2137	10.7734	10.7335	9.24909	8.92272	10.2031	10.5136	8.28458	9.80486	8.2658	11.0456	7.61501	10.2915	12.3324	9.99338	15.4122	8.52099	9.12053
SSB	37.4058	51.4985	55.2839	49.8653	48.0874	57.851	40.7674	45.0516	43.4138	44.811	37.9352	44.1718	40.4078	44.1465	48.0294	43.6253	42.3028	51.4239	34.1739	42.5598	42.0743	43.6044	40.0302	44.837	74.1693	48.0117	58.7219	36.5433	36.3549
SSBP1	19.745	23.2351	26.6133	24.8565	25.6917	26.7191	20.185	24.5549	23.5719	22.372	19.2387	19.391	24.5872	24.8752	22.5648	21.0601	22.6314	21.8333	20.0183	23.3718	19.8234	21.4512	18.0741	21.3528	30.6924	20.016	28.1039	18.2107	20.6476
SSBP2	22.4642	21.6919	23.7018	20.0207	21.1002	26.2188	19.8465	21.2704	21.3624	18.1804	18.1773	18.733	17.2918	19.279	19.2392	17.2415	20.6928	18.7386	17.9618	16.1492	21.342	21.6416	20.2724	19.6281	17.0786	18.4873	19.8157	17.9079	15.611
SSBP3	30.2628	17.4079	17.7079	22.5699	28.1116	18.751	20.6381	25.216	21.4712	16.2388	26.4756	13.8887	21.4261	29.5099	22.5052	26.4662	15.362	27.1424	34.531	28.3572	36.3492	25.2058	27.0127	25.124	22.9335	27.2283	14.2207	23.173	31.8158
SSBP4	4.52044	3.26399	3.286	4.22798	3.37339	3.58715	4.66479	3.58691	4.316	5.40556	5.47143	5.39321	3.62132	3.60742	5.26951	5.90272	5.73209	5.3641	4.5351	6.39238	4.91206	5.33014	4.99092	5.94148	6.65248	4.22425	5.02516	5.12645	5.47232
SSFA2	90.6848	120.586	89.0871	100.383	145.353	136.54	108.788	159.797	128.21	94.5863	98.5161	106.957	129.524	110.972	86.3157	90.5176	85.2648	114.22	109.556	77.6218	94.4453	115.272	105.915	94.321	94.8853	86.4644	87.8885	91.4794	96.1262
SSH1	44.244	54.5243	49.6953	53.8461	55.7962	53.9351	55.8211	67.8407	60.4406	58.0525	68.571	60.1324	56.5058	59.5987	55.0217	54.9233	55.4654	68.3562	63.7924	51.7572	56.2166	56.3713	57.2353	64.0152	52.4661	62.5865	58.5921	62.6394	57.0593
SSH2	418.902	638.468	410.209	522.651	835.539	507.832	558.272	846.272	702.248	519.927	565.937	627.121	771.413	605.887	421.698	481.479	436.847	805.573	541.808	459.759	535.649	613.482	606.451	440.644	381.663	452.754	400.358	570.339	569.315
SSH3	4.76199	3.44532	1.67343	2.17616	1.48826	2.57623	5.71083	2.58258	3.66316	3.70667	5.25865	6.13299	2.23314	2.04026	3.81491	5.46345	3.8405	3.14694	4.67793	4.46986	5.21694	2.60085	5.83989	3.81952	1.53668	4.53805	2.59029	4.74543	4.03
SSNA1	6.93594	4.12532	2.31237	2.51844	1.25675	1.92402	7.66156	2.18802	4.38853	6.5308	8.84547	7.9946	2.26332	2.13518	5.18526	6.25963	6.20011	3.43303	5.78493	7.90637	5.48795	3.78889	10.7536	7.25709	5.13525	5.45532	4.4553	6.75445	7.08432
SSPN	1.86339	5.84798	6.17646	2.76684	6.08533	1.98924	4.09936	2.58258	3.51808	6.37636	3.00929	3.46025	4.94913	1.68543	3.67768	1.89436	2.40748	3.71911	2.24969	4.75824	3.76026	3.01827	8.3868	3.50123	8.32532	6.46914	3.5746	3.25599	2.33316
SSR1	155.123	215.615	239.284	223.413	259.058	230.542	190.298	249.879	220.718	203.362	185.554	177.487	215.061	222.001	207.227	173.994	179.296	224.262	173.298	179.946	187.385	213.277	181.642	195.129	247.339	188.472	264.259	167.447	178.115
SSR2	71.6041	86.6243	82.4241	85.5658	76.1907	75.6068	78.4795	66.4271	74.5499	94.0118	79.7552	88.0332	77.182	69.0879	80.4603	82.1681	76.0643	80.8982	70.2469	90.0086	78.1891	80.3223	76.1045	95.2935	111.055	80.0626	82.6365	76.8015	64.6175
SSR3	73.4192	89.0908	87.8841	86.7509	98.5625	99.1633	82.3043	85.2577	79.1187	90.5926	79.2314	87.0149	75.202	83.03	87.0661	78.2742	70.3003	84.7507	75.8832	73.9728	73.2801	84.2483	79.9156	78.1294	110.402	72.4756	100.597	74.1437	75.5702
SSR4	20.7733	15.6853	12.8702	10.601	6.68064	11.0223	23.4936	8.21403	13.9272	20.3426	22.4632	23.8638	7.93672	10.6744	17.0985	21.1125	18.2567	11.7295	15.4265	25.2571	19.0723	13.6143	22.7164	27.9037	26.9017	22.4972	17.6658	17.1459	17.9441
SSRP1	34.5417	42.6585	36.4503	38.4559	27.3178	33.6214	37.1769	23.7095	27.3467	44.9875	35.8682	40.4252	30.1173	26.7599	41.0308	41.7034	39.2075	31.684	30.6744	41.8389	36.5525	31.2423	34.9621	49.1658	58.5301	48.7841	41.4447	36.1969	28.3797
SSSCA1	1.69085	0.611998	0.66937	0.466321	0.198435	0.195663	1.04604	0.286953	0.65284	1.21349	1.27667	1.24092	0.301776	0.354828	1.04292	1.40018	1.11776	0.50065	0.857026	1.41786	1.38893	0.44953	1.64649	1.44293	1.41997	1.08624	0.880699	0.76204	0.890843
SSTR2	0.800911	0.900997	0.685192	0.905906	0.490134	0.570031	0.88433	0.969542	0.744962	0.797597	0.593346	0.839527	0.825358	0.757853	0.475079	0.983147	0.862393	0.540701	0.594205	0.70124	0.51729	0.587599	1.35629	0.682209	0.347991	0.771952	0.747299	0.803952	0.682555
SSU72	43.0342	42.3423	36.934	37.0038	27.6449	34.4882	52.5936	35.0897	39.4663	43.7085	43.8353	48.0041	35.6319	39.6869	40.9823	43.4575	44.6151	33.7692	40.7048	45.1105	43.5208	39.3544	46.2406	46.3529	45.4347	42.5568	39.9001	41.3608	37.6254
SSX2IP	39.2346	31.4839	23.4584	25.057	45.21	44.3503	21.9104	33.1431	52.9888	21.181	41.978	22.2649	29.2119	39.6816	34.6635	30.4471	30.3514	34.4733	34.4596	26.4587	40.6515	28.7057	20.967	32.5296	29.1192	30.8974	24.6855	33.5298	37.9669
ST13	512.503	309.574	319.492	272.609	415.089	284.481	289.469	501.64	260.459	208.61	270.463	220.734	339.732	379.543	293.158	326.179	241.739	252.172	295.848	256.605	463.556	271.803	387.188	341.164	278.98	220.328	194.573	331.058	463.441
ST14	3.3817	3.53599	1.24746	2.6114	1.28983	1.79358	5.45639	0.932597	3.19166	5.44969	4.8027	7.61254	0.754441	1.62629	2.71709	4.66727	1.11776	2.50325	3.35669	5.40709	2.40521	1.60546	5.35109	3.18294	2.64543	4.58633	2.84932	3.32527	3.13916
ST20	7.41904	10.9026	8.39756	12.8083	24.7382	12.7833	16.6519	28.446	19.295	12.9954	9.87897	18.399	15.4208	14.9619	7.21814	8.29127	12.3813	16.3069	10.2843	8.50715	11.6873	13.518	9.64739	9.31539	5.93276	7.24158	9.71359	9.88886	10.9022
ST20.MTHFS	1.6874	1.40374	0.00121704	0	9.70081	0	1.69205	4.86529	1.82251	1.51223	3.86465	0.615208	1.64076	0	2.08146	0.912314	0	4.44934	3.04887	0	0	1.66647	0	0.395108	1.26786	0	1.37441	0	3.83147
ST3GAL1	249.176	128.157	146.623	128.716	127.067	102.43	135.42	123.874	149.39	116.616	136.968	136.19	126.837	138.022	134.088	146.511	153.907	115.99	169.305	143.756	146.176	116.811	156.551	158.192	149.033	178.994	123.219	128.417	181.73
ST3GAL2	39.6125	26.8012	22.1869	23.8893	29.9974	21.3869	34.9695	33.9049	35.4347	29.8762	32.8894	44.624	28.8806	27.6488	26.8786	38.0632	33.294	30.0644	41.1023	33.5192	33.3346	29.9923	54.0143	34.2219	24.6179	30.6579	20.5459	34.9603	34.4073
ST3GAL3	4.10635	2.60666	3.52941	2.33161	1.78591	2.70667	3.47739	2.29562	4.20719	2.97858	4.19476	3.34093	1.65977	2.69078	4.83039	3.26709	4.29907	2.93238	2.39253	2.76362	3.62476	2.63296	3.08717	5.15636	2.35365	3.21043	2.84932	3.67165	2.96948
ST3GAL4	5.59016	4.66932	3.77282	4.66321	6.1184	3.35888	8.62279	12.052	10.1553	8.16351	7.35603	12.2898	6.00535	7.12613	5.76353	5.79291	5.87539	7.15214	8.28458	8.72344	5.14919	5.77967	7.71791	7.49051	4.35718	6.2519	4.32578	6.54662	6.32074
ST3GAL5	18.0817	20.6946	16.0649	17.9067	16.2386	25.6645	18.4895	15.4596	13.5283	20.9824	16.2015	14.9148	13.248	17.0317	19.4313	17.3513	16.9088	19.7399	20.2472	18.0236	18.8013	18.1096	16.0275	17.4425	21.4358	20.8799	21.4217	19.8823	16.7987
ST3GAL6	7.62608	12.8973	8.45841	9.17098	19.4466	18.8815	12.7221	26.1845	16.0308	9.24462	10.8821	12.5523	15.9036	11.9163	8.17872	8.84036	8.25421	15.5527	10.6057	6.29626	10.8065	13.2932	11.9628	6.91758	7.89738	6.73467	7.04559	8.03606	9.20538
ST6GAL1	154.385	170.09	198.225	180.683	139.665	138.758	154.023	103.375	141.158	180.855	135.691	150.175	131.122	125.254	186.052	188.551	204.521	143.937	114.949	170.215	153.866	157.175	140.981	214.848	264.387	191.612	194.272	143.541	133.117
ST6GALNAC1	1.69085	0.861331	0.517241	0.96373	0.297652	0.065221	0.310986	0.645644	0.507764	1.69889	0.699127	0.405684	1.78048	0.384397	0.878252	0.768727	0.601869	0.894017	0.857026	2.61943	1.11792	0.288983	0.0514527	1.59147	0	0.555188	0.362641	1.24697	1.06053
ST6GALNAC2	9.1444	6.00665	3.59026	8.26942	11.6746	9.22877	13.4007	14.1324	15.4505	7.76636	8.17674	7.80345	14.606	11.3249	3.23855	6.644	7.99626	14.4116	12.3198	7.69008	5.48795	10.2107	10.059	5.55953	3.20953	6.1312	5.85406	7.51649	10.2006
ST6GALNAC3	2.48452	3.03732	2.92089	3.23316	3.14188	3.03278	2.12036	4.59125	4.53361	2.91239	1.85421	3.93752	3.22901	2.89776	4.33637	3.04745	2.98069	2.36021	2.89246	2.81169	2.8456	2.98616	3.16434	3.26781	3.90979	3.57251	2.17584	2.6325	1.78169
ST6GALNAC4	26.8811	12.648	5.6288	4.41451	5.02701	3.19583	20.4968	10.3303	9.21229	5.82477	18.3597	10.691	7.63494	4.22837	10.8409	9.60909	13.1551	6.00779	15.0694	26.0982	24.0521	7.12826	21.1214	11.9678	9.55078	10.1623	4.35169	17.042	33.3006
ST6GALNAC6	27.5367	12.8973	13.9655	14.4559	10.9139	12.7507	23.126	10.9759	15.7407	25.1524	27.5699	24.6274	13.9421	16.6769	18.1688	27.4271	27.686	14.4831	22.3184	25.6657	20.6645	19.5224	18.4715	24.4237	22.35	25.4662	22.6909	23.0344	33.6399
ST7	7.48805	6.25598	5.11156	4.62715	6.51527	7.01126	4.7496	5.9184	8.2693	4.83103	5.92738	4.91474	6.03552	6.7713	5.62603	6.09244	4.47103	5.79323	7.35614	5.47822	7.68957	5.71545	7.87227	5.05026	4.16266	6.82881	4.97336	5.40356	7.25401
ST7L	8.59228	8.54531	8.91419	6.63792	8.06968	7.04387	6.81341	7.42491	6.49213	7.87668	6.35294	5.67957	7.21245	9.31423	6.94368	6.23218	6.3053	6.75877	8.07033	7.45602	10.4339	6.99982	6.94612	6.64173	5.77715	6.01051	6.42392	6.51198	8.39937
ST8SIA1	8.47703	12.9558	18.429	12.3485	9.24342	14.2221	12.5641	9.07847	11.8287	8.73429	10.7441	12.618	21.9901	10.486	12.1536	15.8899	13.2162	9.30314	9.1359	15.4253	9.82411	11.3737	11.3772	10.9616	11.0567	11.3142	17.2355	11.9117	9.63892
ST8SIA4	152.871	239.828	171.172	238.313	386.459	246.963	224.292	446.916	286.881	203.858	204.038	278.88	270.918	272.155	153.871	166.43	197.779	356.767	191.416	164.412	174.729	232.03	201.092	204.778	190.457	176.951	186.458	209.287	196.179
ST8SIA6	1.38029	1.40533	1.73428	1.92746	1.85206	0.782652	1.44184	1.43476	1.74091	1.56651	2.31016	1.86137	2.08226	3.31173	1.89373	1.40018	1.57632	2.64629	3.35669	1.92252	3.69251	2.53663	1.18341	1.71879	3.92924	1.44832	2.20175	1.97438	2.63011
STAB1	41.5466	30.0106	17.8296	19.2746	9.42565	17.6097	26.0945	26.3279	21.3261	48.5177	25.1382	58.2512	9.11364	21.0827	15.589	28.9371	26.5682	16.1281	48.4934	27.3719	28.3205	22.7655	97.5284	23.8084	34.624	21.4592	19.7121	20.5404	21.9317
STAC2	0.967236	0.603611	0.913691	1.15306	1.12744	0.646992	1.29596	1.45449	1.24112	1.30594	1.25904	0.88797	2.09312	1.27235	0.93973	1.18604	1.05929	1.31277	1.77404	1.07181	1.54408	1.2407	1.60558	0.835202	0.62187	0.790297	1.11745	1.64497	1.83895
STAC3	1.89789	3.49066	2.67748	2.26943	1.98435	4.01109	1.89419	2.65431	2.32121	3.00064	2.8269	2.19547	1.50888	2.36552	3.10133	1.83945	1.57632	3.54031	3.28527	1.48995	2.09626	2.53438	2.36683	1.46415	1.80901	2.34024	2.51258	1.59336	1.31505
STAG1	80.1601	83.3451	87.7484	81.1088	100.11	94.0487	89.366	96.2369	91.2887	85.1873	80.8859	80.6834	96.9607	88.8548	86.9195	79.0141	85.8094	90.26	80.3105	81.8754	83.3356	87.4977	73.0629	84.4327	95.3911	84.5092	85.6609	79.1136	83.612
STAG2	319.433	390.215	343.996	369.077	442.079	394.163	345.986	481.543	403.963	319.149	359.376	352.181	441.831	370.558	322.126	334.451	309.877	405.276	331.562	307.435	331.953	356.188	326.905	330.516	401.405	299.777	338.162	297.784	296.651
STAG3	1.5894	2.43077	2.5862	1.95855	2.31507	1.53269	1.58546	1.07679	1.7779	1.56982	1.27758	1.60412	1.65977	1.09464	3.0264	2.61449	2.95518	2.14564	1.36017	2.50216	1.4621	1.7339	2.47411	1.95411	1.30443	2.6089	1.68654	2.52963	1.57043
STAG3L1	10.3649	7.14837	8.44989	6.6544	6.12105	7.13844	14.0017	10.7055	12.7594	13.8082	9.0847	11.0165	13.0639	9.77876	9.93303	18.1576	12.7565	12.3128	13.5492	14.7575	12.0349	12.7011	15.4104	12.5658	9.07207	11.4953	8.41896	12.3094	15.0353
STAG3L2	5.48146	7.45799	4.69259	7.82176	5.19833	6.66102	7.07436	5.00123	7.7862	9.407	8.01047	3.93036	5.03001	5.7763	4.36135	10.0747	5.72951	6.51238	6.22344	5.57507	6.75628	6.17076	7.11694	8.62469	3.72266	6.77812	6.18225	10.1573	8.06043
STAG3L3	21.8668	10.8367	16.8891	13.2444	8.02536	14.0819	19.1697	8.41597	10.9133	9.45069	18.1964	15.1812	9.60735	12.2492	17.1248	13.6196	21.6836	7.48686	13.4985	14.9978	14.5644	14.9115	12.2054	13.0834	6.86392	14.2377	17.4606	20.6575	18.7607
STAG3L4	5.52114	3.78532	4.62474	4.29015	6.41606	6.03294	4.69306	4.66299	4.49734	4.83191	5.31944	4.41479	5.31126	6.17992	4.44615	4.832	5.99003	4.82769	6.39199	4.39777	5.45407	4.65584	4.60502	3.84987	3.05391	4.82772	5.12878	5.265	5.85411
STAM	35.8529	26.4066	28.2353	31.1192	40.7122	37.2086	29.9112	38.5952	32.2067	24.645	29.4925	31.0467	35.6096	36.2811	28.3785	27.6742	27.3994	31.684	30.3887	29.006	36.8235	31.0818	29.2509	25.8667	27.0768	26.3593	34.3214	28.1955	35.2519
STAM2	48.1375	59.1825	49.8681	58.259	76.5958	69.5908	55.2424	83.6827	62.2736	51.2094	52.7987	57.7026	67.0245	61.6809	46.712	46.0412	40.6978	67.4446	57.3493	44.4823	51.729	54.7142	54.7979	43.8184	53.1031	44.3426	50.6402	46.0684	49.5054
STAMBP	24.1895	25.3639	26.6835	26.1761	31.4519	29.219	24.059	31.8877	27.4555	24.2478	25.4725	25.2001	30.3889	24.8084	25.3321	22.8147	25.9947	27.3569	27.6034	21.7005	22.9342	28.6415	21.6356	23.0445	23.3615	23.8972	27.0685	25.1473	26.5556
STAMBPL1	40.4448	36.5689	44.1605	43.453	38.244	41.5637	40.7278	37.4847	39.4286	37.681	34.0086	30.8484	45.8842	42.3913	41.268	45.608	42.4129	36.8546	35.1566	45.8951	40.434	37.0512	30.6059	34.6556	33.5569	42.2561	39.1424	46.7834	44.2287
STAP1	10.0071	13.6453	17.0385	11.0673	9.59101	6.39166	6.86996	7.60425	12.549	10.8553	3.8604	8.25686	7.93672	5.70681	13.3933	12.7114	21.0654	9.90571	3.89233	6.104	7.72378	13.5501	10.2905	16.3815	13.4022	11.9486	14.3502	8.69418	5.72685
STARD10	2.65705	2.89362	1.58215	2.51813	2.1927	2.15229	3.51216	4.26842	2.86524	2.78442	3.37405	4.66537	2.17279	2.12897	2.52497	3.01094	2.80872	2.64629	2.96388	2.20129	3.26431	3.30725	3.42161	2.19304	2.8205	2.04792	2.30536	4.3277	3.26642
STARD3	13.9754	14.2573	8.85395	11.3161	6.58142	9.42443	16.6801	10.2586	11.461	15.974	14.6513	17.0626	9.174	8.92983	13.0914	16.8845	14.1869	11.7295	14.5337	15.1639	13.415	12.9721	16.5678	18.9703	12.702	15.7625	11.993	14.9983	11.7082
STARD3NL	14.5275	17.0453	13.4178	14.0829	21.894	18.6206	14.475	23.4225	17.6267	16.0622	15.5024	16.4183	18.1669	18.5398	17.0436	14.3038	15.1614	25.855	18.5689	12.8569	10.671	16.3115	16.079	14.5142	18.4986	12.1659	13.7803	13.3357	12.0476
STARD4	6.45284	12.1266	9.91885	7.98963	11.2446	13.9899	6.07836	8.85967	8.34184	8.07525	7.93357	9.06823	7.87636	12.2416	9.28313	8.59327	10.8623	10.4779	9.39158	7.97846	8.63844	9.11903	7.46065	9.18807	11.5738	10.5244	10.3871	9.07521	9.50232
STARD5	1.20775	0.92933	0.730222	0.746113	0.859884	0.717431	0.763329	0.502168	0.65284	1.16937	0.820714	0.715913	0.362131	0.798363	1.07037	1.208	1.03178	0.464889	0.714188	0.841103	0.711401	0.513748	1.10623	0.870002	0.972584	1.47245	0.647573	0.796678	0.806001
STARD7	68.6751	98.8944	87.9115	91.5497	85.7466	86.7204	73.0251	74.3947	65.4834	102.993	74.8895	89.2266	69.7873	75.6289	47.3175	78.9867	80.0486	81.6059	72.0309	79.7587	76.5942	80.593	75.9185	90.6929	134.496	88.9555	100.089	72.9134	64.9043
STARD8	4.90002	4.07999	2.76876	2.76684	3.04267	4.3372	3.64702	2.83366	3.19166	3.79493	4.58992	6.01367	1.96155	3.54828	3.37578	4.09072	2.52212	2.78933	4.60651	3.10006	4.81043	4.01366	4.47639	3.52245	4.25992	4.99669	3.49689	3.3599	2.418
STARD9	19.4965	10.404	9.58417	18.4352	14.9818	12.3268	13.6834	10.689	12.8754	19.813	23.1016	11.0251	18.7705	19.1311	22.4229	15.9785	27.5427	19.3465	24.6752	15.7887	17.5479	25.1415	16.0275	17.782	14.5499	20.8316	11.9153	26.2904	23.3316
STAT1	229.887	461.673	244.529	270.839	565.307	626.35	224.277	286.451	234.913	213.84	201.227	215.012	492.831	322.065	336.343	344.17	208.275	469.037	197.152	199.7	240.115	164.399	264.21	286.04	468.312	336.154	408.705	243.299	207.991
STAT2	111.16	223.152	136.652	156.106	176.796	234.377	105.911	122.553	102.487	126.265	106.048	103.016	164.983	123.827	135.554	175.369	124.701	240.482	115.912	102.809	121.478	125.574	127.678	141.367	185.344	184.457	162.054	124.93	99.4189
STAT3	170.874	221.666	147.035	201.903	212.614	176.8	210.59	255.8	223.914	204.356	210.774	256.646	223.536	191.881	173.419	210.632	195.034	254.589	212.714	182.992	180.844	191.271	217.804	235.1	198.31	193.699	168.412	198.459	172.835
STAT4	52.9464	52.9292	44.6558	73.8994	57.2269	51.5898	49.7246	39.8258	54.2219	62.4837	64.7796	46.8639	56.0401	78.0355	59.2581	62.5878	60.5741	71.6651	57.1108	61.122	65.2118	51.2573	35.2148	58.7967	84.2672	60.0551	63.4365	72.2542	72.5121
STAT5A	63.8203	71.8309	51.3091	61.8273	43.8326	56.5639	68.5608	56.4013	56.817	75.7853	66.0724	92.1516	51.9022	44.9224	61.6404	76.0221	71.5829	58.7258	63.1907	79.2699	58.5446	60.3134	79.4883	90.3033	83.1357	72.424	62.5154	73.0215	56.2474
STAT5B	190.394	219.53	183.747	212.581	209.626	184.537	251.809	292.944	243.161	204.683	220.356	283.913	260.449	203.701	187.048	240.312	239.614	238.734	194.986	254.987	187.15	215.564	250.321	265.591	213.319	223.133	193.115	231.187	226.431
STAT6	196.28	192.779	163.996	173.663	161.857	167.879	214.495	199.145	202.997	200.734	228.827	248.064	182.786	168.653	183.911	193.335	194.576	208.02	207.757	182.279	195.5	216.705	215.381	192.228	156.508	176.936	163.111	200.287	208.372
STAU1	195.518	128.769	131.379	108.155	190.034	113.289	126.458	167.616	141.521	100.588	127.302	86.6493	156.652	168.442	122.736	141.061	101.46	147.441	157.443	123.426	180.222	134.795	116.103	112.523	96.5971	115.719	83.2545	149.429	163.236
STAU2	40.0625	44.3352	44.4231	42.3534	50.4395	52.7719	39.3552	50.1475	45.0931	40.7112	42.0136	38.2073	48.2063	50.356	38.5072	37.4065	39.826	47.6332	40.7719	39.9868	41.393	44.1053	34.0031	38.0106	42.0462	35.4717	42.5349	38.1269	43.5045
STBD1	1.03521	2.26666	2.82961	2.42487	2.8773	3.06539	1.27108	3.26409	1.99479	1.46392	1.9454	2.88751	2.68581	2.21767	1.97607	2.93763	0.875863	2.73748	3.32098	2.25896	2.33746	3.94944	2.98426	1.63391	5.65927	2.7518	3.21196	2.56323	3.224
STEAP1B	1.13632	0.271999	1.04817	0.715025	0.959101	0.260884	0.219104	0.322822	0.964389	0.264762	0.273571	0.644321	0.784618	0.443535	1.17631	1.2058	0.942069	0.357607	0.321385	0.240315	0.508144	0.770622	0.323381	1.42171	0.641906	0.972302	0.930691	0.415658	0.509053
STEAP2	8.37178	5.58233	7.91196	5.83709	5.47845	6.7732	8.3265	8.55192	10.1955	6.71327	8.7865	7.92492	8.52609	9.38017	8.1274	9.13495	9.73194	8.90048	8.35065	7.63073	8.93147	11.9812	9.2229	6.93647	4.20779	8.13084	7.77009	10.3423	12.7709
STEAP3	5.10706	2.47066	2.55578	2.05181	2.08357	1.8588	2.7706	2.72605	3.40927	1.50032	2.94849	2.33865	1.93137	3.28216	2.74454	2.27873	3.32461	2.36021	2.85675	2.85975	6.50424	2.82561	8.30962	2.27049	2.50927	2.58283	4.14447	1.97438	2.2059
STEAP4	139.893	180.31	138.085	208.635	422.361	195.201	247.786	573.393	358.761	214.356	148.492	285.785	389.091	281.521	142.909	179.145	122.475	316.773	230.721	156.082	135.268	239	202.141	155.321	120.669	133.821	111.607	163.619	224.272
STIL	93.4026	73.1403	54.7393	23.1513	116.513	36.0242	53.945	69.9448	75.1984	39.9811	60.935	32.5735	66.6503	89.6957	62.2585	52.3451	37.1749	56.4003	73.6153	73.1865	113.575	42.4802	39.7676	47.4495	24.0946	40.6463	24.7968	70.5265	93.4502
STIM1	50.5875	45.9534	39.3407	42.1554	32.0472	35.3172	48.2593	29.8431	42.1807	51.9155	51.8874	47.7752	35.7303	36.9317	48.99	53.454	49.7832	44.7366	44.9939	52.8934	44.7166	42.32	47.1822	59.2453	56.7211	54.6498	44.0867	49.1862	42.4635
STIM2	33.1269	40.6185	41.1967	35.3782	40.8114	40.2413	32.6818	36.6941	36.8854	30.4035	32.1598	30.0206	37.4504	39.2555	39.0548	33.5769	31.9277	40.8745	32.1742	36.2395	33.9779	39.0449	29.5596	33.5694	34.5851	37.0045	40.2013	35.5734	35.8458
STIP1	27.8128	37.3546	32.3635	33.0777	29.7983	33.1975	32.9645	28.0855	32.2793	45.7597	32.2206	34.0774	27.6125	28.6819	29.888	40.1385	35.1664	34.223	26.1393	34.1488	33.4697	36.8293	30.5115	41.4418	54.3107	39.877	37.3002	31.0012	30.7977
STK10	227.875	222.424	156.211	192.58	142.112	165.76	262.95	171.551	202.615	258.389	263.761	290.918	169.785	163.213	195.448	229.878	239.968	207.849	237.925	266.568	208.936	197.625	237.616	269.263	259.746	239.862	184.96	254.643	220.976
STK11	50.1044	11.9226	8.45841	12.8083	7.40823	7.98957	20.5816	9.36184	15.3055	15.7534	21.3082	21.2865	13.0669	18.5693	17.565	22.9245	18.5433	8.22496	25.318	30.7603	33.1648	9.40801	53.7424	28.604	17.2536	22.1109	7.90039	23.7272	24.7315
STK11IP	11.3874	7.84264	6.572	6.90155	3.96869	6.39166	11.5913	5.23689	8.2693	11.0318	11.49	12.1228	5.67339	6.29819	10.1548	11.3936	10.633	6.32964	9.78438	11.2708	9.11271	8.28419	12.5545	9.88832	7.45	9.43819	7.87448	9.14448	10.0958
STK16	10.6972	7.86531	8.30628	7.95854	6.31684	6.19599	8.79242	7.17382	9.17602	9.00192	11.2772	10.9773	9.4456	10.4083	9.63333	8.18145	9.51527	8.22496	12.0698	9.99711	10.7726	8.70161	11.0366	9.88832	9.08394	8.95542	9.24734	10.3568	13.4475
STK17A	112.562	109.321	103.905	108.56	135.729	107.093	114.414	103.733	110.185	101.867	103.988	93.6414	118.93	118.306	104.21	94.8823	115.645	123.857	104.664	119.268	117.212	99.7314	101.774	113.313	134.839	105.196	114.931	118.74	128.79
STK17B	542.651	693.519	725.521	633.819	770.576	677.562	553.47	648.651	684.095	552.144	559.74	578.578	667.26	710.8	544.045	556.464	567.764	627.04	488.287	570.864	599.885	583.861	609.39	653.553	881.342	525.413	740.428	484.565	504.717
STK19	5.62536	4.04009	3.286	4.36756	2.94345	3.55454	4.19746	3.55104	4.42915	3.85692	5.3392	5.67313	4.02026	3.82475	3.86321	4.82211	4.25092	4.15182	4.97896	4.4379	4.61564	3.79628	5.09639	4.1166	3.61801	4.90907	3.67821	4.40217	3.56761
STK24	109.043	115.35	95.6895	98.3626	102.855	139.801	109.75	90.7489	104.563	100.014	111.617	110.704	106.286	93.9702	105.28	104.876	96.0125	98.6637	92.5588	102.639	114.908	104.002	128.812	115.795	118.402	117.458	108.929	98.3378	104.907
STK25	20.4627	13.8266	10.284	11.0984	7.54052	9.39182	16.1995	7.85534	12.1138	19.5042	18.3293	19.9501	8.02725	9.31423	16.4123	19.328	20.3489	10.8355	16.8548	20.571	17.6495	13.4859	18.2657	19.1188	16.5923	18.5384	13.599	19.6052	19.1319
STK3	8.1782	11.6506	8.61054	12.5285	16.9662	13.5986	10.941	21.5573	14.6164	11.6495	10.4869	11.4307	14.606	12.8625	9.13931	8.12654	8.34019	13.303	13.5696	6.15207	7.08589	10.3071	11.757	9.14564	8.85052	9.1968	10.2316	9.31767	10.3083
STK31	5.09602	3.28326	3.07454	4.42383	3.56951	3.68238	4.3849	3.9126	4.31418	3.73028	4.27653	3.23569	4.11291	4.37591	3.61264	4.4405	4.89062	4.60347	5.17501	3.29784	3.83242	4.34824	3.7949	3.57635	2.52814	3.75379	2.9348	4.60826	5.23052
STK32C	1.86339	2.24399	0.578093	1.3057	0.363797	0.521768	1.55493	0.645644	1.01553	3.17715	2.24936	2.91138	0.452664	0.59138	2.11329	1.45509	1.3757	0.965538	2.07115	1.65817	1.4228	1.50914	2.59836	2.24927	1.78956	1.81039	1.65779	2.80569	0.933264
STK33	1.03521	0.770211	0.547667	1.11357	1.25675	0.425893	0.735057	0.60834	1.12433	0.548279	0.911905	1.07005	0.835317	1.39713	1.37227	0.678951	0.974168	0.683387	0.535641	0.596943	0.880782	1.28533	0.217388	0.617277	0.155419	1.15865	0.881476	1.21338	1.45929
STK35	22.2571	24.9786	25.4665	27.5751	20.8026	23.2187	27.1406	25.3953	29.8493	28.1089	29.6369	30.5933	25.1681	23.6848	24.0147	27.7016	27.4854	27.0351	27.7462	23.647	23.1375	28.8983	27.3471	30.3864	23.9814	29.4974	24.2192	29.1654	27.0647
STK36	4.65847	4.69199	4.929	6.03108	3.90255	4.20675	4.7496	4.4119	4.49734	6.75144	5.62341	4.6773	3.83256	4.25793	5.68119	5.84781	5.96137	4.68465	5.35641	5.23887	4.20065	5.97232	5.60835	5.00782	3.9876	5.69671	4.92155	5.74994	4.58148
STK38	201.763	231.721	206.714	242.083	263.356	245.296	226.2	257.54	217.867	214.435	221.806	210.741	258.954	236.788	199.5	237.125	201.523	263.699	228.719	214.842	186.861	235.599	183.506	191.082	233.226	207.954	228.749	218.983	229.668
STK38L	60.5601	77.5878	72.596	80.0518	111.487	96.3314	79.6084	130.779	99.7394	66.4333	71.0982	87.0304	108.79	71.3204	63.5657	58.9174	59.6711	96.5181	71.026	59.2377	63.9245	83.3235	63.8014	57.42	69.8121	65.1259	71.4143	60.9632	62.062
STK39	33.817	30.2599	29.787	34.8186	29.7321	34.8606	31.353	30.5964	28.7975	33.2718	38.2696	30.7127	33.3463	31.7275	36.5847	31.9845	33.6187	38.55	31.5314	40.1326	32.3518	26.5222	22.9736	33.8452	43.9803	37.9217	43.9054	36.8204	34.9126
STK4	422.795	492.029	456.51	533.595	579.258	480.208	496.099	617.719	530.916	467.347	473.224	499.199	578.707	508.678	440.046	474.707	501.926	587.291	465.505	426.619	473.87	499.671	445.84	488.967	547.841	480.106	490.144	478.802	430.366
STK40	53.7967	46.6932	26.4097	38.3316	31.2535	34.5345	66.5792	44.8723	52.8437	49.8194	69.6695	71.472	47.4392	36.4586	41.223	56.6387	48.7228	54.3562	60.6703	58.3725	55.6925	46.3337	92.1519	75.1597	38.4754	50.86	33.3629	61.9331	51.584
STMN1	11.0423	13.1453	20.1703	11.1814	10.4211	13.4854	13.9373	9.79119	13.2254	13.947	12.6885	13.153	14.6718	14.7289	11.6788	13.3237	11.5169	12.527	10.8282	14.5386	11.6334	16.0126	13.8035	11.9519	34.928	15.721	19.9092	11.2328	14.5568
STMN3	14.5275	6.77731	5.65922	6.21761	2.08357	3.52193	14.9273	1.90106	6.23825	10.7891	10.7301	14.2705	4.43611	4.46492	7.76704	11.8054	14.7601	3.71911	7.49898	15.0678	12.0938	6.26131	11.937	14.1322	9.49242	14.29	7.90039	11.6523	9.20538
STOM	449.888	259.611	251.839	257.344	437.598	402.853	287.264	370.582	327.493	154.208	231.454	166.577	360.297	328.332	266.505	257.154	224.345	267.964	313.382	251.314	307.485	279.941	635.155	320.253	263.965	242.155	156.885	352.799	463.968
STOML1	1.75987	0.838664	0.456389	0.435233	0.0992174	0.358715	1.1874	0.143476	0.725377	1.30175	1.39825	1.50342	0.392309	0.473104	1.45461	1.12564	0.945795	0.429128	0.892736	1.24964	1.05016	0.513748	1.38922	1.69757	1.06984	1.20693	0.725281	1.24697	1.3999
STOML2	17.081	9.5653	14.8783	9.20207	15.8086	11.3158	13.4572	9.97161	10.5905	12.6203	12.0675	12.7194	13.3687	19.279	16.2202	13.3704	13.0118	11.0143	16.8191	13.3135	20.5629	10.7245	17.4682	12.2649	14.0247	14.6038	11.5786	17.3537	20.0228
STON1	6.05256	5.59389	2.6644	3.48186	7.68273	8.76603	4.15364	5.32441	6.46493	2.84377	6.17876	3.00015	3.16865	4.44363	3.7699	4.39273	3.51291	5.17135	5.66387	3.91714	6.53913	5.9537	3.38276	6.74252	3.96601	3.54837	4.76613	3.72638	5.78157
STON2	35.6459	22.2359	14.0264	17.1917	26.6914	51.4594	19.6475	22.7051	36.5953	12.0687	30.4272	35.9627	16.8693	28.1792	20.5017	26.4662	17.5975	17.487	23.9967	22.6377	33.1648	21.8985	37.4792	35.7125	25.2483	30.2457	12.1485	34.0147	18.1138
STOX1	1.79437	1.02	0.578093	0.528497	0.496087	0.750041	0.5937	0.215215	0.761646	0.507461	0.455952	0.357956	0.543197	0.59138	0.35679	0.247091	0.257944	0.214564	0.571351	0.937229	0.677525	0.545857	1.02905	0.424391	0.875326	0.482772	0.259029	0.484935	0.296948
STRA13	2.17395	1.33733	1.24746	0.870466	0.595304	0.978315	1.61147	1.32716	1.6321	2.02984	1.33746	1.74205	1.08639	1.03491	1.89373	2.03164	1.57632	1.39467	1.46409	1.82639	1.89707	1.92656	2.31537	2.35537	1.96462	1.73798	2.02043	2.14757	2.12105
STRADA	13.0782	9.95064	11.075	9.29533	9.59101	11.0876	12.0436	12.6259	11.9687	11.4289	11.0644	12.9342	11.1657	9.93518	10.292	10.3504	12.8399	12.3374	12.4983	10.4297	10.1967	10.6924	11.0881	11.9042	9.80365	12.3831	12.3816	11.5345	12.4294
STRADB	2076.99	782.407	917.554	492.745	1906.06	591.685	1176.37	1381.46	1482.2	443.924	905.096	786.048	1717.83	1770.5	1115.83	770.841	840.181	895.269	1646.49	1053.01	1833.63	669.029	894.506	413.103	425.484	751.87	384.709	1413.52	1691.67
STRAP	68.3949	51.9518	53.7647	43.8342	62.7384	52.4703	47.9483	61.9101	68.3628	43.0903	49.8204	39.2559	51.3623	68.5705	48.99	55.1561	45.3408	48.8133	57.2065	51.4995	80.0157	44.2144	44.4809	43.1182	49.2128	43.3288	51.2359	49.3594	45.6451
STRBP	41.9607	46.0585	64.0466	42.0311	37.2396	28.5994	31.664	29.4486	39.0986	45.3185	24.8038	34.2896	37.9936	28.0317	52.75	48.0454	66.4062	31.827	23.8539	37.4651	37.3316	49.7051	28.5563	54.8526	41.685	47.722	47.1174	34.4996	25.5375
STRC	2.07561	1.09253	1.71146	1.37938	0.944549	1.14658	1.575	1.50363	1.24765	1.48995	1.84053	1.76401	1.90421	1.96013	2.03617	1.35076	1.26049	1.38787	1.57121	1.54258	1.52579	2.14329	1.78232	1.21461	0.756282	1.10748	1.00141	2.00486	2.76458
STRF6	315.982	375.155	521.44	372.031	647.956	797.946	393.567	646.541	705.429	290.488	507.87	220.31	675.134	607.347	372.241	218.154	284.827	667.437	548.282	324.713	475.351	707.977	217.799	317.784	84.6537	397.345	430.763	421.27	578.878
STRN	109.595	121.357	130.101	129.637	169.695	145.899	131.618	164.89	153.127	120.048	123.259	121.538	152.4	145.065	118.235	118.439	115.1	148.335	127.705	111.746	114.468	143.272	113.633	109.281	127.798	107.948	129.851	106.028	130.233
STRN3	63.7347	52.1082	48.5294	48.9326	77.621	59.1228	43.5945	85.5478	55.8541	42.6047	52.1305	44.3627	58.1221	62.1233	56.51	44.0371	35.9402	60.8647	54.4569	51.5716	69.4463	41.742	48.5971	47.1923	38.0281	39.7321	39.9682	51.7495	57.3109
STRN4	15.3281	12.7175	7.60648	9.32611	5.06008	5.10028	16.1455	7.85677	12.8842	13.2816	19.9099	25.5142	6.24677	7.71632	12.3131	17.3614	12.04	7.92636	12.6629	18.0477	11.7869	11.6226	21.9963	14.769	10.1581	14.3378	9.50637	16.6256	13.2481
STS	7.90214	14.484	7.78904	14.3005	14.9812	10.0766	9.4992	15.4955	10.7719	10.4802	8.6327	8.51936	11.7391	14.9028	9.71566	10.6249	9.65857	14.4116	9.28445	10.5258	7.79154	14.9308	12.7088	9.33661	10.4261	12.6245	15.0755	10.2875	5.68443
STT3A	34.9903	42.1145	45.3346	50.829	49.1787	43.7633	38.1099	41.8234	38.0823	45.3847	39.8198	42.6445	39.4723	41.5444	41.0577	42.5271	40.8411	44.5936	38.0662	45.3955	41.4984	44.5034	36.2227	44.1791	63.0429	41.8322	49.345	37.3053	41.4878
STT3B	95.2035	124.325	123.248	111.452	113.132	123.229	107.142	112.383	104.239	101.757	97.9401	109.523	113.15	99.9559	102.508	99.5205	99.7739	93.2395	82.4123	123.555	102.175	97.5335	95.6859	113.032	142.886	99.0938	121.986	95.5349	84.1719
STUB1	9.48947	5.73465	6.26774	4.66321	2.97652	5.38073	8.82069	3.90973	6.99989	9.99478	10.9429	10.5716	3.98345	4.25793	8.28851	9.88363	9.34331	6.00779	7.28472	9.39632	7.99479	6.96771	12.6316	11.7981	9.62858	8.73817	7.58955	8.13997	7.67822
STX10	9.10989	7.27598	3.89452	5.22279	2.97652	4.43503	9.895	4.98581	6.78228	8.78128	10.0006	12.8387	5.28109	4.02138	6.61434	9.19727	9.14268	6.43692	8.21317	8.7715	8.23193	5.45857	10.9852	11.3737	7.23603	8.08643	5.56912	8.86738	6.49043
STX11	46.2396	69.5905	47.7009	60.2493	107.199	88.6356	54.617	98.5016	70.1142	53.4167	58.1369	53.5904	84.7475	70.1675	49.6437	50.543	36.6481	91.5091	61.8102	37.9941	46.6229	58.5352	49.9449	42.6057	46.3174	49.9471	59.8098	56.5984	47.9303
STX12	29.0205	40.9585	36.0243	37.4611	45.8384	45.0351	31.0703	53.445	38.4813	37.2212	33.6189	35.6525	35.7907	36.3994	34.2244	29.596	29.8642	43.9141	37.0307	29.5347	29.8788	40.3292	34.8078	31.3625	40.3623	29.7629	38.8284	29.3732	30.2038
STX16	119.8	109.879	126.832	127.386	144.691	150.717	130.835	146.826	138.714	95.8583	124.38	98.0357	168.812	145.033	110.056	108.744	115.379	149.272	131.439	107.781	126.535	142.054	110.416	93.8264	60.7871	100.821	117.256	127.144	143.466
STX17	132.677	126.897	136.646	134.541	159.813	167.442	127.465	171.429	177.083	104.92	121.522	102.486	159.068	147.157	130.664	120.552	126.462	149.259	130.277	116.516	133.447	132.199	114.871	107.284	99.3872	118.204	135.992	123.955	152.963
STX18	14.0099	11.084	12.9919	9.97927	14.8165	10.9571	10.7149	10.4379	11.3884	12.6203	11.1252	10.0466	11.1355	12.7442	13.311	9.44436	10.3464	10.7282	13.1411	12.2801	13.1101	11.3988	17.9056	10.7159	12.8576	11.2969	11.7858	15.2754	13.5747
STX1A	1.34578	0.747998	0.395537	0.497409	0.363797	0.521768	0.650243	0.466299	1.0518	0.595715	1.21587	0.859095	0.63373	0.473104	0.658689	1.07073	0.687851	0.393367	0.499932	0.672882	1.2873	0.674294	0.771791	1.57025	0.505744	1.20693	0.466252	1.14306	0.933264
STX1B	1.0045	0.642598	1.34939	0.793367	0.708743	0.86483	0.763046	1.18368	0.821852	0.554456	0.794269	0.917562	1.04958	1.27147	0.839829	1.12975	0.87357	0.865766	1.2534	0.798567	1.42043	1.12671	1.16206	0.723587	0.340404	0.849437	0.991822	1.35401	1.42195
STX2	21.3989	17.1745	17.1222	17.0944	16.7105	22.529	17.6824	22.1406	19.2881	17.6727	14.1622	15.247	21.8637	20.9153	17.447	15.6082	14.722	15.0485	20.0337	18.7227	19.9263	16.2926	21.3035	16.2826	13.8708	15.0647	18.2514	14.3797	18.7548
STX3	86.397	132.894	96.2068	137.39	223.842	129.894	162.759	280.421	184.355	107.532	127.503	175.163	216.214	166.516	81.2455	123.768	115.831	207.948	148.564	103.909	112.316	146.661	134.186	110.157	70.8625	116.517	81.2799	130.658	142.512
STX4	14.3895	11.56	11.2272	10.9119	10.3517	10.8267	14.899	11.8009	15.1241	14.5178	16.7487	15.7978	10.6527	14.4297	12.5425	14.8529	13.4704	14.5546	15.6407	13.8902	14.228	13.7749	15.3329	15.2993	12.9937	12.9624	13.6767	16.2453	14.0838
STX5	17.5986	14.9373	13.2657	12.6218	11.8069	10.7615	17.2173	11.6216	12.8029	17.5184	16.1711	17.4683	12.3125	12.3007	15.6439	16.4453	16.795	11.1931	18.2475	17.3027	16.159	13.0043	22.4849	17.6759	16.3589	15.5694	14.661	16.3839	16.417
STX6	46.5018	56.203	49.4154	60.4237	60.5256	58.9559	51.9309	63.031	49.5284	54.739	53.9078	55.6407	57.0258	53.2529	38.8272	45.949	45.3079	58.1386	51.1823	44.1646	42.3152	52.0295	48.9753	50.402	56.5212	47.7261	49.7064	43.6199	48.2226
STX7	172.674	179.179	178.357	178.508	238.386	178.249	157.444	303.919	224.105	144.979	154.537	174.11	218.365	196.19	159.293	157.918	184.057	199.294	190.581	135.994	180.018	202.898	169.691	159.677	130.964	155.959	148.501	150.803	171.636
STX8	10.8698	12.6026	11.1663	11.5958	12.1376	14.4791	10.1212	11.7651	9.97394	12.1129	13.6786	11.2876	10.532	11.5319	11.3624	11.5858	12.2953	11.3004	11.0342	13.2894	9.21434	13.1327	9.15859	12.6256	13.4995	10.5003	15.9303	10.7725	10.9446
STXBP1	1.86339	1.17866	1.49087	1.18135	5.49003	7.98957	4.29726	1.11194	2.93778	1.27968	0.607936	1.52728	1.96155	2.48379	1.64672	2.03164	1.40436	0.894017	0.892736	3.74892	1.15179	2.02288	13.5578	6.91758	1.01149	1.40004	0.906602	2.45931	3.39369
STXBP2	51.7262	39.5986	29.2089	25.7098	29.9206	30.7191	51.8348	37.6626	42.4346	38.545	51.0971	42.6923	37.541	35.6011	38.5608	42.8939	41.3914	39.6228	50.7788	43.7133	49.1883	42.5127	76.6643	51.5211	30.7726	39.4666	30.7467	53.0657	46.6696
STXBP3	60.215	73.0091	74.8192	78.4352	102.591	91.0485	73.7319	116.575	91.2162	64.9992	71.7973	80.8265	91.7098	81.7878	67.5156	64.2985	65.0019	90.3315	77.7751	63.5393	70.5981	80.9474	71.3392	66.1202	79.2851	61.65	72.3468	65.1891	70.8856
STXBP4	7.41766	4.82798	9.00607	6.15544	11.5423	11.9354	7.66156	7.56838	7.18124	7.76614	6.8402	6.20458	8.93258	8.35176	8.86486	8.34618	8.94005	8.79713	5.6778	9.63664	8.02867	6.29373	5.81442	7.78546	6.55405	8.03815	8.80854	7.60655	8.31453
STXBP5	112.873	128.386	119.3	139.71	203.991	174.996	145.546	218.945	181.707	107.368	144.252	140.028	176.277	175.078	121.611	134.225	121.985	169.398	133.018	125.396	133.412	178.376	139.464	117.96	120.386	118.762	124.766	135.608	137.572
STYK1	1.72536	0.747998	0.456389	1.27461	2.14971	0.68482	0.9895	1.82933	1.95852	1.50032	2.00619	1.98069	1.84084	1.715	2.33286	1.78454	2.49346	3.43303	2.49966	1.68221	2.40521	1.86234	2.36683	1.01854	2.13969	1.76212	0.828893	3.60237	2.2059
STYX	70.4578	94.5168	105.684	90.7162	86.6135	96.0617	76.5203	86.7753	75.9528	75.8465	77.266	73.7082	94.9952	85.2489	77.3669	79.3612	72.6579	76.7843	68.7856	89.5061	74.5111	72.6944	65.1567	80.078	113.065	76.5222	103.789	67.055	71.0299
STYXL1	5.07428	6.87637	5.20557	7.58611	5.44373	6.61373	8.76443	12.2647	8.30593	7.45372	6.7177	8.50886	7.67145	5.99807	7.02355	6.25744	5.65413	6.29245	10.1415	6.88335	6.8762	9.41379	10.3201	6.9388	7.95165	6.91667	6.73527	8.29065	9.85442
SUB1	78.6763	100.436	112.637	90.2176	114.596	106.897	88.8571	113.454	97.1643	84.1062	81.9802	89.847	104.565	92.1665	93.5888	87.0858	83.1437	97.4121	75.704	99.8029	87.604	86.6308	87.4182	87.5732	150.926	87.9128	109.233	71.8742	84.2483
SUCLA2	14.5275	17.272	17.4645	17.2539	18.2229	19.1097	15.5467	15.4955	14.1086	17.033	14.3777	15.1296	15.8432	15.3463	17.6748	13.6174	16.1645	14.34	14.4623	17.1345	16.2945	15.4445	15.7188	15.1508	22.2722	14.0969	20.2561	13.6128	13.3202
SUCLG1	18.5994	20.6719	19.716	19.772	18.4544	19.925	19.1115	21.2345	16.6474	22.3724	17.9037	20.3558	21.0338	18.1258	20.9957	18.7789	20.8075	18.0591	17.1762	20.7392	17.9205	20.0362	18.8574	20.9437	25.968	20.2281	20.7741	18.9817	16.5866
SUCLG2	34.4727	34.1359	43.4482	37.8031	32.2456	35.3172	34.4346	25.3236	32.5694	37.7728	31.0959	32.7888	38.1143	32.9103	42.1012	30.9687	29.4916	32.1489	33.3883	41.8629	33.9779	30.1185	37.4833	22.0471	50.1076	36.6424	44.9415	32.0403	29.4402
SUCNR1	1.17324	1.33733	1.12576	1.36787	2.21585	5.64162	1.13086	1.72172	0.906722	0.728096	2.03659	1.09773	1.68995	1.80371	0.823361	0.521636	1.46168	1.46619	1.4998	2.23493	2.16808	1.18804	1.64649	3.26781	1.98407	0.700019	0.699378	1.83582	1.48474
SUDS3	132.335	85.7024	101.257	105.73	140.326	90.5267	92.9847	134.079	102.46	78.6351	96.5707	79.6334	109.303	110.705	98.5838	90.4352	83.8605	100.774	109.342	90.0941	130.153	95.4608	92.332	75.2234	99.316	88.0576	76.879	100.901	135.238
SUFU	10.7662	13.0333	10.3752	9.73056	8.06968	12.0659	12.0436	10.4379	12.0775	14.8929	11.8852	11.3591	8.57045	10.6744	11.4173	11.4211	13.2411	10.907	12.784	11.7033	10.1629	12.5547	13.1462	13.2835	10.3872	12.4314	13.8581	11.2574	11.284
SUGP1	10.7662	9.51997	9.09735	9.13989	7.83817	8.54395	10.0364	9.00315	10.5905	11.8702	11.2772	12.8387	9.50595	10.083	9.90778	10.9269	10.7763	9.47658	11.427	12.4243	9.81835	8.92637	13.069	11.1827	11.0291	11.1762	9.89491	11.1535	8.90843
SUGP2	73.3674	54.7004	59.1051	69.4343	62.1997	65.3951	69.7369	54.9081	60.7587	63.2394	67.0049	51.6507	58.4981	71.2134	69.0808	67.6425	75.4323	61.4236	76.3267	62.1928	65.4269	67.2297	56.6271	54.0711	38.8561	68.536	55.9189	79.6193	74.8847
SUGT1	25.6043	26.2933	27.1095	24.715	27.0863	27.0993	21.9799	30.1301	23.5022	24.9097	22.2809	25.0331	23.8102	26.1981	24.0147	22.1009	22.5271	24.2096	24.3538	21.4842	28.0157	24.0498	21.5072	24.933	29.9362	21.0489	25.074	21.4064	25.1472
SUGT1P3	2.24296	1.83123	1.74523	1.86559	3.04267	2.0812	1.71749	2.70166	2.6839	1.7781	1.915	1.65495	2.73922	2.83714	2.35481	2.21915	2.03489	1.28989	3.0228	1.87662	2.2714	1.76601	1.87365	1.14161	1.1317	1.78626	1.99452	2.17424	2.44261
SULF2	64.2523	70.5158	45.578	87.8549	70.0805	81.7871	85.0405	58.5025	58.1753	84.746	54.4097	61.3299	27.0995	63.5142	58.5684	58.5007	58.324	53.2119	94.7371	41.4784	47.5622	55.3885	80.9866	36.1369	54.348	44.2943	46.5993	55.3518	46.3238
SULT1A1	20.1894	8.68629	13.1982	14.8875	8.79992	32.9545	10.1356	12.16	12.1153	12.54	23.0043	26.5052	12.6598	19.2731	11.5562	16.6221	11.9758	7.70607	40.5295	24.074	17.1004	17.6113	44.793	14.6101	9.12634	14.2992	9.82109	25.4563	14.1903
SULT1A3	26.3248	19.5033	25.1978	21.3724	22.1761	29.278	25.638	27.2677	29.3513	26.7781	19.6333	28.2423	18.0655	36.6058	30.786	28.8498	32.5909	26.1668	29.7884	22.9462	27.8839	27.8859	34.4306	21.1005	17.1469	25.1367	31.1112	28.3361	32.7325
SULT1A4	1.7226	1.1807	1.79057	1.7285	2.24694	2.56384	1.48764	1.83363	2.62333	1.94181	1.83597	1.73012	1.1899	2.43767	2.04715	2.26939	2.25701	1.72116	2.74713	2.23733	2.09525	1.96798	3.11829	1.29376	0.986201	1.34042	1.77746	3.21096	1.93525
SULT1B1	17.081	22.9613	22.6977	25.8342	36.1151	21.4903	30.0243	53.4091	39.4243	16.5918	16.6879	30.4024	47.1978	32.4372	18.855	17.1316	17.7981	36.1183	25.1037	22.6136	17.6156	28.224	23.0766	18.5883	14.9194	19.3109	16.8887	22.4802	28.3797
SUMF1	20.1242	18.5923	18.3742	21.2509	16.8547	17.9371	14.4261	20.2567	14.727	21.1426	17.5323	20.9896	17.9602	17.1062	15.3864	16.0329	17.3571	19.1209	20.3172	20.3141	13.5075	14.2228	17.5709	15.1682	18.5209	17.3943	18.4113	14.44	18.2928
SUMF2	29.7276	29.0726	24.5842	23.5937	15.5169	19.3706	27.8558	16.8226	22.412	33.0598	28.176	29.7579	19.5581	19.4271	30.3815	16.2805	31.3015	21.8952	23.4579	28.2366	27.1278	20.871	26.677	28.0136	36.9781	28.1907	18.7268	25.9915	17.1805
SUMO1	41.431	53.6271	55.0405	41.2178	58.8028	53.3834	43.1677	63.2703	55.5501	46.0907	44.3794	47.5127	51.5434	54.2546	49.3056	42.2199	41.8156	56.8216	46.3833	44.7226	44.7834	48.8684	44.8125	42.876	58.8997	42.6012	54.7069	39.1065	41.7402
SUMO1P1	2.10494	3.89866	2.22109	3.35751	7.11058	3.06539	2.85541	8.3575	4.53361	2.89032	4.49873	5.65571	6.94085	6.32776	3.40323	2.27873	3.26729	6.00779	3.4281	2.73959	2.77785	5.23381	2.70127	2.01628	1.98407	2.63111	2.17584	2.94425	3.09674
SUMO2	61.3537	90.0317	81.4198	77.2538	82.2181	84.8851	68.7267	87.6641	75.4755	77.7733	75.0209	81.5663	81.5695	76.9976	76.1609	73.0565	65.0879	79.8536	66.2053	77.7206	69.0398	76.0678	68.1183	72.4012	111.145	68.5046	87.3187	52.7886	60.3228
SUMO3	22.9127	28.0386	25.5882	19.9896	21.6294	28.9255	20.0162	21.1987	23.3934	21.7546	23.5879	28.8274	21.5166	22.5611	24.097	22.046	21.7533	20.8485	22.2113	20.8593	21.884	20.7747	30.7173	25.6969	30.2474	26.1662	27.742	20.298	18.4532
SUMO4	3.10564	2.99199	3.31643	4.13471	4.29942	4.10892	3.08159	5.9184	3.15539	3.08889	2.67492	3.69888	4.82842	4.43535	2.57987	3.89854	2.95203	3.93368	3.53523	3.26829	3.4215	3.56413	2.8299	2.84342	1.94517	3.21043	2.33126	2.87497	3.56337
SUN1	34.7373	36.5648	38.392	33.7669	27.3307	28.5932	34.5273	27.564	28.4939	37.8396	32.7015	34.2533	28.5486	25.2626	34.8727	40.2994	35.1048	21.6438	34.1536	35.962	32.8349	37.4856	30.7628	32.0553	30.4833	35.5829	32.216	35.5367	30.1118
SUN2	189.341	118.184	105.791	129.389	46.9629	85.5373	187.298	67.1829	120.558	209.162	225.119	245.367	83.1695	90.5698	153.749	202.671	195.837	113.612	152.229	255.743	164.401	127.827	203.727	241.585	225.289	192.965	156.557	174.784	159.8
SUOX	4.72748	4.23865	2.09939	3.45078	3.80333	4.07631	4.43862	3.9456	3.62689	3.68461	4.26072	5.34811	3.04794	3.19345	3.81491	3.87109	3.06667	3.18342	4.46368	3.84504	3.9974	4.78556	5.2222	2.67388	2.80104	3.88631	3.49689	3.0828	4.03297
SUPT16H	92.5827	113.129	110.233	118.881	96.8361	98.7446	97.7061	89.3141	92.9208	111.002	94.8077	101.493	92.4341	93.8602	102.948	106.441	107.333	102.49	84.2739	104.922	97.3942	94.1122	90.0423	111.848	154.174	105.172	119.257	95.7053	87.642
SUPT3H	4.96903	3.96665	4.929	3.69948	3.30724	3.88065	5.20194	3.26409	3.66316	4.30239	4.28595	3.72275	4.28522	3.45957	4.44615	5.18891	4.52835	3.43303	3.3924	3.65279	4.74267	4.8485	2.57264	4.0105	2.97611	5.60015	3.80773	3.63701	4.03
SUPT4H1	37.5783	48.0079	44.6348	34.943	59.8611	55.1443	36.8377	66.1427	55.2375	36.118	40.8837	43.0741	57.3375	51.9226	36.9964	32.616	37.5452	60.7932	45.958	34.341	44.5811	49.5125	43.1174	35.4791	42.8326	35.6044	43.5428	41.1155	47.2571
SUPT5H	61.5166	47.7814	45.5178	42.6839	32.0141	38.1543	56.6226	36.3354	46.7861	55.0024	54.7541	56.8912	39.6839	43.2302	55.4147	62.212	51.99	43.1478	49.8861	59.7017	56.3596	42.7875	57.9872	60.0204	57.7151	55.9994	47.558	58.8808	51.8169
SUPT6H	99.6698	98.4895	91.5011	96.2953	83.6379	82.4987	107.477	88.2951	91.9082	105.035	101.866	109.337	94.1648	91.2206	97.9281	100.78	89.4002	90.3605	106.272	99.5227	95.0212	89.2493	110.808	101.335	103.826	103.868	89.3495	108.856	102.745
SUPT7L	30.7314	27.2289	30.764	31.4726	29.2397	32.6803	29.8105	28.1842	28.7496	28.7975	30.5482	25.4478	28.2429	33.6649	30.3741	30.3817	30.4145	26.0152	31.9382	28.7242	30.637	31.3203	26.4791	25.741	29.3154	30.3997	30.8576	30.5394	33.9589
SUPV3L1	12.112	13.2373	14.5132	13.3368	13.0305	12.5224	12.3829	9.43358	11.1708	13.5691	11.5204	12.0273	11.3468	13.0991	15.2047	13.0134	12.8972	13.9824	10.1058	13.2414	13.0762	11.7841	11.2682	13.7927	16.7868	13.1314	13.6249	13.1279	13.9141
SURF1	10.9388	11.2426	13.4483	10.8808	8.89649	10.044	11.874	10.0434	9.72006	10.7891	9.08865	11.2876	13.0669	8.81156	10.1548	9.00509	10.719	10.7997	12.1055	11.463	10.6371	11.4309	10.9594	12.7954	8.83107	8.35195	11.2937	8.52099	10.9871
SURF2	2.62254	1.92666	1.30831	1.36787	0.892956	1.53269	1.979	1.5065	1.41449	2.00778	2.55333	2.21933	1.11657	1.3306	3.18366	2.58073	2.06355	1.28738	1.8926	2.30703	2.16808	1.28437	1.92948	2.27049	2.72324	2.438	1.91681	2.32076	3.98758
SURF4	48.3445	54.0825	40.6186	48.6528	39.2239	41.187	53.6026	37.4474	40.8025	58.9979	55.9301	66.1742	35.338	44.59	51.1856	55.5131	51.4455	41.9473	47.1364	54.2151	48.1043	46.8795	57.3441	65.2502	80.2771	58.8499	52.816	51.0567	47.5965
SURF6	9.55848	8.22798	7.57606	8.0829	6.81292	7.56563	9.3013	5.09342	6.78228	10.436	9.17984	10.4285	5.10002	6.23906	9.77055	9.22472	9.02804	5.65019	6.32057	11.463	7.65603	7.86677	9.75029	10.2491	10.7179	9.43819	7.58955	7.65504	6.87222
SUSD1	37.0607	36.7426	33.4685	33.6995	52.8828	57.851	31.1269	42.2897	43.8853	40.0894	43.7714	33.9343	35.4587	42.9046	40.8113	34.0985	34.1632	44.0572	49.1005	33.4999	40.1433	42.8016	41.2651	36.8372	39.6814	38.2114	38.3622	38.6216	26.9374
SUSD3	11.4219	7.07198	6.87626	5.87564	2.94345	5.83728	8.65106	2.83366	5.25899	7.12652	8.08555	10.0466	4.40593	3.25259	6.28499	8.2089	8.99938	3.61183	5.14216	12.1119	7.75766	6.00443	9.90465	12.6469	10.4261	8.95542	7.64136	5.95777	6.70253
SUSD4	2.45001	0.974664	3.31643	1.92746	1.58748	2.70667	1.75283	2.22389	0.797915	0.838414	1.55024	3.36479	1.41835	0.827932	2.30541	3.34945	1.43302	0.929778	1.03557	4.22955	2.60847	0.899059	1.33777	2.88586	1.59504	1.6897	1.21744	1.28161	1.56958
SUSD5	0.574889	1.28656	0.744827	1.43627	0.969023	0.92092	0.534613	1.16611	0.670611	0.635871	0.866309	1.04786	1.31695	1.21558	0.824734	0.768727	0.950954	0.882574	1.22448	0.763481	0.555909	1.05254	0.713907	0.972069	0.813859	0.938991	0.799882	0.585732	1.23445
SUV39H1	3.8648	2.96932	2.76876	3.17098	2.44736	2.31535	3.22294	1.57824	2.75643	4.43477	3.43484	3.43638	1.90119	2.60207	3.8698	4.06327	4.15576	3.03966	2.6425	5.14274	3.69251	2.66507	4.34776	4.92294	5.42702	4.92427	3.67821	3.60237	3.09674
SUV39H2	6.27685	5.10429	5.74959	4.46052	5.78272	3.87967	4.65574	4.20171	4.65112	4.46389	5.00332	4.00792	5.29949	5.21597	6.08766	4.16815	4.59083	4.65568	4.4219	4.69191	4.9046	4.39351	3.99376	3.79257	4.80768	4.04828	4.22528	4.92867	5.07017
SUV420H1	73.8798	88.5584	81.3894	82.1968	90.4532	89.3528	85.0122	95.0532	88.2421	79.8479	86.6917	79.6093	87.7565	93.2901	79.2623	79.426	71.7944	88.2574	78.6321	77.5737	81.6756	87.3051	76.3044	78.1517	81.4637	76.8814	82.2676	75.2688	76.1034
SUV420H2	1.86339	0.453332	0.943204	0.870466	0.330724	0.489157	1.13086	0.538037	0.616571	0.970795	1.58063	1.24092	0.543197	0.29569	0.576353	1.59236	1.06044	0.643692	1.24983	1.2977	0.880782	0.738513	1.54358	1.33683	1.06984	1.44832	1.21744	1.9051	1.44232
SUZ12	66.6689	77.1968	83.6561	73.1381	91.3388	78.8046	74.1172	89.3084	82.8871	68.6196	72.9654	69.5731	81.1654	79.1923	72.4264	70.0335	63.6233	79.8862	68.8178	66.1527	73.6585	73.7855	59.376	68.3134	91.0821	65.3016	82.5479	60.0401	70.1831
SUZ12P	19.1332	14.0608	11.2117	13.1966	16.7198	14.6506	14.6503	23.5144	17.8758	13.0495	17.3314	12.4602	14.6253	18.9688	16.3673	14.5827	15.8269	17.1093	19.8009	15.8586	20.1001	15.8539	12.8766	11.8934	5.19691	11.4069	12.201	16.3956	19.9897
SV2A	1.31334	1.55175	2.48276	2.10373	2.35807	2.35252	2.09067	1.7974	1.52474	2.59577	2.63297	2.24081	1.99534	1.57928	2.44593	2.42863	3.4897	1.96362	1.80118	2.92848	2.13454	2.21233	1.87519	2.09098	2.08833	2.64076	2.05902	2.87601	3.30927
SV2B	4.25197	4.03443	3.69766	4.73347	2.91236	2.82505	4.75752	4.2817	3.6015	4.34122	3.41691	5.04933	3.93124	4.36911	4.56472	5.29214	4.50743	4.27733	4.67793	4.8921	4.42458	3.59238	5.96981	3.61009	2.90297	4.58681	3.63288	4.16212	3.87771
SVIL	85.7796	104.921	75.2242	97.7539	83.7517	89.4956	139.504	140.995	116.353	93.387	114.27	134.615	107.634	87.1812	77.5217	107.885	85.7919	110.135	124.998	96.9138	92.0682	104.06	108.897	100.908	66.2466	105.309	65.7491	110.843	87.7175
SVIP	20.1177	21.1253	18.8336	18.5285	18.1237	24.8166	14.7011	15.4596	21.6888	16.2608	18.9676	21.2387	17.8048	16.943	16.7966	17.5434	19.833	16.8433	16.8906	22.109	20.9355	15.2519	17.1338	22.8747	20.0547	20.2764	19.479	16.0721	17.0109
SWAP70	66.103	93.2561	126.578	81.4631	71.0992	70.0274	64.2366	64.2932	74.5807	103.934	45.2141	68.8226	62.751	44.9321	101.329	83.6287	124.066	62.4635	48.1245	64.3984	66.0834	89.212	63.6061	107.623	93.5484	92.5348	85.1325	63.3796	44.4301
SWI5	2.8986	2.01733	1.94726	1.15026	1.38904	1.63053	2.68579	0.896728	2.28494	2.02984	2.31016	2.21933	1.29764	1.50802	2.55242	2.03164	2.3215	1.53771	2.03544	1.82399	2.03258	1.7339	1.98093	2.22763	2.37311	2.70352	1.89091	1.87046	1.612
SWSAP1	3.14705	2.99494	1.66308	2.82901	1.84445	2.61764	2.92242	3.18984	3.2399	2.73632	2.56276	2.98965	3.10769	2.46842	2.5634	3.34836	2.84025	2.02155	2.68928	3.45645	2.96282	2.55108	3.8304	2.44025	1.8411	2.8638	1.96111	3.09977	2.905
SWT1	126.262	61.7665	52.0283	50.9844	75.5044	39.5891	55.7513	113.346	73.5895	41.5898	81.6458	46.3912	84.2258	113.042	75.9139	65.1496	45.3408	67.2658	98.9508	70.9891	117.313	49.0951	35.8111	32.6569	36.0245	67.2984	36.549	73.9525	96.6352
SYAP1	30.0751	34.5942	28.2173	37.0685	35.9871	29.4306	30.7079	35.4731	35.4833	28.6603	29.1043	29.2982	32.963	39.5181	30.9364	32.9432	33.4668	33.6594	30.9211	33.8349	28.6312	33.1875	42.3433	36.6702	46.2723	31.3857	34.2255	30.4844	32.3597
SYBU	0.172536	0.339999	0.638945	0.310881	0.231507	0.326105	0.3958	0.358691	0.253882	0.81635	0.425555	0.310229	0.51302	0.029569	0.741025	0.192182	0.544548	0.0715214	0.0357094	0.624819	0.27101	0.610076	0.463075	1.06098	0.700261	1.01382	0.284932	0.450296	0.169684
SYCP2	7.28101	7.36664	10.5882	8.95336	11.6415	11.9354	8.93377	16.6433	11.5698	9.50938	6.77849	10.6194	10.8036	15.9081	7.71215	7.44018	7.07913	9.22626	11.3199	6.27222	9.31631	9.82543	6.6374	7.38441	6.10783	4.53805	10.3353	9.28303	9.03569
SYCP2L	1.41479	0.566665	0.912778	0.373057	2.8773	0.623186	1.13086	0.251084	1.50334	0.13547	0.370841	0.334093	0.667831	0.118276	0.834065	0.418682	0.544548	1.07282	0.857026	0.336441	4.86565	0.938875	0.669657	0.0212196	0.0972584	0.965544	0.880699	0.450296	0.721158
SYDE2	5.84068	5.17456	5.28285	5.98911	3.98655	6.03751	5.94152	3.78527	5.96623	5.29922	3.25732	5.18846	5.29949	5.28605	6.08629	6.32195	5.67018	3.7209	4.34905	4.99038	6.28032	3.98701	4.68709	6.81339	4.40289	5.71698	4.8656	4.60307	5.12192
SYF2	49.2555	59.1095	52.5946	53.4898	62.5443	54.228	50.0486	63.6508	57.1401	47.7155	52.771	55.8381	63.3193	56.4052	50.1424	52.0318	43.9562	63.0725	53.7148	48.9935	50.7632	55.0793	51.401	50.7933	64.1935	46.3038	55.2522	46.3781	47.5468
SYK	146.042	198.704	160.467	166.797	190.979	170.112	203.566	223.057	183.682	209.2	142.581	232.438	186.392	168.369	178.92	169.733	166.462	181.954	187.666	125.867	151.497	175.286	203.255	160.845	158.843	168.43	130.453	161.86	123.438
SYMPK	36.0224	25.6457	25.2782	24.4476	18.2375	25.4062	35.9293	21.8152	28.944	30.9906	33.7064	30.4079	22.7748	23.9949	31.9467	33.8575	35.9961	23.3575	34.2989	32.6523	31.7776	30.0918	34.7234	32.2213	21.5922	35.2759	27.3128	37.0504	34.2686
SYNCRIP	145.275	182.466	216.146	187.399	195.161	201.239	155.262	169.984	161.07	168.279	155.176	149.664	165.313	180.329	171.945	154.084	164.97	178.267	145.305	166.707	161.014	166.133	149.419	154.702	214.673	162.546	212.974	149.602	157.891
SYNE1	414.99	320.791	354.926	518.205	574.053	508.943	639.799	453.361	608.461	470.034	652.37	501.272	460.642	608.045	592.099	654.385	559.435	677.36	601.535	467.207	698.309	515.523	431.145	377.827	635.845	604.204	496.685	774.688	653.033
SYNE2	882.2	734.547	754.04	988.737	1185.6	997.547	879.802	911.973	1070.77	901.724	999.79	782.675	901.954	1186.72	1062.35	1088.81	1152.65	1119.19	787.973	944.625	1035.2	827.917	626.692	913.693	1330.14	898.014	1110.22	1091.76	960.973
SYNGAP1	11.6634	11.2426	14.6349	10.0414	6.77985	10.6962	14.1074	6.56405	14.3625	11.0097	13.9825	9.6171	11.9202	10.704	12.7621	16.61	15.3047	8.40376	10.8914	14.2026	12.4665	15.4446	12.6574	13.4956	8.43406	13.7107	13.9876	14.7212	15.8655
SYNGR1	2.16567	0.331159	0.547667	0.797409	0.198435	0.815262	1.62787	1.32465	1.70319	1.39971	1.78733	1.26406	1.37761	1.86285	1.54243	0.887056	1.56457	1.85455	1.49337	0.787993	0.640261	1.05961	1.23049	2.42476	0.484931	1.90622	0.931468	2.09492	0.975685
SYNGR2	24.1895	18.5186	16.9777	11.285	6.91214	12.0333	23.3805	9.7564	16.7562	26.388	22.0377	28.9467	9.47578	9.49164	19.7881	22.0185	22.4125	13.0169	22.0684	27.2758	17.8528	19.5224	27.5015	29.4952	27.1157	24.7179	19.2977	19.1549	17.6896
SYNJ1	46.4466	58.4109	54.5537	61.5233	74.413	66.1993	72.3466	88.7043	67.4601	49.1668	60.976	45.723	78.5846	65.2292	47.3982	51.0929	43.1053	70.5201	61.3131	48.3274	53.5245	57.5751	47.3108	48.4655	42.7743	49.7738	57.5821	51.6455	54.7656
SYNJ2	22.5918	25.1316	21.9791	24.6426	16.5339	24.2228	22.3805	19.5853	15.6979	25.5136	21.6681	19.1619	14.5148	15.765	19.0054	23.9884	21.6733	14.2918	13.3517	25.7966	24.6477	16.7	20.9243	34.729	25.6527	26.9469	24.241	20.0417	14.7129
SYNJ2BP	40.1857	39.3696	44.0866	40.7213	40.5468	44.9871	33.8174	34.1987	37.4828	41.1869	33.6231	33.0203	38.6295	39.8989	37.7393	33.0281	40.2513	35.3426	30.237	38.0887	38.2087	34.8167	31.5645	32.565	39.2337	36.6718	44.3618	34.4594	38.3406
SYNM	7.48805	6.34665	3.65111	7.24352	3.73719	7.1417	4.9475	5.05755	13.3107	1.80921	5.95778	5.63185	5.00949	4.1988	5.24207	3.48673	3.20997	5.22106	6.39199	1.89849	8.36743	4.8485	2.80417	8.76368	5.66044	13.2762	5.72454	3.91411	3.86032
SYNPO	1.06972	1.76799	3.52941	1.3057	1.19061	1.14137	2.20517	0.968466	1.45075	1.69889	1.15508	1.1216	1.38817	0.680087	3.01899	2.66309	3.00935	0.858256	1.17841	2.97991	1.4228	2.95405	2.80417	2.20684	1.63394	3.40354	2.07223	1.73191	0.636316
SYNPO2	1.97312	2.98972	1.85629	2.63596	3.40415	2.49699	3.01402	2.70238	1.89904	2.40603	1.7086	2.68777	2.73379	2.08343	2.95779	3.58529	2.57858	3.19021	1.68406	2.62616	1.54069	2.38572	2.58936	2.23103	2.62209	2.51283	2.10979	2.25979	2.10154
SYNPO2L	1.21258	1.21969	1.59219	1.11917	1.34903	1.16387	1.31604	1.78592	1.21464	1.08553	1.50069	1.64493	1.79044	1.33415	1.10523	1.949	1.72479	2.44353	1.41874	1.61468	1.47429	1.60867	2.10339	1.27105	0.925706	1.275	0.917999	1.81227	1.86229
SYNRG	144.918	163.125	173.994	178.231	168.228	172.753	166.157	155.891	135.208	162.091	175.573	149.542	166.541	164.033	179.164	162.205	172.595	168.759	138.632	170.406	173.081	157.46	135.661	189.272	174.649	177.239	193.811	172.219	156.105
SYPL1	39.1311	57.7545	77.5253	48.2798	48.8149	56.4162	44.16	44.5136	55.9629	52.6436	37.2057	44.2673	51.0605	42.2541	60.1877	44.9156	56.8895	45.9525	35.9951	41.2381	45.8007	52.4344	37.9721	52.5609	53.3365	51.6083	69.3162	34.8114	32.5794
SYS1	23.1198	26.823	24.8276	25.43	22.5554	23.9035	28.7238	22.382	26.0396	30.7345	26.7796	24.7639	24.4741	22.8264	25.6889	27.8243	27.5908	26.6417	21.7817	25.6188	25.168	24.7559	21.5481	30.5986	28.8842	26.0697	26.9082	23.3479	23.1258
SYT11	25.487	24.7707	27.3818	36.5036	31.013	29.4339	31.6781	28.9787	26.8132	36.9478	39.4213	32.1831	29.2509	31.4123	32.4822	39.1546	36.1104	42.8828	33.7079	36.4193	31.1302	34.8379	26.9188	31.0421	51.679	35.7997	47.0208	37.7549	38.4492
SYT13	0.823686	1.1322	0.698275	0.957201	0.56124	0.906572	1.0811	1.28627	0.97128	0.664553	0.583923	0.846448	0.964477	0.999727	0.779449	0.993854	1.25389	0.946228	1.17448	1.18523	1.30322	0.908371	1.34163	0.950425	0.617591	0.768814	0.813351	1.42432	1.08513
SYT15	7.53291	5.16957	10.5998	5.90735	18.1247	14.1836	7.82016	9.42856	9.64353	7.81534	3.10169	6.97037	12.0545	8.34555	13.5158	9.58328	10.0667	11.2228	12.8354	7.23853	7.53984	13.2011	9.35308	9.00113	5.43033	8.70607	7.89365	10.1999	12.6381
SYT17	4.40001	5.33617	6.14573	6.05564	5.24397	6.05577	5.35489	5.691	6.31151	5.38858	5.9903	4.73886	6.51384	7.30679	6.46311	4.49458	7.63314	6.22808	7.08225	5.00793	6.24543	7.24674	6.57077	3.73337	2.64893	5.51736	7.29918	7.47734	7.7393
SYTL1	21.636	10.2453	6.66328	9.23315	5.5231	6.8482	24.5961	5.95427	12.948	17.5846	23.4967	22.7899	7.48405	9.07768	14.052	20.9204	21.4667	9.44082	19.1045	29.751	18.9029	12.5226	19.0632	22.4079	12.4102	19.2626	11.0605	23.4847	19.4289
SYTL2	43.5418	31.1321	17.2205	45.1958	36.0877	30.996	24.9114	34.2837	41.1746	50.4573	48.6495	33.1227	34.2272	53.375	43.7161	42.7467	46.4666	61.415	63.6578	40.1737	43.7566	39.136	29.8928	32.3346	52.4449	48.4017	45.702	63.5344	43.2088
SYTL3	21.1874	20.9893	12.3225	22.6321	15.974	12.8811	22.702	18.5443	21.1447	25.9908	31.4303	27.4672	17.4427	26.9669	20.2821	23.5834	23.3296	25.4974	30.8886	22.0609	25.1023	19.0729	23.9255	19.3947	29.6444	21.1213	21.085	25.9786	26.4283
SYTL4	3.45624	8.677	4.03752	5.74414	8.11333	12.0238	4.82622	5.8872	12.7456	2.62093	8.9087	7.76407	6.48336	7.82041	5.91695	6.40514	4.17411	6.28923	7.46363	5.63515	9.17674	6.54611	8.88306	10.7596	5.63146	7.94908	3.37515	3.67407	2.35522
SYVN1	14.1134	12.4213	14.9087	12.4974	10.7816	10.3375	15.8885	10.402	12.005	12.9513	12.949	13.8171	12.6143	11.8276	16.8789	17.5983	17.7981	14.4831	13.4982	14.1546	15.2104	16.2794	19.1404	16.8271	12.7409	16.7039	14.6351	16.0375	13.0233
SZT2	74.9533	53.9612	51.1454	53.7211	40.8484	48.6588	72.2994	44.453	54.0254	70.3679	69.457	63.9565	47.139	51.8395	63.2624	71.1361	76.4047	51.5808	69.3088	66.7735	66.1064	58.408	71.4421	67.1398	48.4295	70.923	52.279	75.2262	66.0097
T.Cell.Receptor.V.alpha.region	4.86551	3.96665	3.95537	2.36269	2.51351	3.52193	3.7601	2.11628	2.24867	4.92017	3.22206	2.6966	3.71185	2.74992	3.84235	4.832	3.61122	2.10988	1.82118	4.20552	2.67622	3.66045	3.57597	4.30757	4.70731	3.47596	5.49142	1.87046	3.47853
TAB1	10.3949	7.37548	6.29817	7.28549	3.63797	5.57639	9.42626	5.52635	5.27494	9.98507	10.341	11.0191	4.95969	5.145	8.88681	10.3693	9.58434	5.08302	8.36243	10.2343	8.16756	6.99982	11.5555	11.0284	10.5636	10.0907	8.13455	9.16249	7.0419
TAB2	170.638	173.241	219.31	184.228	282.703	218.751	191.256	284.908	266.467	150.716	189.127	171.795	290.248	245.896	185.915	185.043	163.547	245.533	202.115	176.824	230.291	187.39	159.401	183.189	168.977	174.136	207.974	180.915	232.764
TAB3	68.1861	64.0331	72.4441	81.0466	160.864	119.257	66.551	89.9239	89.1851	51.9155	72.7396	58.1798	107.523	97.5481	74.7612	70.1189	63.9128	86.6839	80.8461	62.506	76.7297	76.3558	212.449	70.5763	57.9855	72.5847	60.9495	71.4586	74.8308
TACC1	188.789	225.193	204.462	260.891	260.39	255.862	227.979	306.25	240.028	225.622	207.276	242.146	237.621	249.472	192.472	210.357	208.476	280.76	215.042	186.629	212.946	223.381	215.921	196.028	223.111	219.42	208.57	215.86	196.367
TACC3	34.1276	24.9333	17.5253	19.3989	17.2638	16.7292	37.4597	28.0138	31.8078	28.462	33.4669	47.9661	22.6634	20.2843	24.6185	28.0585	28.0012	16.879	33.2098	31.0968	31.5049	23.4077	33.187	34.4181	20.9884	29.0387	20.1784	30.828	24.3472
TACO1	3.65776	4.62399	4.35091	3.76166	3.40646	3.32627	4.21244	2.69018	3.30047	4.78779	4.34675	4.51025	3.28936	3.16388	4.7755	4.80454	4.24175	2.86085	4.10658	4.92646	3.286	3.72467	3.91041	5.87782	6.69138	4.70702	6.19079	4.22586	2.84221
TADA1	10.6972	12.3306	13.4483	13.1813	10.947	12.3268	10.8562	10.4379	10.8081	12.3335	11.49	11.3353	11.0148	10.1717	11.6643	11.8329	12.1234	11.6937	9.71296	13.3135	11.4502	10.4676	9.41585	12.7742	17.0786	12.5762	13.4177	9.35231	11.0719
TADA2A	8.73031	8.83997	9.31034	9.1088	9.69023	9.42443	7.77464	6.77926	7.76154	9.00192	6.77849	8.47163	8.9024	9.07768	8.37084	7.27545	8.13957	8.11768	8.53455	8.79553	8.29968	7.16036	6.94612	7.85124	9.64804	8.93128	9.22143	8.31316	7.93274
TADA2B	35.5676	37.697	34.3755	39.2537	29.7411	33.4055	39.3171	36.7719	40.5374	44.1083	39.577	46.7787	39.2949	35.1188	38.0083	42.6841	40.8128	38.6645	39.1804	43.5703	41.4455	38.5051	51.8777	47.3583	45.1917	39.7386	36.8743	36.891	40.2691
TADA3	37.2591	30.7055	25.6834	24.8291	18.6595	26.3829	38.1221	25.4764	36.6392	38.2251	42.2768	43.816	26.6562	23.7554	35.3752	37.7621	39.787	32.5133	36.3868	38.349	36.6795	30.0957	42.2558	40.3331	33.8125	36.2878	31.8704	37.0833	34.4773
TAF1	123.424	129.677	133.36	136.616	119.357	120.584	121.418	112.519	123.75	134.588	125.597	122.06	121.843	115.135	134.118	125.215	132.52	120.697	122.562	114.582	121.818	118.067	110.062	132.455	139.261	125.083	116.461	128.871	127.737
TAF10	18.1508	15.2093	13.144	12.9016	13.9896	12.2942	13.853	15.352	15.3417	15.9078	15.8671	17.3251	17.5936	15.021	16.6593	15.0725	13.4131	15.985	17.819	17.7593	18.1915	13.7749	19.1661	17.1666	17.1369	15.2315	15.205	18.289	16.2049
TAF11	19.393	15.9568	17.1907	16.1347	13.9896	16.7944	15.4362	16.4998	16.6474	14.7164	17.0213	15.8455	16.5072	18.2145	18.3607	15.402	17.1103	16.6909	18.7075	15.6445	20.3257	16.2152	13.8663	13.5593	15.9893	15.4487	16.9146	17.1459	18.3683
TAF12	12.3536	15.2773	16.8255	16.3523	17.826	15.2617	14.5315	21.8084	17.5541	15.2238	13.6178	16.2274	19.0421	14.8436	14.1618	12.7114	12.496	16.9148	14.498	13.7941	12.6358	13.4538	15.1528	13.7291	19.724	13.9038	16.3188	13.5782	13.0233
TAF13	3.07114	3.96665	3.59026	4.56994	5.58925	5.25029	3.30776	5.77493	4.49734	3.55223	2.97889	4.0807	4.16451	3.87354	4.06192	3.926	2.89471	4.39856	4.24942	3.36441	3.92964	3.91733	3.8075	3.26781	4.68786	3.40354	3.91134	2.73642	3.0119
TAF15	37.7508	36.413	58.0664	41.7513	49.1787	53.6097	44.8407	52.6519	51.9156	31.7053	41.66	30.589	53.8369	49.0549	45.9609	34.3618	36.526	56.0727	43.5691	34.0337	42.6292	53.4057	30.9645	37.7755	30.4092	38.9655	61.5453	39.2222	53.2478
TAF1A	6.51564	7.21455	7.15009	6.08518	6.36248	5.67586	5.5019	4.69491	4.76754	6.59479	4.54767	5.9416	5.64412	4.61601	7.29718	6.20006	8.04384	5.72064	3.53345	6.47865	6.02997	6.16947	5.72077	6.38242	6.76471	6.57463	7.77113	5.89854	5.18428
TAF1B	8.73031	14.0986	13.1744	10.3834	15.974	15.2617	14.2488	13.5227	11.2433	16.4153	9.5446	8.61482	14.3344	12.0641	14.8205	11.4485	13.8717	13.2315	14.4623	12.7607	14.4652	13.807	12.4258	11.31	20.5604	12.2624	19.1422	11.4306	9.29022
TAF1C	8.35073	5.84798	6.41987	4.81865	3.57183	5.02202	9.44266	4.08908	4.8963	7.94287	8.75428	8.30459	4.73789	4.87888	7.65726	8.86781	8.85608	6.22236	7.07047	8.36297	6.91075	6.38974	9.13286	7.07482	4.86292	8.32781	5.20648	7.20474	8.56906
TAF1D	70.0447	66.3676	77.8365	81.3077	90.2021	85.6616	76.1711	104.552	79.2141	59.5009	67.1146	58.7225	96.7434	92.1627	71.2383	68.5776	73.2997	86.5519	70.0269	63.7967	67.766	78.7955	63.0198	51.0203	51.7541	59.7744	69.4623	73.0464	81.9499
TAF2	48.5516	48.3479	51.5111	44.145	61.614	45.7851	48.7682	50.8983	47.6936	49.5547	48.0878	45.2696	50.5777	55.2644	44.0773	48.3749	44.653	46.2386	48.9219	44.4102	54.9134	43.2833	42.3456	40.784	58.2383	45.1874	46.677	47.2118	48.7418
TAF3	10.3176	11.968	11.3489	10.8186	9.42565	12.4898	9.32957	8.75206	9.97394	10.1933	9.575	8.51936	8.87222	9.3438	9.71566	12.1898	10.8336	9.47658	10.6414	9.46842	10.1629	11.0135	8.82415	11.1615	11.7683	11.5382	11.1323	9.59478	9.88411
TAF4	14.424	15.5266	16.5821	16.4767	15.8748	16.5335	16.8498	18.6878	17.7717	15.3311	17.387	13.9842	18.8308	16.5291	17.6199	14.6607	14.1006	17.0936	18.2832	14.9476	15.4137	17.2427	14.2524	15.0447	12.9159	14.8935	18.0284	15.3101	15.8231
TAF4B	20.5663	18.7226	19.3813	14.7668	15.8748	13.1746	15.6058	9.7564	14.7614	14.0103	12.0371	14.1273	12.3125	12.1529	18.6903	16.1982	15.2187	11.3719	11.2842	14.2502	17.1075	13.1327	15.4101	19.7979	20.0739	17.8384	13.5472	14.5827	12.9809
TAF5	6.07326	8.40931	7.88032	8.64248	10.3186	8.707	6.30453	9.21836	7.58019	8.38414	8.11595	7.75572	6.94085	8.42716	8.09639	7.44018	7.50904	8.368	7.07047	7.90637	7.31727	8.86215	6.84321	6.51441	11.4376	7.24158	9.42866	8.20925	8.01759
TAF5L	14.9071	18.156	18.6207	17.1917	17.1977	18.0336	15.8885	15.4596	14.3625	17.9818	16.3839	15.2728	17.4729	16.1447	16.6868	17.9278	17.5402	17.2724	16.8548	17.9996	17.1753	16.7931	18.1114	15.6388	21.8884	18.2729	19.3236	15.2408	17.1805
TAF6	10.8007	7.25331	6.54157	6.2487	3.37339	5.609	10.5452	5.12928	8.05169	11.0097	11.1556	8.51936	4.73789	6.65302	8.6453	10.9269	9.22866	6.22236	6.96334	11.1506	9.48535	6.83927	14.3553	13.2622	9.8231	10.3072	7.66726	8.86738	7.89032
TAF6L	3.03663	2.08533	1.97769	1.52331	0.926029	1.40225	2.9685	0.860859	1.48702	2.66969	2.46214	2.64888	1.23728	1.18276	2.71709	2.80036	2.78006	1.28738	2.32111	2.71556	1.93095	1.79812	2.31537	3.07684	2.3342	2.51041	2.27946	2.73642	2.07863
TAF7	77.7446	86.4957	100.375	104.767	129.247	102.886	97.6495	126.869	122.625	97.1016	92.4367	92.6153	102.785	108.666	89.3896	90.6274	106.445	116.902	90.3805	119.629	101.121	90.5481	95.1104	99.4774	104.903	107.9	92.4475	82.7506	87.2177
SNORA43	1.14184	1.89923	5.00963	1.70922	5.84225	3.63803	2.0641	12.9516	2.98384	1.16297	2.02169	1.99716	4.35161	5.92148	2.12866	0.796181	1.8999	4.6564	2.36503	1.5582	2.62744	4.66291	2.02467	0.883795	0.351687	0.843885	2.5877	1.56391	5.19319
SNORA48	24.5001	24.7293	78.3468	46.943	69.0884	53.8725	33.3038	130.348	44.9008	25.2186	36.9929	28.2547	87.9678	85.8683	29.9978	17.3787	43.3346	54.4993	46.4222	25.0889	43.9036	59.3058	27.2442	17.3364	21.9999	15.8108	64.6536	43.9905	77.7154
SNORA49	8.38524	7.13998	18.4381	14.9223	22.0593	19.4032	11.9871	36.1919	16.2847	8.27382	11.2164	9.30687	27.7634	25.6954	10.5665	6.91854	13.7295	24.21	12.6411	8.57925	13.144	21.5774	8.59261	7.32075	3.73472	8.2554	18.3652	11.9502	23.1195
SNORA52	0.9662	0.702665	2.73833	1.70984	1.19061	1.14137	1.04604	3.51517	1.70464	0.683969	1.9454	1.02614	1.84084	3.04561	1.86629	0.549091	1.28972	1.60923	1.74976	1.3698	1.4228	2.18343	0.56598	0.594148	0.797519	0.941405	2.43487	1.07378	3.09674
SNORA53	0.310564	0.861331	0.791074	0.932642	0.396869	0.293494	0.339257	1.47063	0.362689	0.595715	0.820714	0.405684	1.53906	1.21233	0.795916	0.494182	0.458567	0.357607	1.21412	0.552725	0.779154	0.642185	0.334443	0.297074	0.408485	0.458633	0.673476	0.519573	0.721158
SNORA54	5.17607	4.91865	25.5578	12.4663	15.7756	12.6529	9.86673	28.2649	12.3314	7.72223	11.5812	6.30003	27.3108	24.9267	9.02953	5.07909	19.5751	15.3413	11.677	7.52186	15.1427	16.7289	5.81416	3.60733	4.04595	5.04497	14.8165	11.6384	21.762
SNORA57	2.72607	2.42533	7.97159	2.70466	3.20803	3.55454	5.37157	8.89554	6.89108	1.50032	6.62651	4.3432	5.76393	8.54544	4.36381	3.84363	6.87851	5.72171	3.82091	3.26829	7.38502	7.2888	3.26725	2.90708	1.18655	3.3794	7.61545	4.9879	7.80548
SNORA63	18.0472	17.1133	46.6125	20.5181	49.3772	45.0677	24.9637	127.084	34.6005	17.0992	24.6214	19.9024	60.0535	59.4632	23.0816	13.3704	24.8773	38.8003	37.8877	21.0997	34.4521	35.7697	18.6022	13.1137	10.0371	14.2901	27.3794	16.1085	62.7408
SNORA67	0.172536	0.385332	0.699796	1.43005	2.54658	1.10876	0.339257	2.33149	0.65284	0.661906	0.638333	0.429548	1.59941	1.74457	0.631244	0.604	0.687851	1.28738	0.821317	0.48063	0.677525	1.34859	0.385896	0.233415	0.369582	0.217247	1.47647	1.00451	0.933264
SNORA68	2.03592	1.47333	4.929	3.60622	5.25852	2.70667	2.34653	8.3575	3.01032	1.43413	2.67492	1.67046	4.16451	4.84931	2.44264	1.61982	3.49657	4.39856	1.96402	1.61011	2.47297	5.23381	1.15769	1.06098	1.45888	0.868989	4.06676	3.25599	5.59958
SNORA70	5.55565	5.30398	8.06287	7.89637	13.4274	7.66347	6.55897	20.6247	7.25377	4.25826	6.90008	3.88979	13.5799	12.2711	5.10484	4.06327	8.05358	11.6937	8.7131	5.55128	7.38502	11.6557	4.45066	3.22538	3.61801	4.56219	7.51184	5.92313	11.7931
SNORA71A	1.4493	1.81333	3.83367	2.92228	5.68846	3.7176	1.83764	10.1868	3.44554	1.69889	1.21587	2.12387	6.48819	7.09656	1.56439	1.40018	1.86293	4.47009	3.7852	1.17754	2.67622	4.04577	1.18341	0.99732	1.45888	1.03796	2.74571	0.900593	4.79358
SNORA71D	0.414086	0.453332	1.79513	0.652849	1.58748	1.46747	0.565429	2.83366	1.0518	0.595715	0.516746	0.620458	1.68995	1.44888	0.109782	0.137273	0.773832	0.858256	0.749898	0.144189	0.677525	1.41281	0.385896	0.190976	0.11671	0.217247	0.751184	0.346382	1.31505
SNORA74B	1.00071	1.224	1.21704	1.24352	1.35597	1.01093	1.44184	2.18802	1.41449	1.25762	1.58063	0.882959	2.23314	1.65586	1.28993	0.796181	1.46168	1.10858	2.6425	1.53802	1.76156	1.05961	1.31204	0.933661	0.778068	1.23107	1.01021	1.10842	2.16348
SNORA79	1.72536	1.74533	4.95943	2.23834	5.42388	3.29366	2.9685	10.5455	3.22793	1.96365	1.79341	2.67274	7.48405	4.96759	2.30541	1.12564	1.89159	3.57607	4.14229	1.77833	3.89577	3.69256	2.3411	1.12464	0.661357	1.30348	2.09814	1.55872	6.448
SNORA7B	1.28436	0.680225	3.13265	1.3971	3.0258	2.23154	1.09015	4.60918	1.70645	0.901736	1.5624	0.543139	3.61407	3.72451	1.78779	0.495005	1.4548	2.91843	2.05686	0.770931	2.48177	2.42714	0.842024	0.734409	0.98056	0.474565	2.85605	1.2539	3.85099
SNORA8	13.6966	13.8495	23.6035	21.6559	29.3217	25.0824	17.0398	43.544	17.9139	17.612	16.8414	14.1813	28.886	23.4225	12.1956	14.4998	18.9297	25.2002	18.9617	11.3977	15.8744	20.1653	13.3137	9.3069	16.2879	13.4628	19.0754	15.8695	26.5208
SNORA80	0.207043	0.0906664	0.943204	0.373057	0.727594	0.68482	0.226171	1.9728	0.65284	0.0882541	0.273571	0.095455	0.875151	0.709656	0.329345	0.0823636	0.945795	0.178803	0.60706	0.240315	0.27101	0.674294	0.180085	0.0848783	0.0972584	0.144832	0.310835	0.519573	1.35747
SNORA84	0.690143	0.702665	3.286	1.64767	1.81898	0.847873	0.706786	2.51084	0.616571	0.81635	1.39825	0.548866	2.14261	2.24724	0.960588	0.411818	1.03178	1.53771	1.78547	1.22561	0.846906	1.3807	0.463075	0.424391	0.700261	0.410356	1.63188	1.28161	2.29074
SNORD10	26.398	22.0093	59.5436	22.8808	38.4302	48.6549	37.601	75.3251	55.4914	27.9765	39.8198	26.7751	55.5268	63.4846	50.3623	26.7682	58.324	62.1163	41.9229	34.3891	44.4456	77.7686	24.7488	23.7871	17.3898	24.1627	84.6769	42.7782	101.556
SNORD116.20	7.35002	7.00398	5.81135	1.27461	4.23327	5.05463	5.1454	3.98147	5.76675	4.87604	5.01548	6.37162	6.72961	7.00785	5.84669	6.14982	7.30841	4.43433	4.5351	8.60376	6.63974	5.23381	4.16767	5.91878	6.01057	8.03815	4.4553	4.88398	5.51474
SNORD15B	7.17749	6.75465	20.0507	13.5233	14.9487	14.8704	8.05736	21.7008	14.1811	7.47954	10.5477	6.89663	17.0805	17.5048	12.7347	8.64818	12.2953	16.1638	10.1058	9.25213	9.18046	16.6968	5.73698	5.62319	10.9513	6.05879	26.939	12.1926	19.1319
SNORD17	71.4643	70.1078	93.2555	84.031	71.8334	43.535	51.8498	83.8383	64.3047	37.3756	67.2682	60.6855	40.1061	73.8633	85.1081	103.751	91.1115	62.2236	46.8865	86.1049	71.7499	74.4293	44.944	63.0009	89.4583	68.8915	108.637	66.2282	108.004
SNORD22	0	0	1.40264	0.229741	1.27759	0.234796	0.238894	2.23895	0.693098	0.129954	0.793661	0.235297	1.73582	1.24574	0.312603	0.0823636	1.14842	0.673374	0.383519	0.184081	0.300821	1.40574	0.186516	0.0891222	0.25579	0.0241386	0.787189	0.139592	0.790729
SNORD89	0.552114	0.793331	2.31237	2.48704	1.9182	1.43486	0.848143	1.54237	1.01553	0.926668	1.06389	0.596594	2.38403	1.77414	1.37227	0.960909	1.2324	1.78803	1.35696	1.2977	1.62606	1.57335	1.33777	0.679026	1.08929	0.675881	2.6421	1.24697	2.03621
SNORD94	1.86339	3.10532	8.33671	7.30569	7.54052	5.83728	3.958	9.50532	5.5854	2.95651	5.44103	2.07615	13.3687	7.98363	5.15973	2.27873	8.99938	6.83029	5.03503	3.77295	6.09772	12.1052	2.26392	2.86464	2.10078	4.03115	7.90039	5.85385	8.27211
SNORD97	10.5247	8.93064	31.2779	18.9015	21.1664	32.8714	12.2981	27.3681	15.1241	12.7527	11.1556	10.4285	13.3687	20.6983	14.4912	11.8878	19.9763	18.5956	16.1764	13.1212	11.1114	16.472	9.23577	11.4586	6.38015	8.66575	18.7019	11.3613	17.0957
SNPH	6.62537	4.10265	4.929	3.54404	1.71977	3.098	5.1454	1.0402	3.51808	3.30953	4.46833	4.03298	1.78048	2.77949	3.5679	3.84363	5.15888	2.53901	3.35669	6.39238	6.02997	3.08249	4.45066	7.99978	6.65248	5.35877	3.93724	4.05267	5.09053
SNRK	201.391	238.353	201.173	226.303	259.826	229.433	253.613	265.056	253.033	205.964	242.241	244.599	270.658	244.481	188.55	203.751	190.651	292.344	214.435	202.949	204.817	236.411	206.855	216.344	226.804	203.679	236.161	205.438	229.96
SNRNP200	161.193	182.758	175.852	186.825	139.556	157.39	195.77	140.379	163.359	208.142	181.247	170.897	138.438	144.336	98.2009	195.339	210.343	175.745	174.517	169.606	183.679	175.519	172.611	220.076	193.223	217.383	195.008	200.578	172.475
SNRNP25	3.51973	3.12799	2.73833	1.98964	3.10881	3.16322	2.74233	1.61411	2.75643	3.37572	2.91809	2.93524	1.99172	1.92198	3.84235	4.03582	2.66542	2.32444	1.39267	3.46054	2.87948	3.85311	2.88135	2.90708	3.77363	3.93459	3.49689	2.6325	1.78169
SNRNP27	12.9057	14.6653	14.574	17.1295	15.3787	14.9356	12.9766	14.0607	13.1656	14.3634	13.6786	13.7933	14.787	13.8383	14.2716	13.0135	14.1583	13.8036	14.1052	12.953	12.6697	12.7795	11.9628	14.0898	17.2147	13.3245	17.4586	13.1279	12.8536
SNRNP35	8.43493	7.7989	8.8004	8.63626	8.42223	9.3915	8.34007	8.63621	9.69104	8.14321	8.76401	9.38991	9.34782	7.77428	8.58574	9.75075	9.77321	9.66397	10.1058	10.1423	9.15573	8.09282	10.4871	9.28993	10.152	8.61168	9.35147	8.90271	9.67243
SNRNP40	19.4275	19.2213	19.5334	21.2021	16.4039	16.9901	18.2916	14.5987	13.8184	22.8358	17.0526	16.0126	14.6362	15.3463	19.596	17.3787	17.3396	16.4141	15.8193	19.2012	16.3284	15.4445	16.9279	22.3018	30.8504	20.373	20.5928	15.8297	14.2959
SNRNP48	32.4847	30.4807	32.972	34.1089	35.6776	35.0041	31.9538	38.0693	33.6829	31.4767	28.6223	29.9626	37.9257	36.387	30.2508	30.1717	30.9868	33.2932	30.9804	29.9658	30.969	33.383	26.8874	27.8072	25.1812	27.1789	29.3078	30.0812	34.5494
SNRNP70	73.0862	52.3598	47.0993	53.2228	38.3971	43.8285	67.0881	43.1864	59.4084	60.7188	65.5051	69.8731	44.3309	48.4931	51.7304	76.5432	78.5296	46.5604	67.2051	66.327	65.5844	59.2737	62.1035	60.9638	40.1677	66.6466	54.163	74.2643	69.4433
SNRPA	12.5951	8.83997	9.37119	9.13989	5.19238	8.77222	10.1777	6.88687	9.61125	10.9656	13.2834	10.9057	7.09174	7.51052	10.6214	13.9194	12.1807	9.79843	9.74867	11.8475	10.942	8.70161	12.1428	12.2861	14.4915	10.2589	12.9774	10.0104	10.3083
SNRPA1	8.79932	8.09198	10.5578	8.51813	8.10275	8.3809	7.68983	6.74339	6.74601	6.04541	8.14635	6.77731	7.69529	7.89492	7.98661	6.80872	7.88162	7.61702	6.99905	7.0893	7.11401	8.02731	5.19673	6.76904	7.5278	7.02433	11.0605	6.65053	8.06001
SNRPB	27.8473	25.6813	23.5801	22.5078	15.1803	21.6208	26.5186	18.6878	21.3624	30.0505	28.421	30.7127	20.1285	19.7225	26.6495	29.3763	29.3483	21.8855	24.7466	31.8898	25.17	20.6784	29.7654	33.8664	40.6929	27.8318	31.0835	25.8055	24.6042
SNRPB2	20.5663	25.7039	29.6044	24.9326	27.0202	28.5016	21.4863	27.3323	24.8442	25.1745	22.0073	22.8376	25.9226	24.2466	23.9598	21.2498	20.9508	24.7464	19.8901	22.2292	20.4951	24.692	20.2209	24.3601	38.4365	24.38	32.6118	18.8432	21.1681
SNRPC	9.48947	10.744	10.636	8.92227	7.90432	8.41351	9.58402	7.49198	8.45064	11.2083	9.66619	10.3091	8.17814	8.07233	10.2646	8.40109	9.48661	8.65409	7.92749	10.2615	9.11271	8.76583	10.0076	12.1164	15.1529	10.8624	12.3557	8.10534	8.82358
SNRPD1	12.8712	15.9346	17.3428	13.7098	15.5771	14.903	11.6478	13.8455	13.0205	13.7456	11.7332	12.4092	14.1231	13.1582	15.2322	13.0409	13.1265	14.197	10.8914	14.3708	13.9231	13.518	13.1204	14.1322	20.0547	15.2315	19.3236	12.0887	13.3626
SNRPD2	26.536	26.5879	30.8215	16.6321	17.8922	29.5125	23.9742	22.4182	30.1032	32.7423	27.2051	33.3138	23.1161	24.8379	32.0562	24.6267	26.7689	25.4616	23.7825	34.8697	26.4912	27.5818	22.0732	31.1291	30.8504	28.5318	37.7405	23.554	27.3192
SNRPD3	29.8449	31.371	39.0292	34.3604	35.8023	36.5012	30.5931	30.0307	35.118	34.4021	29.7345	32.983	30.047	32.2391	33.7894	33.4726	33.5124	36.1608	29.6774	32.1664	31.6387	36.3027	27.9466	33.1552	45.6731	32.381	38.6976	26.6537	32.2744
SNRPE	15.0106	21.9866	27.5355	20.1451	24.4405	24.6535	18.2068	22.5617	21.2898	20.6294	16.6271	16.1796	21.3356	22.088	20.8036	16.2805	19.1452	20.5624	16.0335	18.4081	17.7173	21.2242	16.4649	19.0552	26.1431	17.5488	26.9908	16.4878	17.6896
SNRPF	6.79791	6.61865	9.82757	5.84455	5.39081	8.34829	7.23749	6.52818	6.45586	5.44969	6.62651	7.68413	7.00121	6.03207	7.82193	7.63236	6.82119	5.39986	5.35641	8.09862	6.16548	6.19709	6.45732	8.27563	10.1732	6.42087	9.86901	5.64602	5.93895
SNRPG	9.80003	12.648	17.4036	11.9067	16.5032	16.827	11.2803	17.3248	13.1293	12.0467	10.5477	12.0035	13.5799	13.306	13.2287	11.6133	11.0056	14.197	11.6413	12.1119	11.4163	11.5272	10.3677	10.8432	16.5534	10.0899	16.6297	10.911	11.9203
SNRPN	52.5144	45.2378	37.2511	40.8227	25.6245	37.7607	38.8314	19.4805	38.0787	42.0754	41.3497	43.7093	27.6653	29.2721	39.1969	47.7486	44.8095	25.9058	35.0606	53.5761	46.6066	30.9398	43.0238	61.1669	54.818	51.1591	37.6574	41.8066	30.0634
SNTA1	0.759158	0.566665	0.578093	0.715025	0.297652	0.456547	0.848143	0.107607	0.435226	1.50032	1.12468	1.40796	0.51302	0.502673	0.850807	1.18054	1.0891	0.50065	0.785607	1.73027	0.677525	0.995387	1.00333	1.20952	1.57559	1.76212	0.906602	1.66263	0.551474
SNTB1	37.7163	49.7079	52.2717	36.9015	51.2292	70.0147	39.7214	46.8809	55.5639	35.9415	46.1728	40.5445	42.0073	41.2192	45.23	38.7658	35.367	40.5884	41.6729	32.4425	44.0391	44.4713	33.9588	32.954	53.659	42.146	41.7814	41.7044	37.1185
SNTB2	35.9037	42.8483	39.4682	56.316	67.1741	46.8763	41.1228	58.0287	48.8473	55.651	51.9691	42.7581	50.9818	70.3588	49.0254	48.8213	55.212	61.7787	49.5461	49.6429	48.8536	50.2565	43.394	45.9994	55.4881	50.0062	56.3448	51.7058	59.734
SNTN	0.768474	0.531532	0.789249	0.866735	0.412413	0.646992	0.770114	0.426125	0.604239	0.65286	0.847159	0.634299	1.07251	1.00328	0.772313	0.74841	1.10773	1.12253	0.784893	0.76228	0.62671	0.845116	1.25107	0.8717	0.392924	0.736951	0.461331	0.978182	0.994774
SNUPN	9.4246	10.2317	9.40587	7.82642	8.32467	9.64944	8.95215	6.94893	7.37745	10.1064	9.15127	9.55696	8.03087	8.25566	9.90806	9.58273	9.17392	8.25857	8.94521	10.8719	8.23159	8.12878	9.21416	11.1912	13.4596	10.8025	10.7883	9.15868	8.28272
SNURF	4.05321	2.83423	5.62089	5.05274	3.68626	4.58634	3.37222	2.94378	5.1966	3.33976	3.11324	2.16898	7.19193	5.04683	3.52069	2.7902	4.80693	5.55542	3.50095	2.83091	3.53871	4.20888	1.83892	2.28089	1.80142	3.18992	4.0494	2.34397	4.4487
SNURF.SNRPN	30.2165	28.5951	26.8062	34.2578	17.2486	19.623	25.9995	15.2806	25.5311	24.3191	21.5802	26.1139	28.8302	27.4329	25.18	26.0206	26.5221	17.5828	21.0075	32.1943	25.352	22.3786	18.5976	29.1118	24.4173	29.9067	23.2194	24.9499	22.9944
SNW1	46.0671	54.1052	50.933	54.8393	56.8516	55.5357	46.5348	51.4004	48.3101	49.9077	48.5133	52.5719	48.4351	47.813	45.971	48.2102	48.6368	54.4278	45.6366	49.0964	45.8007	48.5171	49.9606	55.0224	69.4036	48.6875	52.5052	45.4107	42.4211
SNX1	105.937	125.662	129.286	125.23	138.329	128.763	112.239	140.571	113.452	111.153	111.245	111.243	117.641	126.806	109.285	99.6737	120.184	125.451	101.032	100.741	105.563	117.43	104.503	111.002	109.697	116.713	123.374	113.508	123.709
SNX10	63.5277	106.964	75.8823	83.5647	174.391	115.441	82.9201	200.903	125.744	76.8031	76.7216	93.6414	144.008	103.965	75.2003	66.0831	68.3838	133.316	101.415	59.5501	64.3649	94.3049	77.1791	67.6692	71.5822	65.5363	78.0713	73.3637	70.3766
SNX11	16.8395	22.4173	20.4462	19.8964	27.7809	22.273	23.9742	30.0583	20.6732	20.2323	21.5817	23.5774	22.6332	25.1041	15.7262	18.3671	21.5526	30.8615	20.6758	18.336	20.3257	26.1369	20.8641	19.1613	18.4791	19.0212	17.0959	21.5103	19.8955
SNX12	3.24367	3.42266	3.89361	3.85523	2.57965	3.19583	3.5622	3.12061	3.51808	4.47867	3.55643	4.22389	2.98819	2.5725	3.70513	4.06327	3.55389	3.75487	3.92804	4.08223	3.82802	3.1146	4.11725	4.47733	4.87031	3.90924	3.65231	3.50019	2.38364
SNX13	97.4482	116.166	110.791	120.715	164.635	122.029	110.4	169.553	134.63	98.646	109.216	118.937	153.271	134.48	90.8717	95.6414	99.6237	131.814	113.949	91.1756	103.289	117.006	100.256	83.5202	86.6767	87.5507	93.6131	102.806	115.913
SNX14	55.315	59.5259	60.0915	66.031	69.9152	72.4589	58.7198	62.8423	57.7393	62.1501	58.7218	55.5071	63.8824	66.5944	58.7603	54.855	54.0808	66.5864	63.3657	54.0949	58.631	64.7323	51.1785	49.2931	62.6426	52.3807	63.8507	52.6307	57.6091
SNX15	12.9371	9.20513	8.09756	8.4317	6.51626	8.96365	11.7162	6.54576	7.78584	11.8545	9.29109	9.95596	6.70607	7.76659	8.74739	9.96654	9.72019	7.29804	11.4338	11.7668	11.1693	9.48315	12.096	11.1976	10.6294	8.85693	9.57397	10.2283	12.8315
SNX16	12.0085	13.94	18.0121	18.2487	25.8296	17.3814	18.0372	17.8628	21.1447	12.9733	11.49	14.5092	21.6374	21.7036	13.7776	15.0725	15.3333	13.6963	17.4976	14.9476	17.8867	13.518	18.0856	12.9652	19.0821	14.0245	20.1525	13.786	15.9079
SNX17	38.0956	38.2612	32.3428	32.0207	19.7773	31.5996	32.4839	24.9649	25.641	43.4431	36.5066	38.1104	24.0214	24.3353	38.9175	36.8165	36.1122	29.6814	35.388	39.0031	36.2476	31.2744	42.1141	41.2508	48.1429	36.7872	38.0514	35.2953	26.5132
SNX18	87.0591	107.825	100.01	111.295	133.877	106.865	82.9484	184.762	133.07	106.324	92.3151	118.149	132.299	145.243	94.4395	85.4934	86.8411	118.654	108.271	101.749	90.9238	92.3783	80.7294	94.0241	92.1037	90.4956	94.7528	96.1902	116.785
SNX19	61.8713	65.3251	57.7484	59.4404	51.4277	72.6888	67.1729	57.821	63.3254	67.1172	67.025	64.5753	53.0824	57.1864	63.4263	60.6196	62.2218	66.3718	55.9209	69.9798	56.8105	51.4711	78.697	61.367	65.2215	65.2512	58.5667	55.906	62.2741
SNX2	75.2256	115.51	113.607	101.223	98.7874	98.125	72.7424	100.29	90.1644	105.662	72.8612	75.6243	78.7334	78.6831	98.1172	83.1323	106.846	84.5383	62.4201	79.2319	75.9505	102.685	94.8248	97.0583	110.388	92.4267	102.057	72.8441	64.3528
SNX20	25.9494	27.2452	20.5679	25.3368	17.7791	25.3057	31.0709	24.7138	26.2587	25.7923	26.4154	30.7604	24.2338	22.3542	21.4623	30.7491	23.6449	28.0721	26.0061	30.1595	27.8463	25.4947	28.1809	33.6118	27.5436	31.1629	25.4885	25.2166	24.986
SNX21	2.27747	2.37999	2.00811	1.92746	1.52133	2.51101	2.06353	1.93693	2.13986	2.31667	2.8269	2.55342	0.905329	1.95155	2.08585	2.33364	1.74829	2.1814	3.49952	2.6675	2.30358	2.95405	3.62742	1.76122	1.57559	1.93109	1.26924	1.87046	1.35747
SNX22	15.8581	13.9295	17.8378	12.6634	10.5792	5.76227	9.97642	10.5459	13.8293	11.6826	8.41749	11.6026	13.4348	7.71573	19.6954	21.4777	32.0736	10.6774	8.44456	12.8088	14.7623	22.1612	13.4961	21.5476	8.24032	15.1378	13.0758	15.4337	12.4298
SNX24	2.38099	2.22133	1.79513	2.64249	3.00959	3.55454	2.34653	3.33583	2.64763	3.15508	3.22206	3.22161	2.41421	2.86819	2.82687	2.44345	2.72274	3.54031	3.17814	2.95588	2.81173	2.92194	2.16101	2.10074	2.39256	3.52423	3.08245	2.3554	2.50284
SNX25	11.6634	11.6506	14.4827	13.1192	10.054	9.88098	11.5065	7.85534	10.1553	17.1654	8.90627	10.9535	10.1397	9.13682	12.3504	14.4685	13.3844	11.5865	8.10604	11.8437	11.4163	14.9629	9.18431	15.5964	17.6621	12.6728	12.796	11.9502	10.775
SNX27	71.1386	112.789	95.6859	126.449	163.362	139.556	108.186	186.284	131.4	100.323	96.3567	98.0454	146.137	151.378	86.7156	94.1655	91.6011	159.018	113.328	76.7353	86.7994	132.602	103.455	84.0745	81.4722	87.9878	112.067	91.998	96.0311
SNX29	79.9096	64.6454	65.703	64.8746	50.2675	48.6053	55.2913	43.9321	57.3708	60.6037	51.7518	61.4501	46.8653	46.9168	72.6325	70.4599	89.1867	48.3488	60.4186	59.4963	68.2264	63.1425	78.953	75.1143	60.7791	65.867	66.0224	67.436	55.5653
SNX3	366.466	215.287	204.219	202.694	402.128	201.044	192.076	440.007	197.194	128.167	206.334	123.565	303.949	277.298	203.575	205.113	146.742	266.775	257.108	206.983	343.404	209.031	219.549	168.356	175.726	177.515	118.894	269	386.244
SNX30	48.4135	69.4051	49.6247	72.4041	62.4739	62.9709	53.6309	74.5002	51.9733	68.1101	51.857	60.256	47.2582	62.8932	61.8893	55.2111	49.5705	59.47	64.3484	46.0444	48.6802	63.7369	56.3922	45.8555	61.9342	57.5464	65.9747	55.0401	41.6999
SNX33	1.9324	1.92666	1.58215	1.74093	1.02525	1.76097	1.66801	1.32716	1.77717	2.86826	1.8846	2.86365	1.02604	1.65586	2.33286	1.59236	2.09221	1.64499	2.42824	1.7543	2.1342	2.05499	2.59836	2.01586	2.27585	1.78626	1.8132	2.07829	1.95137
SNX4	21.7395	21.8053	24.219	20.114	22.2247	19.9576	20.412	29.054	18.6745	20.6956	20.8218	19.9024	23.2066	23.8388	19.8979	19.8496	20.7502	19.1677	19.9616	16.6298	21.3082	16.7289	17.9313	16.6149	28.7301	19.9385	22.1729	16.6263	19.1743
SNX5	49.446	56.9838	60.9127	58.1658	57.9429	57.9488	46.1955	46.8451	49.9785	53.2172	44.4705	46.2957	46.6848	55.9149	53.5185	53.9481	53.1078	59.3985	50.2431	50.8026	51.2886	50.6684	44.2987	55.0011	69.3842	53.3704	60.5351	51.3688	49.8448
SNX6	82.8165	97.353	99.8579	91.3678	126.039	114.495	100.686	130.707	110.656	96.8801	86.5093	97.8653	118.085	106.3	91.8597	92.5767	82.0835	113.218	88.8811	92.257	97.3264	98.9607	76.0435	91.6898	116.613	85.5713	102.783	83.7205	86.2845
SNX7	0	0.136	0	0.0932642	0.0992174	0.195663	0.9895	1.00434	0.435226	2.42699	0.638333	0.906823	0	0.088707	0.109782	0.85109	0.974455	0.178803	1.24983	1.10545	1.15179	0.0963278	0.746065	0.0636587	0.0778067	0.120693	1.16563	0.484935	0
SNX8	5.55565	3.71732	2.67748	2.36269	1.38904	1.82619	4.07109	1.68585	2.64763	3.81699	3.40444	4.00911	1.38817	1.68543	4.30893	4.00836	4.64299	1.8238	3.07101	4.18148	2.74398	2.72929	4.09049	4.68952	3.61801	4.1277	2.51258	3.01352	4.11484
SNX9	23.4304	26.5199	21.9067	17.658	16.5362	22.3056	18.7722	8.68033	16.4661	23.5197	19.0284	20.9285	13.7308	11.798	22.5875	18.4494	18.228	14.1612	16.1764	18.3841	19.8515	15.3482	21.816	24.0418	22.8946	27.0111	24.2969	13.9592	13.4475
SOAT1	73.4095	113.731	101.144	119.542	121.193	101.901	92.0458	134.713	92.482	112.487	98.1842	99.5734	115.135	121.652	102.454	101.336	95.7313	120.845	86.7782	105.291	97.5677	101.765	76.1174	105.433	111.867	89.9066	120.143	85.7226	95.5641
SOCS1	0.621129	0.634665	0.517241	0.373057	0.363797	0.554378	0.424071	0.430429	0.362689	0.595715	0.577539	0.548866	0.301776	0.266121	0.850807	0.686363	0.945795	0.464889	0.357094	0.841103	0.677525	0.385311	1.00333	0.700246	0.894778	0.675881	0.362641	0.346382	1.14537
SOCS2	5.7972	7.86531	11.7748	10.4456	10.6824	9.0005	5.99354	9.21836	8.45064	7.65604	6.41373	5.03525	13.1273	8.51587	7.05346	9.77381	9.34331	6.40116	7.03476	9.73276	7.99479	6.42185	6.40587	9.93076	18.2262	6.03465	8.36664	7.51649	7.93274
SOCS3	14.424	17.4306	14.1785	18.9637	21.0341	7.59825	19.9314	25.1443	30.7923	24.3581	12.3715	34.6263	8.69116	17.6823	12.57	22.4578	20.8648	17.5585	15.3908	25.2042	10.4678	13.0364	21.1214	36.9008	20.8911	17.9108	15.3345	20.1941	18.0714
SOCS4	43.9273	51.5438	57.3836	60.811	65.0535	64.3079	54.8183	61.1927	55.6002	51.2092	49.4182	48.0129	59.06	60.9417	52.7637	50.2967	50.471	57.1098	50.8145	49.3843	61.5176	55.9973	43.9921	54.1377	66.544	48.9531	71.9583	50.1907	52.7718
SOCS5	23.6029	23.2786	27.9776	26.5181	29.4345	29.5451	23.9459	28.1573	29.8855	24.9318	25.5029	24.767	26.3451	27.3513	23.4109	24.1051	25.6511	23.6378	23.354	22.8059	23.0697	26.8433	19.5006	22.3654	26.3376	23.9597	25.8252	21.7181	21.9317
SOCS6	6.86692	9.5653	6.6937	8.82901	9.22721	8.96789	7.06786	10.7966	8.08796	9.17843	6.20095	8.92505	6.45801	8.36802	8.12383	4.96927	5.2162	6.83029	8.60597	3.91714	5.4202	7.57779	8.4897	5.22002	8.11135	6.05879	10.1021	6.06168	4.07242
SOCS7	19.4431	22.0358	21.2811	21.6547	16.6507	19.9814	21.0998	17.0923	19.7814	23.3631	20.6704	21.501	15.1812	19.8967	19.9199	21.1199	21.0557	17.1337	18.6303	22.3368	19.4975	22.5439	18.5127	19.557	24.1747	23.6278	21.6686	22.1553	20.5403
SOD1	38.3374	36.5386	42.292	37.4922	28.5415	36.8499	33.5299	27.6192	26.6213	37.6404	32.1598	38.3013	30.2078	28.7706	34.3342	35.334	38.2903	28.5728	26.7107	42.728	34.5876	31.1139	46.822	49.9933	57.5186	39.2735	41.7037	27.5027	35.0398
SOD2	467.937	673.048	425.011	572.886	1115.35	553.59	659.797	1184.53	1010.63	443.321	655.967	628.474	1021.68	724.214	418.748	483.243	461.966	806.59	621.319	470.588	462.731	606.247	577.616	543.944	312.533	474.621	350.761	532.511	591.132
SOLH	9.80003	6.75465	3.46856	4.6943	4.69629	3.16322	8.00081	4.34016	5.36779	10.5022	11.7332	9.95119	5.28109	5.82509	6.20266	9.11491	6.36262	4.43433	7.67753	13.698	6.02997	4.59162	11.5941	10.0156	7.29438	7.45883	6.63114	8.87292	8.6539
SON	447.378	550.687	563.671	592.197	616.172	594.522	540.635	537.176	571.503	563.105	523.98	488.634	564.442	552.881	548.935	522.35	543.858	576.647	519.108	485.124	529.244	568.173	462.277	545.301	546.392	534.791	614.313	534.537	502.55
SORBS1	3.41621	1.99466	2.55578	1.79876	4.37549	3.13061	1.979	2.08041	2.03178	1.69889	2.52294	2.02675	2.49026	3.48944	2.63503	2.08654	1.977	1.89532	3.32133	1.94655	2.62812	2.54145	6.69246	2.5037	1.65378	3.04146	1.39876	2.3554	2.12105
SORBS3	3.89931	2.60666	2.3428	2.0829	0.826811	2.93494	4.04281	1.43476	1.99479	3.59635	3.8604	3.60343	1.7503	1.89242	3.89724	3.322	3.5539	1.85956	2.2854	4.68614	3.45538	3.27514	3.26725	4.43489	2.23694	4.27253	3.13425	2.70178	2.33316
SORCS3	1.41479	1.088	3.68154	0.777201	0.198435	0.326105	2.12036	0.322822	0.544033	1.16937	0.942301	1.78978	1.08639	0.857501	0.631244	1.75709	0.487228	0.464889	0.821317	1.32173	1.32117	0.353202	0.334443	1.44293	0.992036	1.18279	0.440349	0.658126	0.38179
SORD	6.21129	7.63864	8.30628	6.09326	11.5754	9.84837	11.563	7.89121	10.0827	5.16287	6.59581	9.49778	8.02725	6.15035	6.12032	9.66399	8.31153	8.47528	8.42742	5.7195	9.11271	8.38052	10.2905	5.49587	7.62506	6.71053	7.87448	6.58125	6.82979
SORL1	1531.26	2080.95	1522.27	2425.68	2454.32	1691.24	2578.8	3509.18	3014.56	1909.91	2329.55	3133.12	2712.39	2063.65	1452.68	2027	1942.65	2573.12	2100.11	1878.62	1688.78	1917.15	2051.34	2035.39	1391.52	1738.78	1411.24	2143.38	1896.4
SORT1	46.0326	92.2757	61.1561	83.0362	125.113	110.843	60.2747	120.126	80.807	69.9414	60.1553	63.6924	71.4588	78.2987	65.9513	47.5513	41.7583	85.9329	61.3131	47.8467	58.843	86.3418	82.8904	59.6907	60.6311	49.0255	65.6121	52.1305	54.5535
SOS1	98.5524	120.564	150.791	148.321	168.868	170.683	111.785	152.48	116.496	116.756	109.702	103.664	156.049	128.773	113.953	118.823	142.586	142.792	108.485	116.096	122.783	127.024	91.8431	120.251	142.133	110.289	140.135	109.214	124.676
SOS2	136.131	180.789	154.533	188.736	263.852	178.999	182.577	279.564	207.639	146.392	169.523	192.151	262.545	202.074	138.874	151.467	139.703	204.909	180.868	150.173	148.954	186.426	143.862	142.001	121.593	129.576	132.96	146.9	191.446
SOWAHC	2.80716	4.81733	3.44452	4.80777	4.56797	4.59971	2.61793	5.45067	3.66968	4.09565	2.89651	4.47589	4.44003	4.73104	5.66088	4.14536	3.05348	3.64294	4.3769	3.00971	3.56039	3.54807	4.63126	2.07888	2.42524	2.89832	3.57279	2.83133	2.94699
SOWAHD	1.58733	1.54133	1.18661	1.21243	1.35597	1.2392	1.75283	2.11628	1.45075	2.22842	2.03659	2.74433	1.41835	0.916639	1.18015	1.45509	1.54766	1.03706	1.71405	1.41786	1.15179	1.54124	2.05811	1.90976	2.10078	1.76212	1.52827	1.1777	1.48474
SOX12	0.9662	1.17866	1.27789	0.683937	0.992174	1.63052	1.55493	1.14781	1.37822	1.34588	1.36786	1.24092	0.784618	0.88707	1.78395	0.960909	0.888474	0.715214	0.535641	1.12948	1.59218	1.47703	1.74939	1.29439	1.32271	1.44832	1.8132	1.62799	0.763579
SOX13	3.60772	2.94394	2.58164	4.56621	3.54967	2.57329	3.8435	4.11562	4.7748	5.0221	6.10368	4.66584	4.25837	5.22868	3.92661	5.67018	5.43746	4.896	5.79564	4.51432	4.79925	4.59034	5.25718	3.50993	3.36572	4.18539	3.37593	6.93006	7.66167
SOX4	6.59087	9.04397	6.99796	7.77201	8.4004	10.6636	6.19229	7.35317	7.94288	7.7443	9.05825	7.15913	4.76806	6.56431	7.87682	7.71472	4.78629	5.47138	8.07033	4.27761	5.65733	8.99059	10.3163	5.43221	7.4889	5.31049	8.80699	5.05717	4.92085
SOX5	0.276057	1.24666	0.608519	0.15544	1.55441	0.880483	0.932957	0.215215	0.435226	1.32381	0.516746	1.1216	0.603553	0.443535	0.878252	1.40018	1.43302	0.464889	0.428513	0.96126	0.304886	0.481639	0.540254	0.360733	2.19804	2.34144	0.647573	0.727402	0.763579
SOX6	129.2	70.3721	64.7427	66.6506	126.116	35.9185	56.2356	129.56	90.8952	40.8067	63.9291	33.1818	101.932	120.865	76.8495	88.2581	49.7485	83.4651	108.065	73.1762	133.666	60.4316	63.2146	39.6161	41.5706	56.2132	23.2287	76.8372	105.256
X1.2.SBSRNA4	0.969651	0.985544	0.646855	1.28363	0.996473	0.945052	1.32339	1.11768	0.802993	1.10009	1.20402	1.02399	1.03781	1.30517	1.07558	1.19208	0.923153	0.992001	0.90202	1.1129	0.918385	1.08433	0.844597	0.754356	0.610977	0.767124	1.04777	1.49187	1.32142
X7SK	2542.57	967.606	1103.09	748.867	486.305	697.404	2734.85	962.512	2075.08	1744.38	2969.09	2822.26	1107.6	1259.45	1545.27	1872.14	2039.98	1250.6	2379.06	2501.54	2131.88	2003.04	2596.2	2102.45	733.675	1697.46	1338.01	2163.1	3258.81
A1BG.AS1	3.8648	1.67733	3.31643	2.30052	1.45519	2.41318	2.91196	2.40323	2.35748	3.15508	3.46524	2.88752	1.7503	2.24724	2.90921	2.63564	3.9838	2.25292	2.6425	3.98923	2.81173	2.67278	3.57597	3.45879	2.95666	3.86218	2.38307	3.0828	2.67253
A2LD1	2.51902	2.47066	3.07302	3.32642	2.21585	3.65238	2.48789	2.76192	2.13986	2.58143	4.65071	2.48183	3.7722	3.07517	3.73257	2.47091	2.00623	6.43692	3.3924	3.38844	6.53812	2.47241	3.19007	5.19879	3.03446	2.58283	4.27398	3.46382	2.29074
A4GALT	0.939285	0.806931	0.795942	0.843108	0.94025	1.0256	0.829201	0.639905	1.30749	0.701399	0.618271	1.5268	1.42167	1.10588	0.910638	0.740723	0.698742	0.970545	1.3766	0.690906	0.46817	0.671084	1.01593	0.652714	0.391952	0.674915	0.55225	0.803606	0.813636
AAAS	11.5599	7.29864	6.78498	7.36787	4.49785	5.96772	9.18821	4.80646	6.31078	9.53144	8.6023	9.25914	6.39766	6.26863	8.26106	9.11491	9.25732	6.97333	9.57013	10.0932	7.82541	7.89888	9.69884	10.8856	10.7179	10.283	8.44435	9.76797	8.90843
AACS	4.52044	4.07999	3.83367	3.20207	2.6458	3.84804	5.03231	2.51084	3.88077	5.67033	5.53222	5.65571	2.5651	2.89776	4.39126	5.51836	5.01558	2.86085	4.89219	5.88772	4.16678	3.91733	4.96519	5.45343	6.12728	5.26221	4.53301	5.50747	4.58148
AAGAB	23.5339	23.9813	28.6004	27.8238	28.7069	29.0886	25.1333	24.8932	25.0618	27.5353	26.6577	24.8899	25.0474	25.5772	26.1006	25.368	23.5876	28.8589	24.2824	24.4641	24.5941	24.7884	22.6392	25.1664	33.1262	22.811	32.6636	23.7618	23.5861
AAK1	205.415	202.681	233.991	235.273	217.094	245.694	226.119	182.764	217.11	205.358	218.37	176.314	222.593	252.948	198.4	207.473	218.527	193.898	198.468	216.709	214.494	205.589	181.906	192.644	195.044	204.097	263.25	216.644	250.723
AAMP	20.2212	19.9919	16.1257	16.1969	8.99571	16.6966	20.3837	11.4064	16.3573	26.7851	21.6729	25.8206	9.41542	11.9754	19.8156	21.8813	22.2692	16.0208	17.7833	22.6137	17.6495	16.7931	21.3786	24.1903	31.2589	21.4833	20.4374	19.6745	16.4594
AARS	23.6029	26.4292	27.5355	21.4197	17.793	29.7734	22.815	16.6433	16.865	27.425	24.439	22.5512	20.8226	18.3919	23.6305	29.5411	28.7464	16.9506	20.0687	30.7844	22.9342	20.9994	43.812	39.6594	38.0086	29.6663	26.2396	23.069	22.6953
AARS2	11.7135	8.97529	8.19309	8.24145	4.77864	6.47579	9.39714	5.42736	7.73687	11.4816	10.0999	11.6434	6.43146	6.07672	9.88143	9.92426	11.0939	7.24261	8.882	11.383	10.4545	7.87351	10.7593	11.4516	9.51149	11.1112	7.95323	10.9526	9.72079
AARSD1	8.07882	7.33197	7.3789	5.86943	5.54625	5.24605	7.14249	5.44314	6.55741	7.50469	6.67788	7.55884	4.91986	6.66455	7.34795	8.00574	7.33564	5.61121	5.91812	6.99437	6.97275	6.70923	7.29857	7.61889	6.90515	7.72507	6.69694	8.20302	7.63155
AASDH	22.8437	19.6293	23.0629	21.7616	22.0924	22.273	16.9629	17.5041	16.8287	20.3205	19.5755	17.4205	18.861	21.2601	19.4862	17.7356	20.1196	17.3439	19.1045	18.6725	18.4964	18.9766	16.1047	18.8854	17.5065	18.7074	22.2765	18.5661	20.0227
AASDHPPT	27.9853	37.802	34.503	33.8297	34.78	34.6591	30.143	31.8213	31.3258	36.494	31.5361	27.8385	30.0895	31.441	34.3034	32.3991	30.0852	31.9701	29.3103	29.3242	28.6254	31.3255	23.5471	32.3524	48.658	31.1919	39.87	25.103	26.8067
AASS	12.0568	10.9378	13.6628	9.91398	6.64062	6.84853	13.2124	11.9728	13.9486	12.0023	12.2016	9.98698	10.8498	12.5228	12.7215	13.4604	17.5382	14.835	14.7576	11.0052	14.8371	15.1077	13.0785	12.8162	9.85714	15.6027	12.495	15.1753	18.0595
AATF	26.1564	29.3079	21.359	27.6373	23.6137	22.6317	26.9992	23.8888	25.4245	32.0583	29.6065	33.7911	26.164	21.0531	25.1949	31.1883	27.2274	25.5331	28.5318	28.958	26.7961	21.1279	31.2061	31.7445	36.9387	29.0629	26.7318	28.5072	22.059
AATK	8.93735	3.71732	2.22109	3.97927	3.80333	4.07631	12.2981	8.07055	8.12422	7.14858	9.60539	16.3467	5.46215	5.76595	4.96761	7.38527	7.16511	4.93497	5.74922	5.86369	7.24952	6.87138	12.8375	10.0369	4.55169	5.26221	3.5487	9.00593	9.62959
AB000466	2.26781	1.28542	1.11176	1.80901	1.71315	1.99511	1.61882	1.50579	1.08625	1.80038	1.72137	1.90433	1.52819	2.42761	2.06307	2.25649	2.41149	0.0364759	2.14756	2.44088	1.92349	1.76472	2.19034	2.18286	2.0895	2.34072	2.02172	2.25772	1.67733
AB007962	8.98532	7.08603	6.25709	7.54787	8.85846	9.414	8.966	11.5621	7.35025	11.1008	10.4945	5.49582	15.0116	19.271	9.52821	8.07465	12.1042	13.3162	9.05555	11.0961	8.80139	7.08234	12.945	5.89819	6.76199	9.66871	6.60679	10.742	9.34621
AB062081	1.12735	1.07621	1.50395	0.711917	1.68041	1.38268	1.43958	1.59905	1.84862	1.32491	1.16146	1.15238	1.72194	1.28832	1.59787	0.909843	1.32583	0.958029	1.41445	1.09343	1.55424	1.35019	0.878813	0.839022	0.752197	1.80822	0.957112	1.0769	1.56788
AB074162	3.03663	1.02	1.36917	1.39896	1.42212	1.59791	1.09608	1.11194	1.09677	1.96365	2.03081	0.57273	1.26746	3.49387	1.85888	1.07073	1.77036	2.63127	2.91175	2.55864	1.38893	1.62537	0.617433	1.50659	0.505744	0.917266	1.9624	2.94425	2.2059
AB074166	73.6148	28.7889	42.2023	42.1309	65.3865	64.7794	42.6667	84.894	36.3936	30.4247	53.392	40.2396	99.307	45.4987	34.5985	36.0234	76.7802	73.2708	71.5195	61.4654	57.4226	57.4724	42.0696	60.9912	35.9847	33.3035	56.5947	66.0027	56.739
AB075489	0.684277	1.16484	1.96308	0.883834	1.01962	1.58357	0.747497	1.61124	0.917602	1.45708	0.89701	1.18484	1.32782	1.22741	2.63503	1.44713	1.32555	1.46798	2.14864	1.27727	1.72532	1.35951	2.95364	0.939815	3.24318	1.6226	1.4244	1.87531	0.452633
AB075492	3.25679	3.27056	2.7572	4.1773	3.80631	3.66477	3.07028	4.06397	3.31896	3.18752	2.81779	2.90327	4.23754	4.7748	3.94335	3.88893	5.00755	2.83511	4.03231	3.67682	3.62848	4.06985	3.72724	3.57804	1.60515	3.62465	3.83234	3.77625	3.73518
AB1	5.3807	6.68007	8.85334	5.66269	4.44461	3.53009	4.33797	6.75667	6.6372	7.80056	7.01923	5.63996	3.84312	5.05511	6.02234	9.74279	6.24339	4.59453	7.48791	5.94828	5.03062	6.05549	6.68731	8.08041	8.47705	7.58652	5.55462	4.17321	5.02393
AB209061	6.79204	3.52488	4.53803	3.95347	2.05611	3.82358	5.6345	3.55822	5.88136	5.36166	6.93078	6.21007	3.29268	4.44688	5.2138	6.60034	6.4251	4.49977	5.40641	6.91435	4.50148	5.93732	6.42387	4.15946	3.44723	5.05317	6.01465	6.37758	7.59762
AB209185	0.72465	1.11066	1.85598	0.839378	0.694522	0.293494	0.5937	0.645644	0.979259	0.926668	0.303968	0.525003	0.63373	0.768794	1.23504	1.18054	0.974455	0.572171	0.428513	0.713496	0.779154	1.63757	0.334443	0.794461	0.583356	0.700019	0.62167	1.00451	0.806001
AB209315	8.20339	6.61865	11.386	11.9049	15.5364	12.6082	10.2354	17.1641	15.5115	7.92323	9.4832	6.49404	14.8305	16.6944	9.20738	7.32871	8.06419	14.978	10.1504	6.22392	7.3796	12.74	7.07758	7.20829	9.34148	7.72049	16.8506	7.27367	8.97715
AB488780	0.72465	0.702665	1.12576	0.80829	0.892956	0.815262	0.508886	0.753251	0.689108	0.463334	0.75992	0.429548	0.965684	0.916639	0.850807	0.631454	0.802493	0.53641	0.535641	0.817071	0.677525	0.770622	0.668886	0.551709	0.680809	0.700019	1.01021	0.831317	0.890843
AB586698	0.624235	0.819851	0.946246	1.05824	1.2594	0.750694	1.07714	1.65393	0.435589	0.508344	1.13198	0.695151	1.60213	1.54409	0.439949	0.523009	0.777558	0.788165	1.11199	0.963904	0.919063	1.02878	0.772306	0.810163	0.351297	0.531049	0.673476	0.938695	1.10549
ABAT	28.5029	20.7853	17.5558	11.658	29.4676	17.3814	17.5566	26.2562	29.0876	22.2621	15.6544	17.2058	22.6634	21.4966	17.7572	25.8347	18.8586	23.2087	22.6398	14.5871	27.643	26.169	20.1952	20.4344	14.297	22.2316	21.1886	22.7227	19.5985
ABCA1	83.9214	116.461	96.2981	147.544	127.164	102.266	135.448	168.083	132.925	113.671	94.4733	126.406	135.256	134.835	104.594	113.524	54.3115	133.495	128.697	91.7763	108.741	94.9471	98.532	84.751	67.7891	113.331	96.7994	87.7732	78.0972
ABCA10	4.41933	2.15333	3.47373	2.55077	3.96869	2.28339	1.979	2.334	3.11912	2.09802	1.85451	1.77069	1.6311	3.81736	2.88478	3.54328	3.12571	3.75988	3.0728	3.31803	2.8456	4.27342	1.8806	2.50433	2.3342	3.30771	2.40949	2.77798	3.18455
ABCA11P	4.95143	3.50108	5.85669	3.49399	4.45023	4.55569	3.85085	3.75155	4.03672	4.28452	4.11573	3.98907	4.09299	5.62609	3.95625	3.37416	4.27184	3.83533	4.16479	5.02379	6.03776	4.51231	3.73444	4.20614	3.95589	4.90569	3.68029	2.70109	3.29951
ABCA13	6.81654	5.51025	24.1506	22.1319	6.2454	7.74988	6.72182	24.1969	10.4744	4.92237	5.6456	7.18204	14.9738	4.07342	8.0028	14.0191	12.504	5.6838	10.9357	6.89969	6.10789	55.5265	7.22371	4.47818	29.6409	4.35122	2.94335	10.1812	24.8168
ABCA2	25.2244	10.5626	5.56794	9.45077	4.33249	5.05463	21.5146	8.60859	11.8599	27.3588	29.6977	26.0354	7.06156	10.2604	18.3903	22.0553	25.2802	13.4818	22.322	28.982	18.7674	13.229	25.4431	28.4839	15.2696	23.8489	12.6924	33.2873	25.5803
ABCA3	4.00283	3.05999	1.88641	2.6114	0.661449	1.46747	2.9685	1.14781	2.28494	3.88318	4.92428	5.15457	1.38817	1.56716	3.92469	4.47509	4.64299	2.75357	3.39239	6.03191	3.69251	2.60085	3.93613	6.45075	2.60653	4.68289	1.8132	3.94875	2.96948
ABCA5	83.685	32.457	63.7256	45.3335	73.5138	51.4271	37.9162	46.834	62.4597	43.774	42.0169	33.3639	51.6065	70.4685	54.6487	60.9754	67.2916	84.5626	67.7575	56.685	45.2604	79.8072	27.5262	44.34	45.2252	53.6379	64.4203	53.6566	72.4052
ABCA6	1.55282	0.498665	1.06491	1.05699	0.793739	0.847873	0.621972	1.54237	0.94299	1.8754	1.36786	0.644321	0.362131	1.18276	1.31738	1.34527	1.03178	1.14434	1.85689	1.08142	0.609772	1.3807	1.02905	1.54903	1.38107	1.03796	0.880699	1.24697	1.35747
ABCA7	39.7522	14.416	10.9838	17.7202	8.36733	11.968	32.4839	8.39337	23.611	33.4262	39.2727	37.442	7.93672	13.8087	23.7677	26.6309	25.0779	14.948	7.78465	35.3504	14.4313	11.463	36.9945	40.8265	12.7798	35.8217	16.9664	37.34	18.3259
ABCA8	0.862679	0.468519	0.875962	0.582279	0.681954	0.614056	1.11305	0.811718	0.666622	1.13671	0.714021	1.22087	1.06708	0.921961	0.730596	1.04986	0.93519	1.36391	0.835243	0.816591	1.04779	1.43015	1.18804	0.968249	0.547954	1.10531	0.474541	1.1777	1.5051
ABCA9	5.50631	3.86171	5.06348	5.85544	6.56356	4.74124	4.63454	7.88296	4.08351	3.28835	3.94247	4.83241	6.10554	5.16008	4.26172	4.41441	4.23372	6.36862	5.97919	4.03513	3.9869	5.20234	4.50623	3.6678	2.19143	3.76369	3.80306	4.6235	4.87843
ABCB1	16.3564	17.7421	13.4483	20.9537	18.8182	12.6167	15.4079	12.5901	14.7977	24.4685	23.2536	15.0454	14.8776	15.1689	24.1519	14.1849	22.8785	28.6085	14.5341	21.9862	26.2158	18.4307	8.66979	26.2393	14.2192	21.4109	23.9602	25.1387	13.8645
ABCB10	70.6017	61.7665	58.2352	55.8963	110.33	43.6328	45.517	80.8131	51.393	33.6248	47.8446	32.7888	60.5363	52.8398	56.5375	58.3958	44.4684	74.5253	74.5613	61.0881	79.9486	53.3335	74.5293	32.8691	60.9227	46.0323	32.6895	66.0897	75.7641
ABCB4	5.93523	5.76321	7.21094	5.37792	3.00959	1.43845	3.27949	2.51084	5.62167	5.25112	1.58063	4.64222	2.65563	2.4838	8.83741	6.51578	10.9397	3.14694	1.85653	2.23757	3.42591	6.5824	2.93101	6.37521	4.57115	4.07942	5.54322	4.99413	2.46763
ABCB5	3.39378	2.64542	2.37109	2.37948	2.39279	2.52047	3.28401	4.10414	2.03686	1.95284	2.68981	2.99681	4.20103	2.44122	3.65188	3.31788	3.08128	2.77932	3.13136	3.32043	2.65488	2.79864	4.1669	2.36301	1.95567	2.48579	1.8935	4.24595	2.69586
ABCB6	5.09188	2.57221	1.76744	2.28839	3.48021	2.50416	2.89613	2.23501	2.84674	2.88613	3.04759	2.99442	2.60735	2.40692	2.74179	2.97964	2.88725	2.05624	4.4319	3.04047	3.38085	2.70135	6.02203	3.29858	2.71254	2.61348	1.29074	3.07552	4.18102
ABCB7	19.462	18.2239	20.0507	17.0363	17.1646	17.7401	16.2843	16.3205	16.2847	18.0921	18.6029	16.9671	17.8953	18.9242	18.5805	17.6258	18.6866	16.879	16.3906	15.9569	17.9205	19.683	15.9504	17.7396	21.2218	17.5005	17.5622	16.3839	17.732
ABCB8	5.76269	3.08266	3.31643	2.98445	1.15754	1.79358	4.89096	1.57824	3.04658	5.16287	5.77539	6.89663	2.59528	2.0994	4.08936	5.16145	5.15888	2.36021	4.35655	5.83966	4.26841	2.95405	5.99425	6.38709	4.6295	4.70702	3.88544	4.36441	4.836
ABCB9	3.85031	3.64774	3.00852	3.63761	2.90608	2.38285	4.60089	4.01232	3.53621	4.00718	3.92697	4.5544	2.98064	3.44656	3.18943	4.58573	4.32142	3.31287	4.15801	4.45352	4.13189	3.88105	5.67164	3.94769	3.00334	4.32853	2.19864	5.20577	5.16052
ABCC1	41.9952	37.5363	41.8965	38.5803	34.9576	44.2198	62.8191	35.1876	48.963	43.2445	50.0332	51.3309	34.5528	33.5688	50.9935	60.677	50.643	47.3132	48.3863	48.1351	48.7818	47.0096	52.5312	50.9584	43.825	45.284	44.6825	50.711	46.8329
ABCC10	20.4973	14.076	13.9351	14.7979	8.33426	12.7181	18.6026	8.68033	13.7822	16.5256	19.9403	16.2751	10.9847	13.1286	17.071	19.2731	21.7246	12.7308	17.1762	18.5283	16.9381	15.0271	18.9089	15.9571	11.0291	18.9005	13.9876	22.5169	19.1319
ABCC13	62.1156	20.3392	23.4584	15.5409	46.8303	8.74418	28.0453	45.5183	28.87	14.3881	44.197	13.411	35.9717	47.0516	35.1026	30.2414	15.7068	27.8218	37.8513	16.3888	38.4153	13.9367	33.0329	9.24028	13.5773	38.8829	15.6881	55.1457	60.9264
ABCC2	4.17537	3.30932	3.83367	3.73057	2.84423	2.93494	4.9475	5.09342	3.95331	3.57429	4.07317	5.36935	3.7722	3.54828	3.78746	4.09072	3.81184	4.86345	3.14243	3.48457	3.92964	3.72467	5.19673	3.75586	2.2953	3.28285	2.668	3.98339	4.49664
ABCC3	34.9758	20.3288	5.215	13.2003	11.3908	17.3289	10.2914	10.6879	36.4462	10.2975	22.1796	14.8638	11.4186	17.71	23.9938	26.982	14.9275	13.0662	18.551	20.4042	29.3348	14.0555	26.8357	44.6093	16.0426	25.5307	8.07549	29.1456	10.5798
ABCC4	134.543	75.8651	70.4969	40.5699	158.252	94.2443	88.2634	97.0977	114.706	47.2159	85.4454	53.6696	109.002	103.284	72.0167	87.8545	92.4013	67.6592	117.02	101.749	150.851	75.6815	199.894	94.321	59.2887	68.2161	41.6001	122.585	128.621
ABCC5	60.6077	29.3986	34.7768	45.2953	47.2605	34.5671	44.9233	64.9231	39.1341	37.4639	40.1542	47.3696	45.1457	51.5092	37.8746	38.354	44.5383	50.2795	54.814	47.5584	44.5805	56.127	49.0087	35.1182	24.373	42.5322	35.9273	47.0733	43.0998
ABCC6	1.00071	0.838664	0.334685	1.39337	0.694522	0.847873	0.565429	1.17758	0.870453	1.49436	2.43175	1.85827	0.870323	0.561811	1.12526	1.09269	0.65919	1.0013	2.03079	1.00932	1.13452	1.0275	1.62076	0.339513	0.981532	0.844851	0.932504	0.865955	0.593895
ABCC9	140.625	133.002	143.802	154.93	197.5	163.197	159.101	223.622	159.34	126.071	134.395	124.036	193.148	182.961	141.262	145.521	150.802	171.877	148.7	124.267	143.776	183.483	129.615	111.472	67.7516	137.434	133.622	165.252	186.597
ABCD1	5.62467	3.05999	1.33874	1.86528	0.859884	2.08707	4.5517	1.5065	2.06733	5.03048	4.83309	6.30003	1.35799	1.36017	3.89724	4.99672	2.6081	2.21716	4.14229	4.56599	3.55701	3.37147	6.27723	5.36855	3.52076	4.22425	3.34147	3.70629	2.92705
ABCD2	34.3346	30.4412	53.6105	43.3989	32.8409	43.4698	40.2868	25.9334	28.87	29.6754	32.099	36.3206	40.6493	29.6281	37.1336	37.7774	33.9913	32.2204	21.0686	45.1071	38.5173	28.1277	28.7364	39.9989	65.8051	38.9355	44.2422	36.3355	34.4883
ABCD3	28.5029	34.7479	36.7241	39.4507	36.4789	35.8389	28.6107	33.5757	29.7042	34.2426	31.6735	28.899	29.6646	33.6791	32.0836	30.4817	31.8131	32.4707	34.6024	30.3999	28.5916	31.3707	30.6144	29.1981	43.9419	32.3218	36.549	29.9967	29.3554
ABCD4	11.4564	6.91331	7.42393	7.49222	4.63014	6.45688	9.895	5.52384	7.47139	10.7229	10.1221	9.64096	5.16037	6.50518	9.90778	9.11491	10.2891	6.47268	9.1059	10.3816	8.87558	7.73833	8.43825	10.8659	9.8231	11.2727	8.65157	9.04057	8.61148
ABCE1	54.6593	68.5751	71.2301	66.1554	61.6461	65.4131	56.9101	55.2904	51.3567	61.6971	51.6737	56.0863	58.6351	55.8262	62.4701	55.0466	57.8654	55.4291	46.99	61.5723	56.3701	56.5441	50.4494	65.059	99.1258	60.2017	74.5729	51.8561	49.4206
ABCF1	35.2318	34.2719	28.4178	31.5855	26.9871	28.6972	31.7771	24.2117	27.6369	40.4866	34.6828	35.2229	25.5906	25.1336	36.173	37.1185	35.0517	27.5357	31.3172	35.855	35.6378	26.9076	39.5929	43.6274	49.3295	36.7358	34.425	29.3039	30.8401
ABCF2	27.1916	27.1546	23.9756	25.4944	20.108	23.1534	23.1269	17.2247	18.8961	32.3226	22.4632	24.3649	16.99	20.326	26.7867	26.576	27.8006	23.2491	22.6041	26.216	25.746	22.3169	26.0176	32.1347	36.9008	28.0008	28.001	26.0479	24.2517
ABCF3	15.4592	14.9826	12.9919	11.9378	7.40823	10.1419	15.7755	8.89554	10.7356	18.2907	16.2623	18.7092	9.68702	10.4379	15.2871	17.0493	18.7153	11.5865	12.7126	17.0383	15.8541	13.518	16.1562	19.331	18.7709	18.2729	14.9719	16.5571	13.999
ABCG1	18.7719	16.5729	16.2073	16.5174	13.0091	16.5299	19.1194	26.2031	17.3927	15.1144	21.437	27.0255	16.9194	21.9491	20.4454	24.9551	11.7574	15.1185	17.8226	16.7259	14.8012	16.4608	21.9773	23.1113	14.0038	22.7448	18.6532	17.5217	12.5774
ABCG2	17.8747	8.36397	9.64502	7.30569	20.3396	9.09833	6.05009	13.3074	5.62167	3.24334	8.26793	4.0807	11.0148	13.513	9.68822	6.61654	6.21932	7.97463	21.2471	9.05988	17.8189	6.35763	35.5796	16.6574	4.70731	12.4314	3.13425	8.00142	10.9871
ABHD10	20.7043	25.9533	25.9837	24.4041	22.0263	26.3493	20.2989	19.728	18.352	20.9383	17.3262	21.1194	19.1326	17.9188	24.1794	19.6849	20.0623	20.2405	17.4619	20.5229	18.5642	19.8114	19.1147	22.323	29.1386	21.0247	23.2608	18.289	16.7563
ABHD11	5.08429	4.29305	3.42991	4.39834	3.00099	3.81151	4.43126	6.60673	3.58409	4.5367	4.27835	4.92095	3.56398	3.86822	4.79855	4.86796	4.07179	4.38497	3.4856	3.96664	3.82768	4.65424	5.67549	4.10769	2.85492	5.36191	3.76188	4.49257	4.58742
ABHD12	5.90072	5.84798	4.04665	4.56994	3.37339	5.05463	5.23022	3.87386	5.15018	5.49382	5.31944	5.82276	4.0438	3.84397	4.85783	5.40854	5.38816	4.64889	5.39212	4.44583	5.04756	6.32552	5.86561	5.66563	4.99908	5.74498	5.67274	4.67615	5.642
ABHD13	49.6213	64.5091	69.7362	62.3005	75.0083	71.9387	62.5647	90.4978	69.5274	51.2094	54.9271	54.3616	72.6074	66.4119	52.7775	53.5363	55.8306	73.7743	55.4567	54.4073	53.0502	62.5488	47.1564	51.3089	58.1216	49.4117	58.3074	47.489	51.5416
ABHD14A	2.76057	2.88659	2.50192	2.2085	2.01709	1.44073	3.23425	2.49075	2.39882	3.66453	3.15367	4.0819	2.35657	2.3945	3.21934	3.46092	3.54272	2.34054	2.95495	3.71239	2.85644	2.25407	3.69868	3.9462	3.19786	3.42092	3.01018	3.74439	2.77476
ABHD14B	15.0796	13.7586	11.5923	13.6166	5.91997	7.79391	15.5493	5.84667	9.4299	17.0992	16.4143	18.9956	6.72961	7.95406	14.5186	16.2531	16.4511	8.58256	11.8912	18.0477	13.8215	11.6878	11.6283	19.9888	20.5993	19.4316	14.8683	13.6128	10.9871
ABHD15	13.6766	11.4274	9.4935	14.1273	9.08302	12.2746	13.2149	8.71404	11.0718	16.2277	13.6448	12.8621	8.46392	12.0322	15.4224	16.7758	14.2677	13.6302	13.1118	16.6168	12.9892	11.6252	11.9803	16.3964	16.4056	13.4189	15.9028	14.4258	14.2492
ABHD16A	19.8071	16.0706	10.1014	13.2746	9.52487	13.3051	19.9596	12.877	15.6656	18.1362	20.3659	19.6637	12.1314	12.8329	15.5341	19.0534	15.6486	15.3413	20.2115	17.8794	17.8189	13.5501	23.411	24.8693	18.3624	19.2143	13.884	19.432	16.6291
ABHD2	213.101	254.856	239.058	276.382	347.366	250.045	342.942	363.68	419.941	268.177	293.53	302.459	438.92	302.513	225.338	272.405	243.743	286.03	340.906	248.526	273.431	270.573	303.16	256.661	208.08	198.168	264.224	297.927	361.133
ABHD3	35.922	61.9931	49.3204	71.7665	91.5446	76.1837	54.0038	109.58	74.1698	56.1737	60.672	63.6924	99.7371	69.8124	42.5403	53.6187	54.9994	84.9674	63.0628	45.1792	36.8912	70.2872	42.7572	47.4257	45.9838	47.5772	45.615	55.9743	62.9105
ABHD4	13.8719	13.056	9.21906	12.6218	13.5266	18.0662	15.7472	15.1726	17.5904	12.9513	15.8671	15.1058	14.8474	11.6797	12.2132	13.8645	13.1265	16.4142	14.2838	10.1653	13.4827	16.3436	19.0375	14.8325	11.3987	16.2453	11.4491	15.4486	15.8655
ABHD5	75.1911	103.654	77.7382	97.3989	167.777	100.766	108.421	172.817	135.972	89.6882	123.928	126.502	123.396	128.891	71.8814	79.2063	72.9408	153.664	104.986	62.6982	72.6646	116.329	104.861	70.3641	55.3595	66.5742	55.8985	97.749	84.5876
ABHD6	4.86551	6.16531	4.59431	5.37824	4.33249	4.85896	4.5517	5.3445	4.09838	7.32509	5.41063	6.94435	2.8367	4.93802	6.31244	3.65145	5.10156	5.04226	3.89233	5.64741	5.62346	4.5274	5.04237	4.51977	7.29438	5.93809	5.77635	3.91411	3.64821
ABHD8	0.897186	0.521332	0.212981	0.435233	0.165362	0.228273	0.961229	0.39456	0.290151	0.904605	0.972698	0.859095	0.241421	0.443535	0.658689	0.741272	0.831153	0.429128	0.749898	1.44189	0.643649	0.481639	1.33777	1.14586	0.875326	0.965544	0.595767	0.450296	0.636316
ABI1	92.3411	113.356	103.722	112.259	132.687	124.605	102.471	138.921	121.682	102.375	107.21	119.724	121.767	114.996	99.5019	95.5692	98.162	140.933	104.236	98.5292	99.0541	108.658	94.0582	99.2639	127.953	94.6474	109.595	99.6194	104.653
ABI2	29.6099	36.5839	28.8179	32.1904	27.0476	41.3296	31.7949	22.7837	36.5663	31.3763	33.6861	24.0463	27.9922	29.0533	33.7729	29.1897	34.1334	27.5193	26.3586	30.9925	29.2474	30.9405	24.6289	31.3038	34.6576	31.734	34.2817	29.5401	28.2503
ABI3	11.5254	10.404	6.81541	7.24352	7.57359	10.7941	10.1777	7.10209	6.67347	12.1349	10.9733	10.333	6.24677	9.63949	11.4447	6.39691	9.22866	11.5507	13.0696	12.232	11.6196	7.19247	13.069	8.86978	14.0247	10.7417	11.0864	11.8116	10.3932
ABL1	17.5986	17.5666	13.9047	16.5699	11.0793	13.9573	20.4685	12.1596	15.5956	20.0337	19.8187	19.1149	12.7651	13.2469	18.1139	18.0651	18.8586	14.2327	16.2478	19.9942	17.7511	16.3757	17.8284	19.5645	21.922	22.0385	18.9868	17.5962	15.7382
ABL2	40.8099	52.9011	44.8919	48.3814	44.0479	50.4276	51.5645	46.2392	49.0228	51.6461	43.417	41.055	46.3794	46.8334	45.4819	47.2289	50.5754	39.4687	38.4451	49.4585	43.2844	44.9481	40.7225	49.1216	54.0654	52.05	51.8693	40.7851	46.8821
ABLIM1	224.653	232.128	274.06	211.822	135.402	191.054	198.779	95.2691	177.503	206.867	165.939	177.722	178.637	156.379	182.419	190.425	189.018	146.981	136.15	219.786	176.079	178.554	172.479	268.997	241.865	208.762	259.256	164.355	175.278
ABLIM2	1.06972	0.453332	0.851926	0.435233	0.13229	0.423936	0.706786	0.143477	0.435226	0.81635	0.972698	0.548866	0.754441	0.413966	1.26249	1.04327	1.66231	0.393367	0.571351	0.624819	0.54202	0.545857	0.771791	0.763905	0.35013	1.23107	0.673476	1.00451	0.678737
ABLIM3	23.4304	15.0733	6.60243	6.2487	12.3691	24.8166	6.84169	12.0879	34.7818	4.4789	19.5755	9.808	8.26867	15.5829	14.9028	13.1233	11.4928	9.15474	11.177	10.694	22.4938	8.28419	14.3553	22.811	8.30587	16.0039	4.4553	15.8643	9.84169
ABP1	1.88513	2.07649	1.81582	1.99057	1.28553	1.75738	3.12117	2.74255	2.59576	2.35131	2.11957	2.70925	2.16223	2.73631	2.39955	2.3685	2.03661	2.16281	1.85368	2.6973	2.45738	2.13783	2.06223	1.42277	1.40363	2.07013	1.80699	2.64705	2.75992
ABR	65.8742	68.4985	43.3569	55.3678	45.8715	53.3834	80.5736	53.445	55.8903	73.0744	80.1868	85.5038	50.3966	51.0952	63.6733	71.2445	73.8007	62.8673	79.2749	65.8223	60.4372	65.0212	91.7402	71.3826	59.1137	72.3434	57.1936	69.9345	62.1893
ABT1	14.9416	12.0813	12.1704	10.9119	9.49179	11.1854	13.7965	9.82814	10.3366	15.1797	15.4112	15.7501	10.3811	10.1717	14.1344	14.1116	14.5308	10.8712	11.1056	15.9329	12.8391	10.5318	13.8665	16.042	18.7903	13.3969	14.9978	12.9547	11.0719
ABTB1	47.1023	25.4093	25.3144	23.0052	23.6799	19.4685	51.8498	35.7256	42.8698	27.6456	52.7385	54.7435	35.8812	30.8996	26.1829	37.3382	33.3321	33.5435	45.958	40.5412	40.0078	39.0127	60.0196	36.3067	15.4057	34.6872	20.0229	48.7359	69.3585
ABTB2	0.9662	0.770664	1.24746	0.497409	0.926029	1.95663	2.00727	1.18368	2.64763	0.485398	1.33746	1.55114	1.02604	1.36017	0.960588	3.34945	0.716511	1.0013	1.03557	1.22561	2.23583	0.963278	1.9552	1.01854	0.583551	0.772435	0.98431	1.21234	1.612
AC2	12.4523	10.7224	13.4592	14.7289	17.3627	14.6874	11.025	21.845	13.479	9.454	9.57287	8.968	16.1318	11.6197	9.57624	10.4377	10.9113	13.1789	12.6251	9.19374	10.5968	13.3401	9.80098	8.05813	6.93064	9.4686	10.5052	11.106	9.96047
ACAA1	18.7719	18.7453	18.5294	17.1606	15.8086	18.0662	21.5994	32.067	20.4919	17.9999	21.9769	22.5274	20.4303	16.6178	16.2751	18.6416	19.2885	18.1307	22.3184	19.7058	17.8189	19.9077	27.5787	20.8801	16.2033	23.3903	17.614	21.3025	23.7134
ACAA2	17.8402	23.6866	18.1034	26.829	22.82	24.2622	22.8433	18.3291	23.7924	26.2777	20.8218	22.0501	20.4303	25.7546	22.5327	21.5793	22.2118	24.1027	21.6756	22.2292	24.1199	21.2242	20.1952	20.9649	38.3976	25.0559	28.1046	29.0961	22.568
ACACA	25.7078	26.3102	28.2194	28.2009	22.9192	31.9257	23.7197	20.161	22.1929	27.7339	22.5848	25.3672	25.1787	20.8757	26.2106	25.1758	24.9059	26.6374	25.6751	23.8633	23.0697	26.3431	26.138	26.0368	32.1534	28.1456	28.4155	26.6004	23.0334
ACACB	14.4585	7.79414	13.5088	7.96569	7.04443	10.9813	18.2701	6.03928	11.1345	15.5354	15.7456	15.4723	10.1988	8.45821	12.9594	16.4648	11.9887	6.60929	12.7126	14.3391	14.1992	9.28311	13.4142	13.8112	11.437	15.8955	12.6924	13.5723	9.96895
ACAD10	14.8036	13.4413	14.4523	13.8584	10.8808	12.9751	13.9944	13.2716	12.4402	14.4942	13.7698	14.891	12.1616	11.0292	15.1962	12.3545	15.1041	11.7295	13.937	13.7232	14.1942	13.3896	14.4842	14.111	10.6206	14.6521	12.6665	14.7209	13.6596
ACAD11	14.1673	11.8104	10.3898	9.61927	9.33305	10.1174	9.23656	8.19968	10.1049	9.8571	12.8034	10.3471	10.0676	13.3637	9.04902	12.06	14.4913	11.2435	13.5753	10.0457	13.4787	11.0315	11.6479	6.82676	8.31287	10.2765	12.2648	14.565	11.3468
ACAD8	14.424	12.036	13.5395	13.9275	12.8652	13.6638	15.3231	11.2988	12.8029	14.8708	14.0129	12.0273	12.8255	13.513	14.0795	11.7231	14.9321	13.9109	14.3552	14.9476	13.6521	14.3849	13.4549	11.6283	12.7798	13.3486	12.8996	14.3402	15.9503
ACAD9	12.6296	10.9933	10.284	10.601	8.63191	8.73961	11.6196	8.03468	8.70453	11.7599	11.49	12.3137	7.06156	9.10725	11.1428	12.2996	11.6935	7.72431	11.7841	11.7754	11.1114	8.70161	10.4449	11.7132	10.6595	17.6694	13.2105	12.4697	9.41748
ACADM	21.3599	23.3919	31.004	26.8601	25.4327	31.4365	22.5606	23.9247	27.7457	27.2485	24.4086	22.7899	25.1983	22.4724	25.881	20.536	26.4536	23.7451	21.14	23.1904	26.5251	20.0041	18.9089	25.612	34.6824	27.0111	27.3794	20.7829	22.4832
ACADS	1.72536	1.06533	0.791074	0.621761	0.628377	0.619599	2.60097	0.538037	0.689108	2.29461	3.07008	3.74661	0.51302	1.09405	2.41519	2.19636	1.66231	1.14434	1.8926	3.36441	2.03257	1.34859	2.16102	2.44025	2.2953	2.87249	1.52827	1.59336	3.30884
ACADSB	44.5639	41.891	46.6204	47.0344	51.5345	45.2725	43.9612	47.9473	42.7305	41.8669	41.3126	40.0026	46.3628	48.1046	40.9425	43.1418	40.7342	44.1863	42.416	43.747	43.1773	45.267	39.1332	39.4796	38.6647	40.9255	47.0443	42.4259	44.4509
ACADVL	58.3516	49.1255	33.4381	51.8238	39.9184	39.1978	57.6172	40.4604	52.1546	47.9661	56.6901	68.8947	35.4587	44.7379	50.6367	60.7569	57.8654	39.9089	68.7406	55.657	58.3735	43.8612	63.5699	49.7811	52.9086	60.0327	40.5121	67.9601	57.9472
ACAP1	57.2474	36.1079	26.3489	29.6891	12.6006	20.3816	52.6697	20.4095	30.1032	55.556	55.535	66.7947	24.5042	23.3595	41.3053	60.9216	63.5115	24.353	39.7803	72.9837	50.5772	28.1277	55.9034	77.6562	55.3206	58.5119	33.4147	54.4166	34.8701
ACAP2	283.651	392.737	348.103	374.914	532.383	455.054	353.699	561.568	403.553	353.479	356.11	386.064	463.108	377.355	344.656	330.954	323.901	460.158	352.933	288.18	302.16	400.743	333.188	326.185	358.08	294.123	371.737	298.073	282.596
ACAP3	9.42045	4.41999	2.49493	3.60622	1.55441	2.86972	7.60501	2.4391	4.27973	6.97207	8.26793	8.28072	2.32368	2.51336	5.15973	8.89527	6.39128	3.0039	7.71324	8.09862	5.58958	4.78428	12.0142	7.68149	5.1547	7.31399	4.22217	7.82823	5.26021
ACAT1	11.5599	12.5609	15.3231	13.0138	12.1736	13.8921	9.78107	9.76537	11.0827	13.363	11.2772	10.0629	11.9796	11.9822	11.5891	10.1115	11.2303	11.0146	9.35658	15.2506	11.1358	12.3483	10.7155	13.2811	18.596	12.6723	15.1345	10.46	11.7825
ACAT2	7.97115	11.628	11.5314	9.07771	8.26811	10.6636	8.17044	6.95861	8.55945	10.3257	8.78468	9.90346	8.84205	7.80621	10.9233	9.63654	10.3178	7.79583	7.39185	11.1026	9.75636	8.76583	8.07808	9.67613	13.7718	10.6693	11.8376	8.03606	8.4418
ACBD3	37.6818	51.6798	55.2839	42.8394	48.0874	40.4696	40.202	44.7647	46.4967	45.0758	36.9017	42.8588	44.8741	39.6816	46.3552	44.8882	47.0031	43.1989	36.7807	39.1954	39.6013	45.2419	38.641	46.2799	62.6928	45.2599	50.5366	34.8114	34.7429
ACBD4	5.51493	2.67987	2.45355	2.0487	1.01731	1.63053	3.29956	1.3537	3.02664	3.28371	3.61722	3.40894	2.11213	1.41872	3.07416	4.2258	3.5602	1.95396	2.66464	3.67394	3.07224	2.31187	3.88288	3.67481	2.10078	3.91238	1.89091	3.04677	2.84221
ACBD5	29.4739	37.399	34.824	34.9588	41.2122	36.332	34.7761	45.2442	37.2401	39.8	39.0967	36.298	37.9767	38.5793	38.131	33.0201	35.1317	44.1569	38.4783	34.3127	35.524	34.4603	36.7187	31.0143	46.8906	34.0958	39.9171	37.7404	36.9925
ACBD6	9.45496	9.20264	9.91885	7.36787	7.40823	8.21784	8.48143	6.81513	7.32631	7.94287	9.05825	8.80573	8.26867	8.24975	8.23361	7.44018	8.71278	6.93757	9.463	9.66067	9.89186	7.22458	9.3644	8.93344	8.90887	8.61748	9.73949	9.04057	7.93274
ACBD7	8.04017	5.74168	5.6218	7.15989	6.53346	5.1205	7.05146	8.54438	5.60064	6.30267	5.95747	7.29634	7.50638	6.01226	6.90361	6.09546	6.69594	7.44824	6.62731	5.63611	6.39482	7.47568	8.81694	5.27603	3.39782	6.46094	5.53001	7.20821	7.63155
ACCS	8.93735	5.46265	7.33265	7.77201	5.25852	8.87005	6.24686	5.23689	7.43512	5.97922	6.53532	6.99208	4.34558	5.26328	6.99857	6.50672	7.88162	5.04226	6.49911	6.46448	9.89186	4.59162	6.92039	4.60465	2.72654	6.15534	6.39802	8.10534	8.39937
ACD	3.93382	2.96932	1.79513	2.23834	1.22368	1.98924	3.53393	1.75759	2.57509	4.45683	4.40754	4.89207	1.84083	2.06983	3.84235	4.25545	4.47103	1.60923	3.96375	4.06133	3.38762	1.99077	4.65647	3.96806	3.34569	3.40354	3.00474	3.84484	3.77548
ACE	1.51866	1.08664	1.00406	1.1801	0.427957	1.17496	2.41862	1.11661	1.09786	2.17591	2.28554	1.36358	1.05199	1.10499	2.98359	2.37537	2.01053	0.811052	1.28554	3.37595	1.45431	1.82477	1.50576	2.64078	1.21301	2.04212	2.7198	2.45931	1.41686
ACER2	6.69439	4.94132	4.77687	4.35233	6.15148	10.5332	4.01454	4.19669	7.47139	3.15508	6.6569	7.18299	4.97931	4.70147	5.9282	5.35363	4.75763	4.184	4.60651	5.19081	7.75766	4.30264	9.57021	13.3259	4.6295	5.8174	4.32578	5.50747	3.35127
ACER3	21.1529	26.6559	24.2495	23.3782	36.6112	35.1867	19.8183	38.093	26.4763	22.7254	17.5086	20.8331	23.1462	29.3324	23.3286	21.2498	21.2374	25.104	24.9966	17.4469	24.899	26.3617	26.2923	15.9996	25.7929	20.1075	26.6544	18.9817	19.8531
ACHE	1.55282	0.339999	0.304259	0.15544	0.231507	0.521768	0.169629	0.179346	0.253882	0.0882541	0.303968	0.357956	0.543197	0.502673	0.0548908	0.576545	0.315265	0.178803	0.464222	0.600788	1.4228	0.256874	3.47306	2.41903	0.194517	0.724158	0.0518058	0.969869	1.23021
ACIN1	116.257	113.265	99.1885	121.958	111.818	112.637	125.723	114.277	114.428	127.152	113.563	125.118	102.876	107.099	112.471	128.679	122.323	119.798	119.769	109.415	116.975	112.19	116.206	123.095	113.248	125.11	96.5401	125.737	116.87
ACLY	68.1516	75.9331	71.1054	75.2953	55.8924	67.3733	75.4565	54.6645	66.5171	84.9005	77.2079	79.4186	58.3937	60.5277	75.3101	55.3209	76.724	69.9121	72.0616	73.2721	70.9707	68.5854	75.2496	87.4883	106.79	83.8816	82.2158	75.1995	68.5101
ACN9	4.93452	4.62399	5.26369	3.82383	4.36556	3.81543	4.01454	5.09342	4.27973	4.28032	3.52603	4.79662	3.25918	4.02138	4.06192	3.926	4.52835	3.86215	3.21385	4.03729	4.26841	3.88522	3.34443	4.60465	4.6295	3.88631	4.53301	3.3599	4.07242
ACO1	9.76553	10.54	7.60648	6.87046	7.8051	8.3809	9.32957	6.92274	7.2175	8.51652	8.23754	8.04209	6.18641	7.36268	8.20617	8.456	8.85608	8.47528	8.64168	9.94905	7.24952	9.63278	8.0009	9.1032	10.5623	8.08643	8.21122	6.85836	8.14485
ACO2	34.8522	27.2452	21.6328	20.9223	12.0053	19.0119	30.5049	16.4639	20.6007	35.0148	26.4452	33.3138	17.5634	16.736	30.9309	31.9571	32.0424	19.2035	25.3537	33.8844	24.6958	21.2884	39.773	37.1555	38.4949	30.7526	27.5607	33.8415	29.4826
ACOT1	1.65841	2.12817	2.52079	1.8171	1.03517	1.4228	1.02003	1.25757	1.86204	2.29394	2.14814	5.14407	1.33958	1.32794	2.34246	1.66292	2.88811	2.55546	0.991651	1.63847	3.23586	1.82381	0.753011	2.25797	1.57675	1.91419	1.90697	1.60825	1.97767
ACOT11	1.31334	1.0064	0.842798	1.23233	0.856246	1.11234	1.51478	1.63097	1.12506	0.865111	1.13137	1.34663	1.12804	1.30222	0.92436	1.59868	1.39118	0.934069	1.60942	1.03744	1.74361	1.24102	1.65472	0.814195	0.689951	1.20379	1.39798	1.5556	1.24506
ACOT13	7.41697	7.04818	7.85476	8.24238	6.973	6.7732	7.57363	11.2184	8.55909	8.08717	6.79004	7.95284	8.99867	7.13588	7.85651	7.21532	8.81165	7.926	10.0779	9.91973	7.86979	7.76177	7.91961	8.18524	10.3656	7.53196	8.90905	7.19089	8.81637
ACOT2	1.17117	0.433159	0.521805	1.19844	0.6846	0.533834	0.987238	0.284801	0.56797	0.684631	0.921936	1.27528	0.320185	1.00801	0.456966	1.05508	0.780424	0.305396	1.29375	0.596462	0.388899	0.93759	1.17647	1.11594	1.26319	1.29624	0.398387	0.400764	0.440331
ACOT7	1.96691	1.17866	0.791074	1.21243	0.463014	1.10876	1.3853	0.645644	1.26941	1.10318	2.18857	1.52728	0.63373	0.88707	1.48205	1.72964	1.00312	1.03706	1.1427	1.70624	0.914659	0.995387	1.44042	2.52513	1.84791	1.73798	1.60598	1.1777	0.975685
ACOT8	9.21341	6.36931	5.72007	6.62176	5.12623	6.68515	8.84896	7.53252	7.36258	8.05319	8.75428	9.283	6.72961	6.44604	7.27303	8.64818	7.45172	7.33094	8.85594	9.32423	8.90945	7.19247	8.92705	7.32075	5.64099	8.06229	5.90586	8.62491	7.8479
ACOT9	17.3916	27.2226	22.8803	21.6373	29.9636	26.9037	22.7585	26.7584	19.8391	18.9084	20.4874	20.4751	27.009	22.2063	19.5686	24.4345	21.3234	34.4733	24.1039	16.9903	16.6671	23.3113	18.7545	15.5115	21.6692	23.4627	21.888	20.3326	16.926
ACOX1	94.1673	102.238	94.0125	129.379	182.083	122.892	128.003	186.393	132.457	111.155	128.434	167.299	172.557	106.231	82.5757	92.9344	100.409	135.71	110.754	100.336	70.9599	135.759	121.446	97.5154	84.5894	101.087	84.9934	116.569	82.5815
ACOX3	7.38453	5.55332	4.38133	6.31088	3.77026	4.59808	6.41761	3.29996	5.36779	6.50874	7.72079	7.49322	4.19439	4.08052	5.0225	6.342	7.91028	4.50585	5.82064	6.75286	6.53812	5.81177	5.68553	6.11124	7.93629	6.90364	5.54322	6.54662	5.59958
ACP1	88.4419	52.2692	52.6977	84.9015	84.4006	61.4382	64.0348	78.9479	84.6515	48.1426	69.0008	43.1934	86.9417	71.7935	78.5212	67.1812	63.0816	67.2301	75.5611	80.049	70.5981	69.067	111.55	67.2236	64.21	51.8256	49.9667	81.7461	118.737
ACP2	6.45284	6.55065	4.89858	6.87046	6.18455	7.92435	5.1454	4.01734	5.04137	7.45747	5.16746	6.82503	5.16037	5.17457	6.44966	6.78127	5.2162	5.68595	7.78465	8.05056	4.81043	4.94483	7.0233	5.58075	6.98316	7.57952	6.32031	5.05717	6.53285
ACP5	20.4627	7.29864	8.67139	6.40414	19.8435	6.94604	9.895	5.48797	6.23825	8.51652	12.0067	15.0342	7.24263	4.90845	6.28499	9.91109	5.67477	4.72041	10.3914	19.2973	9.18046	5.77967	47.5423	9.59125	10.1538	26.3111	6.06128	7.72431	21.2105
ACP6	5.45213	4.41999	3.74239	4.32124	3.07574	4.0437	4.72133	2.76192	4.09838	4.21413	3.55643	3.38865	4.22487	3.60742	4.4736	4.72218	3.09533	2.61053	3.14243	4.73421	4.97981	3.4678	4.09049	3.92562	3.55966	4.48978	4.74023	4.39905	4.24211
ACPL2	9.93806	10.2906	8.27585	12.7461	7.63974	10.3049	7.26576	10.5814	8.48691	9.99478	9.78777	12.1228	11.5882	10.0239	8.97464	8.84036	10.5757	9.83419	9.14161	9.80486	12.2293	8.12364	11.6283	9.03954	12.3907	10.8624	11.8117	10.1143	10.9022
ACPP	21.843	26.9279	31.5213	30.9326	40.3153	38.2521	35.8764	49.7505	43.8491	30.9112	23.9223	29.3047	36.6055	27.7653	23.9598	26.9603	23.7595	30.3966	30.1745	21.9165	26.9655	29.2836	32.6725	15.0447	21.2023	19.7212	28.1046	20.3326	34.3611
ACRBP	10.0071	6.30131	3.22515	3.17098	3.57183	6.71776	5.08886	4.73472	6.45586	3.90524	8.05516	6.80117	3.25918	4.13966	4.66571	5.71054	4.90094	3.89791	7.60611	4.83033	9.72248	4.27053	5.73698	7.53295	4.0265	7.02433	2.27946	6.75445	4.36937
ACRC	8.59228	5.07732	5.23326	7.08808	6.68064	5.86989	6.86996	7.74773	5.18645	6.1116	5.04587	4.89207	6.3373	7.36268	3.62279	6.23218	5.96137	6.72301	5.82064	5.09468	6.2671	6.29341	5.81416	4.07416	4.12376	5.72085	4.94745	6.33879	7.8479
ACSBG1	1.00071	0.92933	0.517241	0.404145	0.694522	1.98924	0.621972	0.286953	1.01553	0.132381	0.455952	0.620458	0.754441	0.739225	0.905698	1.01582	0.65919	0.214564	0.464222	0.528693	1.32117	0.770622	0.437348	0.9761	0.525196	0.555188	0.492155	0.796678	0.38179
ACSF2	4.76199	3.12799	2.52535	2.79793	2.51351	4.36981	4.3538	2.08041	4.20719	4.25826	3.67801	3.84206	2.08226	2.24724	4.99506	6.17727	4.15576	2.57477	3.24956	4.66211	4.06515	3.91733	4.81083	3.35269	4.72676	5.76912	4.19627	4.74543	2.79979
ACSF3	12.8367	7.32131	5.50709	6.96373	3.07574	5.02202	11.6196	4.84233	6.09317	11.4951	9.90936	10.9535	4.79824	5.41112	7.79449	11.3936	9.60125	5.86475	10.4629	13.7941	10.2306	6.61451	13.3263	11.3949	8.57819	11.4176	6.44982	11.4999	9.75685
ACSL1	278.3	507.097	338.914	414.87	836.138	380.108	489.407	1076.43	774.413	415.128	332.024	606.569	714.757	745.493	307.333	376.152	415.204	746.29	468.508	395.727	272.432	382.614	496.518	459.319	283.158	355.368	266.385	347.663	585.75
ACSL3	27.1571	42.0012	41.3169	38.2072	40.8571	41.1218	33.7844	45.6255	37.9735	36.4048	31.3391	36.0581	38.8386	44.2056	33.0442	31.9571	29.119	43.7353	31.7814	31.9379	33.5375	33.1689	30.6658	36.1157	47.3065	35.0734	40.515	27.0871	25.4951
ACSL4	118.394	195.749	147.566	150.808	239.279	190.184	133.837	254.42	195.126	127.042	130.372	164.135	196.398	199.502	127.648	122.996	118.54	186.742	155.979	111.554	135.674	154.638	132.002	127.36	140.48	115.576	147.88	124.871	136.596
ACSL5	46.0326	45.9679	47.9817	55.6476	45.3093	53.5464	43.0008	38.1289	46.2065	53.6585	46.7199	44.0048	51.0002	39.4155	53.3538	44.092	52.9932	49.0279	40.3516	45.5878	44.3779	43.5723	38.2551	49.3143	74.7723	55.3498	53.0491	51.0913	43.8634
ACSL6	58.0862	35.1538	42.8178	63.6376	83.8747	42.7615	49.1236	42.0626	32.5208	31.9926	39.8058	27.7521	56.9579	32.4567	40.0005	37.4699	43.1721	39.1479	33.4472	58.8563	46.1083	34.6529	84.8114	54.1216	62.9391	43.0922	41.8513	41.8	64.1606
ACSM2A	0.40822	0.679998	0.76217	1.02373	0.619447	0.964944	1.13114	0.965955	0.838173	0.61469	0.699431	0.595639	1.05622	1.21203	0.59282	0.855483	0.63053	1.10679	0.714188	0.448428	0.655167	0.78475	0.839194	0.551709	0.388061	0.458633	0.751443	1.01109	1.39523
ACSM3	5.90072	2.28933	2.92089	3.07772	5.91997	5.08724	4.69306	3.15648	3.88077	7.03826	3.16127	3.12615	2.59528	3.84397	4.44615	3.87109	3.63988	3.11118	3.49952	3.1241	14.3635	3.1146	5.94279	4.20148	4.43499	3.5001	4.09266	3.32527	7.89032
ACSS1	26.9156	24.0266	22.8499	22.5078	18.6529	21.7186	29.0065	17.8987	23.5022	28.3075	28.0259	23.9592	17.1711	20.6687	27.8571	26.9878	34.1059	26.9993	23.3897	25.93	28.5577	24.4994	23.5911	30.2591	26.6683	24.7179	27.5348	28.7497	25.2024
ACSS2	14.6655	16.2293	13.8438	16.7565	15.8086	17.8379	15.8885	19.5487	13.8547	15.974	14.1041	18.7569	14.6663	13.8679	15.9458	12.0525	12.7252	15.091	18.2475	12.953	12.8391	13.9033	16.8508	14.8325	14.0441	14.7245	11.6304	12.4351	10.5204
ACTA2	4.55494	1.58666	1.09533	2.02072	4.2002	6.16338	1.55493	2.04454	0.761646	1.52238	1.61103	4.70116	1.78048	2.60207	1.09782	1.31782	2.66542	5.11378	3.4281	1.63414	3.79414	3.98155	1.00333	1.90976	2.80104	1.54487	1.65779	3.67165	8.35695
ACTB	2767.89	2325.3	1981.91	1787.81	2152.82	2245.71	2377.97	2402.95	2692.45	2284.98	2388.97	2921.47	1968.82	2176.1	2261.7	2372.3	2316.57	2436.01	2264.85	2502.88	2350.15	2261.91	3153.09	2830.89	2525.26	2459.05	2225.24	2492.08	2387.2
ACTG1	505.461	399.379	442.606	406.515	387.741	270.638	528.619	376.375	457.133	555.294	517.624	586.362	371.098	397.993	488.336	459.343	584.673	368.64	394.414	515.91	536.363	430.326	618.848	677.753	802.468	529.939	524.896	495.188	441.858
ACTL6A	14.3205	17.952	20.7505	15.5751	17.7599	17.9684	16.0582	16.1052	16.0671	18.9084	14.1953	15.8694	15.9338	14.3705	16.6319	17.0493	17.5115	16.4857	14.748	16.7019	14.8039	17.4032	12.9661	18.1852	24.6064	17.4763	20.8259	14.0631	14.5504
ACTN1	149.211	137.178	105.862	112.885	123.13	151.53	172.815	195.69	217.601	107.586	175.495	180.636	186.436	142.29	124.943	144.889	134.391	160.358	157.129	132.64	146.026	151.385	170.232	160.129	89.9308	143.157	101.578	159.282	160.366
ACTN4	64.0798	50.8638	38.0628	49.5855	39.7862	43.0785	75.9371	57.1757	67.859	69.3075	87.4516	86.53	52.9014	49.5576	58.9801	74.7587	69.9028	67.9095	74.097	74.5695	66.0248	63.7369	83.7875	80.3791	75.8616	68.7469	59.3177	76.8275	70.716
ACTR10	38.648	34.9997	36.865	40.0091	43.4602	41.2885	31.6926	46.8569	43.5673	30.4247	35.716	32.3752	42.3157	40.5876	33.2915	32.0394	33.2387	41.1251	36.2161	33.596	39.1816	36.1014	34.1116	25.5715	38.7579	34.1551	36.4197	31.209	35.3368
ACTR1A	47.8269	44.8345	35.5679	42.6528	35.619	37.8282	47.807	38.4876	40.1496	52.2906	49.0605	52.4525	40.8907	40.1251	44.4615	51.1478	48.0349	43.3062	47.2436	48.9041	47.0202	43.5401	53.3565	48.6989	54.1924	49.6289	39.9423	46.4498	50.3538
ACTR1B	18.8064	13.0333	15.0608	14.3938	7.83817	10.8919	15.9731	9.32597	13.5283	17.9818	18.6029	18.9956	10.7734	11.3545	15.8085	16.7198	21.4667	11.4077	16.2121	22.1811	15.888	13.1327	17.9056	20.2647	20.716	18.9008	17.614	16.3839	14.6777
ACTR2	482.824	681.267	776.644	645.481	936.976	829.807	608.599	921.298	780.071	574.931	581.827	579.269	854.238	786.121	615.929	535.336	580.288	821.387	621.38	535.807	546.763	740.054	555.278	594.806	696.217	540.704	794.908	559.476	583.672
ACTR3	340.07	429.577	402.535	392.114	502.503	439.529	354.58	550.914	417.745	366.894	352.694	416.685	462.502	414.291	335.959	349.332	358.943	455.734	356.023	336.369	372.639	379.146	348.797	363.873	518.718	347.312	404.811	320.646	326.43
ACTR3B	2.36132	3.69738	2.06257	2.33534	3.14751	6.34698	2.70218	4.09841	2.72561	3.24378	3.52573	2.87415	2.17369	2.80698	1.24602	1.69312	2.97753	0.955168	4.08123	1.50822	5.47576	1.65427	2.99043	1.39179	1.87845	1.71915	2.15901	0.945623	1.612
ACTR3C	5.19574	2.15061	2.47089	2.73202	3.03704	1.70781	2.69766	1.60478	4.34682	2.86782	3.19197	2.87702	3.98254	2.4563	3.80393	3.71542	2.75455	3.55068	2.56072	4.35547	1.80764	3.74009	2.51501	4.37993	2.6927	4.48447	2.01136	6.08593	4.41179
ACTR5	5.62467	5.87065	5.14198	5.31606	3.17496	4.36981	5.11713	3.73039	4.27973	5.58207	5.53222	5.2023	3.80238	4.64233	5.24207	4.88691	5.70343	3.71911	5.35641	5.57531	4.97981	4.91272	4.14195	5.49587	5.7188	6.10706	6.03538	5.99241	5.98137
ACTR6	15.7843	18.3842	21.2108	20.7457	21.6033	18.947	16.0918	16.8538	17.9618	17.9229	18.7971	19.3063	20.26	19.3683	18.0357	17.7853	17.5892	20.7101	15.8968	18.1666	16.97	17.4783	14.716	15.2864	24.1277	16.9158	22.4052	15.8608	14.8694
ACTR8	19.393	20.2413	22.0284	29.8756	19.9758	19.9576	21.7407	23.0638	22.7768	27.4912	23.6487	22.4081	21.1243	22.4133	22.9992	22.3205	23.2723	19.5968	18.6046	22.2772	23.7473	23.3113	20.4741	23.9781	30.1112	24.5439	26.6541	21.8221	20.6166
ACVR1	16.874	17.5893	18.8336	16.0103	16.5362	23.8383	17.3587	15.4955	23.5748	14.5178	18.6333	13.7455	14.787	16.7952	16.1928	21.5518	20.4062	15.2698	13.5696	18.1438	16.8026	17.8849	16.9537	24.0842	19.0432	17.4281	20.4374	16.9381	10.4356
ACVR1B	13.9754	16.6627	14.0568	14.3005	15.2464	18.751	15.0404	16.1411	16.5749	14.584	11.5204	14.2705	12.6142	15.7307	13.5031	13.288	12.0947	12.8381	15.3193	12.2801	14.1532	11.3346	18.3944	9.37905	13.6551	12.6003	14.2984	10.3915	11.9627
ACVR1C	6.79791	6.73198	6.572	7.18134	3.90255	8.96789	6.64379	2.4391	6.49213	5.91303	6.38333	6.2523	6.63908	4.43535	5.51652	8.89527	6.87851	4.64889	3.14243	9.05988	6.1316	4.33475	2.64982	5.55953	6.49686	6.73467	5.02516	4.67615	3.90274
ACVR2A	14.9416	14.5066	14.8174	16.1036	17.2638	20.3163	11.4782	19.19	17.0826	13.0837	13.7698	14.6411	11.89	16.3516	16.7691	15.402	15.1041	11.801	14.3552	14.2026	17.0398	14.3528	11.4482	12.0527	10.6012	11.8038	12.796	13.1972	11.3689
ACVR2B	22.7516	18.6546	17.86	22.0253	9.85559	21.3273	15.6624	7.63044	12.9117	18.2686	12.7667	13.626	18.3178	13.2173	18.7452	15.3196	13.8717	15.8062	15.855	17.9035	14.3635	14.1602	12.6908	14.4293	14.6666	16.5832	18.8314	13.98	14.8474
ACVRL1	0.4831	0.611998	0.402231	0.985802	0.936943	0.913094	1.11135	1.3989	1.26941	0.601011	0.607936	1.50413	0.965684	0.798363	0.551103	0.878545	0.632823	0.608647	0.683478	0.382582	0.609434	0.770943	1.31204	0.477865	1.28401	0.929818	1.05166	0.942851	0.627408
ACY1	2.25056	2.04362	1.69472	1.27368	1.15026	1.38725	2.47545	2.14031	1.46961	2.46185	1.91287	2.78013	1.8514	1.78035	2.84389	2.40584	2.2401	1.28989	1.56943	2.36927	2.17587	1.27377	2.58473	1.46076	2.06149	2.3033	1.5907	1.79391	2.13081
ACYP1	2.34649	2.19866	2.3428	2.02072	2.05049	2.28273	2.1769	1.61411	1.77717	1.78715	1.48944	1.59887	2.32368	1.83328	2.27797	2.19636	2.29284	1.68075	2.46395	2.97991	2.37134	1.7339	1.92948	1.99464	2.54817	2.23644	2.79751	2.73642	1.99379
ACYP2	1.4493	1.85866	2.03854	1.64767	2.01742	2.38057	1.5832	2.04454	1.52329	1.76508	1.915	1.09773	1.29764	1.47845	1.8114	1.40018	1.60499	1.57347	1.78547	1.85043	1.76157	1.63757	1.8523	1.61269	1.82846	1.40004	1.68369	1.73191	1.82411
AD.1	57.627	69.9945	64.9594	58.8808	82.4166	99.7881	42.9726	79.9523	72.5015	40.641	67.025	41.165	80.7553	73.9225	43.94	36.8714	39.4654	79.3172	79.6677	67.096	72.1564	74.8146	39.4642	47.935	21.6886	58.7775	51.6245	49.4287	58.7956
ADA	8.73031	7.25331	7.94117	6.74611	6.1184	10.4027	7.35057	4.4119	7.58019	7.63398	7.69039	5.25003	7.09174	7.03742	7.68471	6.47927	5.47415	9.76267	6.01561	9.18004	7.65603	5.23381	7.61501	5.77172	12.6436	8.76231	11.0346	8.00142	8.22969
ADAL	5.27959	3.69466	3.37728	4.1658	4.36556	3.19583	3.98627	3.01301	3.15539	3.65107	3.46524	3.0307	3.37989	3.90311	4.22659	2.99254	4.18443	2.89662	4.74935	4.61429	4.06515	3.821	2.88135	3.50123	4.45444	4.99669	3.91134	3.39454	4.41179
ADAM1	9.04087	7.11731	8.15415	9.23315	8.63191	6.88081	7.83119	8.64446	7.72527	8.51652	7.56881	6.5864	7.30299	7.2444	6.58689	6.83618	9.60125	7.65279	7.24901	8.24281	8.36743	8.18786	7.53783	6.7266	3.90979	7.65193	8.0558	8.93665	8.48422
ADAM10	164.737	241.83	201.268	246.466	281.843	234.469	206.975	323.611	246.519	210.067	211.866	228.328	235.657	242.259	185.256	185.593	186.178	258.728	220.363	174.757	188.589	231.411	202.261	198.997	223.792	182.608	224.5	183.444	203.749
ADAM12	1.69085	1.90399	4.16835	2.36269	2.61272	1.10876	1.89419	0.968466	1.41449	2.78	1.51984	1.24092	0.573375	2.45423	1.18015	0.576545	0.687851	1.64499	1.60692	2.16284	2.98111	2.53663	0.257264	3.09806	1.84791	2.34144	3.28967	0.588849	0.848422
ADAM15	12.9747	9.38397	6.87626	7.86528	2.51351	7.82652	11.7892	5.48797	6.89108	12.841	11.7636	16.2989	4.94913	6.26863	10.9233	11.3936	10.2891	4.68465	13.9624	10.7181	8.8417	10.4676	12.3744	9.6549	13.8691	11.1038	9.89491	11.1535	9.71443
ADAM17	43.8931	56.8247	47.8296	50.7348	60.558	54.1986	48.6269	63.1644	56.9784	47.5469	54.9878	56.9358	60.0547	49.2028	46.4925	41.9222	45.5414	61.4368	57.4925	44.194	42.9551	62.5488	51.3756	43.8821	51.9166	46.2495	46.5216	43.9905	44.8815
ADAM19	59.9973	65.8136	61.3691	53.9847	54.7944	55.5924	78.2172	53.8693	79.5162	77.1506	57.629	82.0226	59.3428	56.5054	75.1732	97.3856	97.9482	61.1415	52.1872	76.9511	64.4401	73.694	82.7638	93.7003	63.4483	74.6382	60.7314	75.0416	60.8832
ADAM20	1.48381	2.67466	2.98174	3.3886	2.84423	2.25012	2.20517	3.12061	0.906722	2.47112	2.18857	1.62274	2.71599	1.74457	2.33286	2.30618	2.78006	1.85956	3.35669	2.23493	2.91336	2.79351	2.26392	2.1644	1.96462	2.87249	2.48668	2.39003	3.98758
ADAM22	4.48593	2.60666	3.89452	6.96373	4.63014	4.23936	4.21244	3.19235	5.15018	4.8981	5.68421	3.91366	6.21659	5.85466	5.9282	4.14563	5.78941	6.00779	5.42783	4.71018	4.97981	5.58701	3.03571	4.05294	5.50483	5.52774	4.40349	6.02704	5.72685
ADAM23	4.14086	2.08533	4.929	3.07772	0.562232	1.72836	1.979	0.932597	1.30568	3.37572	2.27976	1.69433	1.11657	0.561811	3.18366	2.96509	4.15576	2.46749	1.64263	3.22022	3.286	1.86234	0.720338	4.56221	0.291775	1.30348	0.906602	1.80119	1.23021
ADAM28	21.2564	26.5652	32.1906	15.9793	27.2186	14.8052	20.4402	23.1356	27.276	20.828	12.949	21.2626	21.2149	14.3114	27.363	32.1756	31.8991	18.3452	11.7484	15.8368	16.4639	33.7789	28.4791	25.8879	16.3978	23.511	23.7271	21.7528	14.2111
ADAM8	59.6629	50.4785	24.2799	41.7513	31.055	28.1428	95.614	52.3689	62.2374	54.9823	83.4697	121.514	41.0416	34.507	43.5833	82.3911	62.8524	44.2717	68.2407	76.9729	60.9434	47.0401	90.1967	76.2419	55.0288	58.7533	33.7515	66.8863	62.8256
ADAM9	24.0515	26.6786	20.5679	26.487	34.4284	30.935	18.8288	41.7875	33.4399	23.8507	21.7337	29.8058	25.2587	32.7624	20.6115	18.5043	19.6897	24.961	24.8895	16.3895	23.273	25.3021	25.5977	25.1664	23.945	17.6936	23.3126	18.0119	19.9803
ADAMTS1	3.55424	2.78799	1.43002	1.98964	3.67104	1.20659	2.5727	5.59558	1.88598	5.09668	6.56571	2.33865	1.4787	7.80621	5.26951	2.00418	5.01558	5.29258	2.85675	1.99462	1.79544	3.4678	1.80085	3.0344	1.40052	4.17598	4.4294	4.43369	7.50853
ADAMTS10	4.72748	1.45066	1.21704	1.33679	0.826811	1.04354	2.60097	0.609775	1.37822	3.9935	3.7996	1.69433	1.35799	1.30104	2.68773	2.52582	2.86604	1.96684	1.67834	3.19619	1.76156	1.3807	2.59836	3.48001	0.894778	2.92077	1.26924	2.21684	3.47853
ADAMTS13	1.1308	0.781091	1.24442	0.828497	0.746115	0.842655	1.04859	1.273	1.24221	1.04581	1.03471	1.47048	1.25599	0.948277	1.02069	1.44576	1.51872	1.00201	1.21626	1.3138	1.48073	1.34024	1.41186	1.08029	0.590359	1.06741	0.86697	1.32006	1.47244
ADAMTS17	3.3434	1.54541	1.71146	1.49813	1.42145	1.58715	2.54132	1.34402	1.63246	2.07265	1.58763	1.85612	2.09734	1.31996	1.21803	2.12141	2.1031	1.62783	1.92938	2.45194	2.44078	1.79812	2.13066	3.51481	1.33866	3.87014	2.14916	1.88847	1.92931
ADAMTS4	8.69856	6.29519	7.04421	8.0574	6.87246	6.16567	8.05255	9.28329	7.67522	8.06466	6.6873	8.01202	8.62899	7.89995	7.08502	7.88604	8.14759	8.02327	7.47184	6.38373	6.73358	7.85617	8.80614	6.33107	4.23016	7.24037	5.20804	9.49467	8.70608
ADAMTS5	2.69156	2.85599	2.09939	3.79274	2.8773	1.01093	1.30049	3.87386	4.20719	4.87604	4.98508	4.17616	1.62959	4.2875	3.67768	2.16891	3.29595	3.89791	8.07033	0.79304	1.35505	2.27976	3.96186	2.14318	1.88681	2.65525	3.23786	2.45931	1.56958
ADAMTS6	5.59016	4.17065	5.08113	2.14508	4.29942	4.27197	4.18417	3.80213	4.60615	3.35366	4.43794	3.86593	3.47043	3.07517	5.59886	3.51418	3.41059	2.93238	4.74935	4.99855	5.45407	3.78889	3.37016	5.05026	2.54817	4.10356	2.30536	5.78458	4.49664
ADAMTSL2	2.85788	3.13003	1.97464	2.77057	1.50413	1.8751	3.35158	3.27306	1.66148	2.68359	1.95664	3.11446	2.26	2.34837	2.62131	3.20394	2.53215	2.01941	3.24277	3.05368	2.59831	2.09898	3.67321	2.26434	1.56469	2.45683	2.08803	2.35263	2.33995
ADAMTSL3	71.9164	62.2613	64.8857	73.8488	90.8676	78.0672	75.0977	95.3233	76.1603	63.0847	67.9053	64.54	83.9514	82.4256	67.8173	68.6358	73.2363	82.2263	75.3597	63.2257	73.0189	77.294	63.8567	57.3194	35.5731	64.796	54.9416	75.8507	80.894
ADAMTSL4	5.93523	8.27331	4.50304	6.2487	4.03484	6.03294	7.68983	5.41624	8.16049	8.18557	8.11595	9.21141	4.67753	5.94337	6.12032	7.79709	6.47726	5.50715	9.53441	9.49245	4.67492	6.00443	12.1686	6.57807	3.63747	10.6693	7.38233	6.78908	6.99948
ADAP1	9.07607	6.71725	3.18042	4.86466	2.76089	4.1311	9.90546	4.70459	5.01127	9.75958	10.5963	10.8318	3.32859	4.72808	6.74909	7.18732	6.53343	4.9693	7.99177	8.62179	6.36839	5.16863	11.6818	7.66493	8.83729	8.3254	6.04289	8.58265	7.41987
ADAP2	10.0071	16.1386	10.1927	13.1502	14.0227	21.5555	10.3191	15.5313	9.35737	18.1362	9.93976	12.5285	7.66512	10.8814	11.3349	8.73054	8.79876	12.1229	13.9267	7.54589	11.7889	10.4997	12.0914	8.55149	14.7833	11.5624	12.4847	8.62491	8.27211
ADAR	387.086	710.218	476.527	521.789	608.697	728.415	525.605	614.903	484.553	487.936	465.704	496.718	723.267	485.823	472.355	622.897	449.497	871.488	472.564	440.296	500.362	459.632	551.672	542.766	644.355	649.329	527.19	476.418	490.176
ADARB1	29.6762	27.1773	32.9817	30.7772	19.4135	23.0556	30.3918	17.7193	32.9684	29.3666	22.1897	26.3933	20.8829	19.6929	37.8197	38.9305	57.3209	28.0006	19.3188	33.9565	36.4508	31.4992	22.4591	47.3409	29.3526	35.0251	32.0678	35.7463	27.0884
ADAT1	40.5711	34.3818	36.7627	35.6695	34.7251	31.28	38.4639	33.8404	36.3327	34.1583	42.0677	30.5771	39.2692	29.9256	32.2593	31.1406	38.5752	36.1476	36.4215	39.5528	38.2388	31.2751	41.1388	36.3606	30.2542	36.8362	31.5712	41.95	35.4212
ADAT2	17.6311	10.608	15.6998	11.9689	12.8301	13.4698	12.6656	9.79263	13.2352	11.3407	10.5377	9.71255	15.3302	13.9566	11.591	9.71451	11.5731	10.5859	12.5515	11.0545	11.8563	14.1602	9.92189	9.16749	7.68225	11.0555	11.4022	14.2363	17.6467
ADC	2.72607	1.45066	1.94726	2.3316	1.12446	1.07615	1.979	1.25542	1.30568	1.58857	2.09738	1.67046	1.20711	1.89242	2.38775	1.97673	1.97757	0.607932	1.4998	1.7543	1.86319	1.99077	1.51786	2.22805	1.06984	2.22075	1.29515	2.6325	2.29074
ADCK1	3.00212	2.24399	2.73833	2.33161	2.282	2.28273	2.48789	1.5065	2.03106	2.55937	2.15817	2.64888	1.53906	2.06983	2.68965	2.718	2.63676	1.64499	2.03544	2.18687	2.70061	1.92656	2.31537	2.01586	2.3342	2.19661	2.71981	2.59786	2.67253
ADCK2	7.17749	5.39465	5.65922	4.25906	2.61272	3.35888	5.7391	2.36736	3.95331	7.85461	6.56571	5.10684	2.92723	4.25793	5.95565	6.45181	6.84985	3.64759	5.53496	6.104	5.4202	5.39436	6.01997	7.9149	7.45	8.2554	6.86427	5.74994	4.36937
ADCK3	21.4145	17.2395	11.288	12.0028	6.84633	10.1608	21.4235	11.4089	16.2836	19.5518	21.9705	28.2191	11.7228	10.243	16.0665	20.6741	17.6007	11.1141	16.8941	21.3686	19.1055	13.6304	23.2878	20.3273	22.9402	18.9121	14.0912	16.6921	12.9889
ADCK4	9.6275	6.21495	5.86551	6.31336	5.49036	6.45688	10.2343	7.26529	6.95927	9.09701	10.852	10.3583	5.62994	6.81447	7.86255	9.39027	8.76752	7.15106	10.285	9.63616	8.5734	6.74327	9.70965	9.01301	5.54392	8.0297	6.00947	9.30347	8.85074
ADCK5	1.4493	0.679998	0.730222	0.310881	0.165362	0.358715	0.904686	0.502168	0.544033	0.772223	1.45905	1.19319	0.301776	0.443535	0.521462	0.988363	1.17508	0.321846	0.60706	1.53802	0.914659	0.481639	1.05478	1.12464	0.778068	1.20693	0.518058	0.692764	0.933264
ADCY3	13.9409	6.36931	6.29817	5.90673	4.86165	6.71776	9.27303	3.69452	8.19676	9.6197	8.84547	8.99664	5.37162	3.43	8.94719	10.7073	10.2604	4.57737	4.24942	10.694	9.31597	5.97232	9.15859	13.5805	9.8231	10.8624	8.28893	8.10534	5.76927
ADCY4	0.9662	1.36	0.851926	1.08808	0.992174	1.8588	2.34653	1.75759	1.70464	1.34588	1.39825	2.00456	1.93137	1.44888	0.795916	1.67473	1.57632	1.78803	2.10686	1.7543	2.03257	1.50914	2.3411	1.82488	0.797519	1.15865	1.11382	1.4548	2.16348
ADCY6	2.70156	1.67484	1.86694	1.79503	1.73994	1.98859	2.51729	2.11484	2.72851	1.41162	1.56756	1.89311	2.6327	1.95599	2.60594	2.19471	1.90076	1.55845	2.46109	2.23757	1.55458	2.15453	2.23562	1.23392	1.37737	2.27868	1.52102	2.097	2.00482
ADCY7	155.384	151.798	114.64	162.497	131.132	158.566	156.963	134.402	124.874	179.421	171.134	165.424	124.724	128.034	139.697	141.061	134.561	159.993	173.262	158.848	163.859	136.946	148.021	143.614	160.068	154.704	160.106	163.423	145.589
ADCY9	8.97186	6.45998	6.20689	12.342	6.41606	7.79391	8.67933	5.99014	9.97394	12.9954	15.4112	11.2876	6.12606	9.19595	8.48062	14.0018	11.2922	13.0169	13.6053	10.1653	10.5016	11.7199	11.0623	9.93076	9.8231	12.6003	8.9365	17.1113	11.0295
ADD1	321.534	200.111	220.84	211.115	249.103	192.2	240.728	230.666	205.782	210.298	259.284	203.482	259.544	236.386	234.41	239.894	249.408	216.152	269.186	228.818	289.952	224.331	254.526	241.986	225.408	249.825	173.503	244.928	292.899
ADD2	6.03875	6.14265	7.97159	5.31606	4.89472	6.39166	6.38934	4.34016	5.5854	6.79557	4.55952	3.65116	6.66925	5.32242	7.52003	9.06	6.24798	4.72041	4.78506	6.53657	10.0612	6.29341	6.12288	7.12978	4.92128	9.67957	4.84384	5.92313	4.24211
ADD3	353.639	371.438	371.075	364.47	394.158	362.013	322.809	311.975	334.081	341.998	307.616	334.066	357.441	328.009	332.705	356.387	339.768	345.413	272.495	345.237	325.762	343.449	277.51	367.779	478.2	329.202	375.955	299.62	280.319
ADH5	35.4043	45.7865	50.6287	43.8674	41.879	41.7075	35.7634	38.5234	43.0874	48.209	40.3062	42.382	40.3173	38.4693	40.5105	39.8365	43.3919	37.799	30.9622	41.3582	40.4821	36.8293	37.2464	44.6035	66.1163	41.2306	57.1677	42.3608	35.5065
ADHFE1	5.76269	3.10532	2.89046	4.07254	3.57183	3.35888	3.19467	3.47931	4.38853	3.33159	5.68421	3.77047	4.76806	4.76061	4.33637	3.95345	4.01246	4.21976	6.49911	3.55666	5.25082	5.33014	3.3187	2.48269	2.47036	3.35526	3.70411	5.78458	5.76927
ADI1	39.2912	35.2232	34.0214	35.7584	32.7097	42.4289	32.1251	32.6384	60.7036	32.7277	54.231	32.2049	30.2407	30.747	36.2507	33.4432	35.1142	28.9165	34.2357	54.9834	36.171	30.9999	36.7452	36.1696	31.5995	34.0192	30.947	30.9717	33.4448
ADIPOQ	1.70707	1.18161	0.670588	1.66041	1.14927	0.914724	1.19616	1.69087	1.37314	1.49392	1.10979	1.43827	1.03268	1.01362	1.61708	1.53883	1.32239	0.994505	1.94438	1.64039	1.269	0.976442	2.06223	1.14373	0.771843	1.1502	0.706372	1.58331	1.71678
ADIPOR1	2860.51	1336.63	1265.6	870.87	2249.42	994.457	1560.19	1230.5	1706.52	789.296	1709.86	1022.51	1275.25	1786.94	1216.96	1485.09	798.795	1200.13	1627.92	1598.1	2201.47	1118.69	2110.23	1150.1	475.535	1307.44	509.64	1939.33	2977.03
ADIPOR2	47.2403	51.6345	49.594	52.7564	57.3807	58.0793	48.853	50.0733	54.6572	49.6429	55.231	51.4741	48.0126	59.0197	46.0259	46.0962	47.605	56.9668	50.9216	45.8521	49.7981	50.5721	51.6328	51.3514	58.4718	48.1324	52.6088	50.0868	46.5359
ADK	17.3226	17.8613	21.9675	15.6995	16.1394	13.2073	15.4645	14.8857	14.2899	15.0694	11.5812	14.0557	14.8474	14.2818	18.4707	15.3745	22.1545	15.4129	11.177	15.5965	15.4814	19.9077	18.3172	18.4823	15.5613	17.6936	17.07	15.2408	11.8779
ADM	4.48593	11.7186	4.8073	5.78238	9.49179	5.41334	8.9055	16.4639	10.5905	7.52366	5.28905	12.4569	11.8296	8.78199	5.84587	7.82454	7.88162	11.3719	6.67766	9.01182	5.04756	6.77505	8.3868	11.1403	5.73825	6.97605	4.4553	9.07521	6.91464
ADM2	0.496903	0.548532	0.725658	0.799274	0.460038	0.817545	0.898183	0.670394	0.62999	0.857168	0.713109	1.20536	0.765908	0.836211	0.76106	1.00236	1.03034	0.996293	0.778822	1.22969	1.34556	0.597874	1.06893	1.34108	0.509634	0.770262	0.759732	1.1292	1.13095
ADNP	111.493	139.377	143.367	131.565	134.175	142.377	130.331	121.058	127.376	134.963	130.95	119.414	124.603	134.805	129.295	120.196	126.364	126.021	114.663	118.98	123.208	135.405	119.422	135.89	138.204	128.755	143.884	121.372	119.797
ADNP2	24.086	30.2599	27.6876	28.9741	22.9523	28.3385	26.038	24.7497	24.1913	26.5424	28.269	28.4695	26.5865	26.1981	26.7044	27.0702	24.9346	24.6391	24.2467	28.9099	26.7622	21.3848	25.6749	27.8825	32.4454	29.0146	28.2342	25.4937	24.9012
ADO	14.5965	18.9719	19.5639	15.8549	17.6276	19.7946	14.5881	17.5759	14.9065	17.5184	15.9583	15.4876	14.8776	16.1447	19.4588	14.2215	16.6219	16.6645	14.0338	14.1786	15.7524	17.1142	13.352	15.9571	22.9532	16.197	20.4633	12.2619	14.508
ADORA2A	2.25642	1.36498	1.08651	0.486528	0.0595304	0.188489	1.62843	0.0767599	1.22008	2.65093	2.77705	5.10446	0.398345	0.0958035	1.15929	1.98002	3.7548	0.266417	0.817032	4.72027	2.54411	0.254947	4.39767	5.1536	4.73162	1.98757	2.8716	2.81989	1.69345
ADORA2B	1.55282	1.36	1.09533	1.21243	0.992174	1.69575	1.01777	0.609775	1.37822	0.904605	0.66873	1.21705	0.452664	1.27147	0.905698	1.07073	1.46168	0.894017	1.03557	0.73969	0.643649	1.22015	1.4664	0.912442	0.778068	0.965544	0.906602	0.692764	0.38179
ADORA3	2.45001	2.33466	3.34685	1.80311	4.82858	7.07648	4.89096	3.76626	6.5284	1.58857	3.34365	4.98753	2.41421	2.1881	2.14074	5.87527	2.12087	2.46749	2.74963	2.18687	6.43649	2.37608	3.98759	0.679026	2.12023	2.67938	2.97883	4.15658	3.09674
ADPGK	61.1467	66.5042	57.5963	68.3937	63.9502	60.3617	58.443	60.7623	59.0457	66.7797	59.669	61.2105	60.6268	53.0382	54.781	58.1679	57.5788	62.6931	67.249	52.2445	54.4727	60.3975	61.8992	54.0463	57.2269	51.1014	56.9087	58.4	55.7383
ADPRH	9.90355	12.0133	11.5923	12.8705	10.7485	16.9901	10.0364	13.9531	9.39364	11.3407	7.78158	8.01822	8.78169	9.69863	11.9936	9.19727	8.42617	9.86995	10.6414	8.26684	7.48665	9.72911	9.54448	8.27563	12.1379	11.7796	14.5315	7.89751	6.87222
ADPRHL2	8.48876	9.02131	5.90263	7.33678	4.06791	5.70684	8.76414	5.27276	6.56466	9.1343	9.42301	10.9773	5.58286	6.32776	7.21814	8.62072	8.9134	7.58127	7.60611	8.81957	7.68991	7.22458	10.0333	10.2703	12.0989	9.67957	7.22691	8.76346	6.32074
ADRA1A	3.15257	2.59827	2.7718	3.06963	2.24099	1.96348	2.94221	3.62709	2.73757	3.1339	2.96308	2.53051	3.60079	3.25555	2.65946	2.59665	3.3484	3.43481	3.25456	2.89892	2.61491	3.18941	3.43807	2.56969	1.15524	2.37838	3.0682	3.46278	3.92692
ADRA2A	0.690143	0.498665	0.304259	0.341969	0.793739	0.782652	0.621972	0.573906	3.01032	0.37508	1.51984	0.238638	0.150888	0.443535	1.12526	0.329454	0.544548	0.822496	0.60706	0.648851	1.01629	0.44953	0.128632	0.785124	0.272324	0.362079	0.233126	0.900593	0.339369
ADRB2	15.3557	15.0506	13.2657	19.3368	23.9775	26.9689	16.1147	21.2704	21.6888	24.5126	23.1016	16.9507	21.0942	26.5529	19.596	16.3904	23.9315	31.7913	25.2466	15.3561	22.2228	25.7195	17.8284	15.6813	25.6957	25.949	20.4374	28.9575	27.701
ADRBK1	102.659	88.2184	52.0283	62.829	33.767	56.2857	116.224	58.2156	75.3653	109.303	115.174	151.702	52.2677	54.9687	85.4924	114.128	104.754	69.1969	100.808	114.943	93.2274	66.6588	134.755	127.827	104.592	106.741	70.4818	101.213	80.5152
ADRBK2	95.5797	149.071	131.996	124.608	142.252	140.274	96.0403	120.083	98.783	122.353	88.2985	107.673	82.7283	96.6986	117.804	105.502	107.379	97.7039	116.288	74.4989	93.3145	112.183	106.425	90.51	108.7	102.596	111.026	84.5858	72.1765
ADRM1	9.00637	7.32131	3.55983	4.66321	2.57965	4.3372	10.0646	2.83366	4.86003	10.3478	9.97016	11.4546	3.16865	4.46492	8.56296	10.4602	8.59813	6.40116	6.78479	11.415	7.4189	5.10537	13.5835	11.9891	10.8151	9.29336	6.19079	8.27853	7.33885
ADSL	21.1184	25.3413	25.7099	20.4559	19.3143	21.8164	22.4758	17.6476	17.8805	24.7773	22.828	23.9353	18.861	19.4268	22.4503	22.7049	24.5047	17.9519	18.3546	26.1463	20.9694	20.0362	22.6392	28.1371	32.9901	25.2007	27.6902	21.4064	17.6047
ADSS	40.7184	63.8065	58.7829	52.1347	62.4408	59.2206	45.3191	55.92	60.2063	55.9531	54.0759	48.515	49.0386	68.6305	54.8345	46.1236	47.0891	58.0396	50.3503	52.605	44.4795	61.8745	48.417	46.004	73.2356	43.2564	62.2462	50.8956	51.9234
AEBP1	3.3817	3.85332	3.80324	1.52331	1.12446	1.53269	2.65751	1.14781	2.6839	3.77286	2.52294	3.48411	1.35799	1.77414	2.47008	3.56909	2.72274	1.57347	1.96402	2.71556	2.94723	2.31187	2.52118	3.88318	2.10078	3.18629	1.63188	1.48944	2.79979
AEBP2	39.9593	47.9399	55.649	55.4611	55.6279	59.1554	44.6406	51.8309	51.3204	47.7894	49.182	39.6377	55.889	52.7511	46.1906	42.4996	50.5857	57.9681	43.0299	43.9536	45.0893	55.8059	35.065	42.4179	56.7989	45.4771	57.4705	44.5447	47.2995
AEN	14.5275	11.356	11.3489	9.60621	7.27594	8.25045	11.1389	4.73472	7.90661	11.3627	10.0917	10.0944	7.60476	8.98897	10.4841	13.1233	14.1009	7.33094	8.21317	13.8902	10.671	8.34841	12.7088	14.8113	15.4641	12.4314	11.9153	11.0496	9.54474
AES	88.7869	68.2038	71.0141	51.3575	36.8096	48.5244	89.2812	42.0745	57.0147	78.7227	83.4089	85.5038	55.4061	50.3264	83.3242	85.9327	85.4081	55.3575	63.2771	108.238	92.3128	66.0166	92.4348	122.288	91.8898	86.0058	86.697	70.177	85.8603
AF007131	1.17324	0.611998	0.547667	0.217616	0.463014	0.358715	0.678514	0.753251	0.435226	0.661906	0.455952	0.477275	0.784618	0.266121	0.603798	0.604	0.945795	0.607932	0.535641	1.10545	0.643649	0.44953	0.514527	1.20952	0.797519	1.18279	0.828893	0.658126	0.721158
AF007147	16.3219	17.9293	16.4909	18.9948	25.2343	19.762	23.2108	30.417	25.3882	14.3854	19.6059	17.4683	24.0516	23.1821	14.5186	17.2414	17.1963	28.2152	20.5686	14.8515	17.5818	21.5453	18.6773	14.0686	7.45	18.3212	15.464	21.4064	25.7496
AF020763	2.53248	2.47157	2.45781	2.8716	3.22291	1.93739	2.75081	4.15974	3.76616	1.69404	2.92174	2.51166	4.11412	3.574	1.82484	1.60252	1.64798	2.38166	2.59179	2.83452	1.68907	3.51564	2.97551	1.81703	1.277	2.08195	1.22443	2.45931	3.53792
AF035281	3.80165	1.99171	2.19979	2.47772	0.869144	2.53807	2.64197	1.00111	1.8809	2.57261	3.34274	2.42217	1.46392	4.09678	2.02135	2.20597	2.80414	1.74906	2.88246	2.45818	1.98278	1.87165	2.27447	1.99697	1.02977	2.80418	2.13725	2.67303	3.12177
AF063596	7.48667	4.37307	5.45567	6.04321	6.08302	7.64488	5.60905	5.67019	6.04602	4.51618	4.98751	5.20206	5.92689	5.28161	4.45686	6.66486	5.49077	5.19209	6.01061	5.19249	4.43847	5.43674	4.71925	4.80369	3.36728	5.96947	5.38703	5.94911	7.3503
AF070569	1.02659	1.07621	0.1786	1.08777	2.73278	1.76716	1.98437	0.464505	1.89323	2.43559	1.52835	1.12541	1.21918	2.964	1.10221	0.471669	0	1.45725	0	2.4082	1.44313	2.0704	1.51142	0.902468	1.33653	1.00706	1.49175	2.10462	3.36993
AF070581	0.690143	0.611998	0.578093	1.11917	0.429942	1.59791	0.7916	1.0402	0.906722	1.01492	0.66873	0.477275	0.392309	0.532242	1.07037	0.960909	1.3757	0.572171	0.464222	1.32173	0.643649	1.25226	0.56598	0.721465	0.894778	1.30348	0.932504	1.48944	0.509053
AF072097	0.81782	0.598851	1.07069	0.351917	0.683938	0.496332	0.341519	0.514004	0.570509	0.535702	0.433763	0.538605	0.666322	0.356011	1.22928	0.695423	1.0441	0.743822	0.680265	0.57195	0.898737	0.856033	0.648819	0.56147	0.125269	0.511014	0.631772	0.649812	0.432271
AF075059	2.79128	2.09031	2.23844	2.85668	2.92658	2.44677	2.7706	4.08944	3.68419	2.99446	3.07616	3.74375	3.58872	2.68309	2.69596	3.00023	3.56851	3.97659	3.53559	2.73743	2.76972	4.24452	3.40051	2.25691	1.34333	2.19541	2.0225	3.61346	4.28029
AF079515	12.2155	8.99864	12.1095	10.601	12.0384	11.7724	10.9976	9.68466	14.2537	10.8111	12.4323	6.65799	10.0793	14.134	10.0176	6.78127	8.42617	12.4447	18.3546	9.56454	16.8365	17.2106	8.05235	9.29417	2.3342	8.18298	10.2057	11.6731	12.7687
AF086126	5.59361	4.28512	5.96257	5.45751	5.99339	5.81119	5.13494	4.84377	5.05842	4.29886	5.24923	4.12079	5.7935	6.42445	5.83132	4.89542	6.08375	4.66999	5.87849	4.49317	5.81452	5.51766	4.86023	3.40617	2.66235	4.45478	4.32164	5.23106	7.03299
AF086132	2.93311	3.76266	4.86815	4.72539	5.1593	4.63069	2.31826	4.73472	3.373	2.84619	2.8573	2.95911	3.19883	6.20949	3.45812	3.18473	3.06667	3.93368	5.6778	3.14813	3.25212	3.43569	2.75272	2.1644	3.26788	2.02764	3.83363	2.59786	3.86032
AF086165	2.52799	0.207853	0.781034	0	1.14794	2.97799	0.20101	0.681872	0	0.582477	1.48245	1.21801	0.918003	0.0520414	0.290372	1.11081	1.12062	0.449154	0	0	1.05491	0.203573	0	0	2.07588	0.106693	2.24967	0.465884	0
AF086285	1.48381	0.906664	0.517241	1.08808	0.463014	0.423936	0.876414	0.860859	0.725377	1.08111	0.881508	1.40796	0.663908	0.650518	0.988034	1.04327	0.745172	0.429128	0.535641	1.10545	0.846906	0.642185	1.20914	1.46415	1.1671	0.868989	0.699378	1.03915	0.509053
AF088041	42.3317	45.1831	39.9133	50.9701	59.5641	51.4894	49.9977	64.5483	51.6382	49.3078	41.4765	49.7206	57.6287	52.2242	43.5435	42.0853	40.6153	54.2844	50.9973	46.6555	45.8064	50.3646	53.0447	42.1658	47.1396	42.6189	42.3981	48.489	45.0359
AF090102	0.276057	0.838664	0.943204	0.901554	0.826811	0.717431	0.537157	0.860859	0.979259	0.529525	0.182381	0.548866	0.935506	0.680087	0.219563	0.329454	0.0859813	0.643692	0.357094	0.384504	0.575896	1.12382	1.02905	0.381952	0.35013	0.362079	0.80299	0.727402	0.848422
AF090939	2.45001	1.292	2.19067	1.92746	1.52133	1.30442	1.41357	1.36303	1.55956	1.80921	1.09429	1.14546	2.65563	1.80371	1.28993	1.48254	1.77695	1.39467	1.35696	1.48995	2.06645	1.60546	1.26059	1.29439	0.758616	2.0035	1.7873	1.93974	1.90895
AF097494	17.5576	11.4902	14.9766	18.2649	22.5263	24.7233	16.6915	19.5609	18.9033	12.4458	18.0578	13.9109	24.1834	14.9483	17.4089	14.012	20.5908	19.7141	8.75916	13.2599	14.0119	13.6978	11.0994	11.0773	27.2895	11.7429	17.7588	12.7562	14.3404
AF113016	15.7008	14.1666	32.1906	31.8964	43.0603	29.1864	18.4047	58.7177	35.7248	16.6359	20.8522	13.316	45.2061	37.3161	17.7846	14.194	29.4056	37.5845	27.3534	15.3561	22.5616	32.5267	16.8765	9.46393	9.31736	11.9003	22.8723	24.3853	37.076
AF116693	204.015	92.943	138.539	78.9435	205.388	91.522	90.1808	210.796	95.7418	47.8487	84.3591	58.4209	120.407	115.504	49.8466	85.6837	63.1235	122.118	104.122	66.2979	109.076	103.703	79.8987	81.9606	49.809	49.6816	38.3829	91.1414	228.945
AF157115	6.14227	6.86798	5.7505	7.30569	11.2446	10.1745	8.36834	12.4466	8.92214	5.36144	6.80889	5.94208	11.4977	8.69328	5.16632	6.67145	7.31701	9.33354	9.03448	5.28693	6.2671	8.18786	6.22578	5.45343	2.43146	5.53353	5.80225	7.82823	8.69632
AF161365	0.24155	0.453332	0.121704	0.279792	0.26458	1.5653	1.95073	1.72172	1.48702	0.683969	0.790317	1.3841	2.50474	0.147845	1.97607	0.219636	0.372586	1.0013	1.4998	0.504662	1.35505	1.79812	0.617433	0.212196	0.622454	0.603465	0.259029	1.31625	1.27263
AF161426	3.94969	6.59575	10.6649	3.13368	14.5555	12.1755	10.3018	19.275	13.3368	3.7872	3.53971	4.59043	16.2733	12.1348	5.75612	3.15178	6.17489	5.40022	2.18649	2.55984	4.13155	20.2609	3.61301	3.53815	0.766397	6.62339	7.57116	3.4562	4.96581
AF198444	5.18781	3.77965	3.99675	2.74445	2.41032	3.29496	5.16491	4.91514	5.85126	4.57377	4.85893	6.40837	4.0948	4.19909	4.34351	5.81322	6.92436	5.12343	3.86126	6.39575	4.16746	5.937	6.32071	5.25588	2.44838	5.6115	3.91652	5.66473	6.91294
AF258550	0.862679	0.803758	0.486815	0.683937	0.628377	0.326105	0.932957	0.286953	0.65284	0.92733	0.699127	1.09773	0.623772	0.620949	0.494017	1.17698	1.06044	0.429128	0.463865	0.456599	0.81303	0.674294	0.540254	1.06331	0.525196	0.651742	0.668295	0.277106	0.721158
AF258560	4.47627	3.76991	3.01004	4.36756	2.78073	4.68221	3.42	3.51876	3.08032	4.46654	3.41022	2.89849	3.62011	4.0959	3.72489	3.91255	5.56185	2.39096	3.76984	2.97775	3.49433	4.37649	2.21581	2.78846	2.34315	3.53727	3.06509	3.58852	2.80615
AF283776	24.017	29.2626	32.3428	29.2849	33.2709	31.7626	26.4621	33.43	30.9011	28.6385	27.3875	24.7207	30.9321	31.4318	24.3166	24.764	26.0237	30.039	23.8896	26.2424	24.2554	27.9672	19.9637	22.9596	42.0545	23.5351	30.2546	22.4455	24.7315
AF289551	7.32967	3.92381	3.0575	6.33606	4.22468	4.50775	6.12783	4.48651	6.87476	7.05283	8.98104	5.6791	5.73284	7.32217	6.1151	7.47285	11.3106	7.97392	10.7275	6.65024	8.00225	6.11746	5.89057	6.09087	3.43283	7.03109	4.77701	11.0911	11.4448
AF379632	0	0.373999	0	0.602797	1.08808	0.635578	1.63098	2.56787	0.579576	0	0.917376	0	2.06807	0	1.19387	0	1.38344	0	0	0	0.0301499	0.497372	0	0.68136	0	0	0.927065	1.48529	0
AF380582	6.5077	4.41455	10.4665	12.9292	8.26447	8.89842	8.27307	16.3635	9.46001	6.9264	8.60564	6.91452	11.6869	8.5271	8.85992	7.14449	8.51272	7.51439	8.18031	3.55522	7.77629	8.99573	4.53813	5.89671	2.95296	5.02783	6.70782	7.30485	9.00303
AF401214	2.07492	1.23352	1.51308	2.58062	1.2422	0.934291	1.62815	1.99361	1.70137	1.93872	1.65207	1.51201	1.57889	1.79868	1.89099	0.5285	1.52445	1.67145	1.74119	2.01432	1.67112	1.00984	2.28116	1.42044	0.766202	1.71118	1.45186	1.25737	0.900175
AF420437	47.8704	46.0948	45.5561	71.362	62.5989	58.0858	52.0963	65.9576	54.997	41.9578	55.7332	39.9315	72.5156	55.014	42.2192	44.6331	52.3555	50.7305	50.5499	37.8311	38.9689	65.8741	37.0275	35.5046	16.3915	45.7293	33.5277	43.9313	52.2238
AF520792	6.2803	6.93598	7.48478	8.23834	11.1123	7.7613	10.2625	11.6933	10.0827	6.66319	9.5142	9.25914	11.4675	12.3007	6.75156	7.11072	7.3944	12.0513	9.78438	6.65673	7.45277	10.6603	8.61834	5.81416	4.31827	5.96223	5.93177	8.52099	9.54474
AF520793	1.10423	2.26666	1.15619	2.02072	2.6458	1.43486	1.89419	2.40323	1.81344	1.45619	2.21897	1.9091	2.35385	2.33595	1.53694	1.83945	1.69097	1.78803	2.21398	1.53802	1.49056	1.54124	2.23819	1.31561	1.05039	1.54487	1.52827	1.76655	1.78169
AFAP1	20.8768	11.1293	10.5578	11.1606	5.98611	21.4903	7.7181	6.13362	15.0962	9.24462	12.1283	11.0489	13.2782	11.2658	19.4039	17.9278	10.1745	10.7282	14.3195	16.3655	14.499	8.34841	9.93038	18.9491	11.1458	15.5211	12.4593	13.1625	14.9322
AFAP1L2	2.72607	2.83332	2.92089	3.04663	2.94345	4.30459	1.75283	1.93693	2.61136	1.61064	3.16127	3.22161	2.50474	2.12897	2.71709	2.58073	3.23863	3.0039	1.42838	2.76362	3.9974	2.47241	5.96852	7.44807	4.25992	3.21043	3.34147	4.5376	3.52095
AFF1	224.702	254.387	218.063	218.035	359.894	254.89	220.8	281.237	272.737	170.618	225.97	187.712	318.354	249.938	223.419	219.915	198.789	304.788	233.799	181.846	229.274	226.049	289.808	244.515	184.071	213.53	205.657	234.016	255.46
AFF2	9.662	20.8306	13.9959	10.0725	28.3762	16.4683	22.2779	28.1931	21.5074	14.1648	15.7759	23.3149	27.6729	16.8248	13.064	15.0725	14.5022	25.6046	21.4257	9.49245	14.0925	19.0408	20.5039	10.7795	8.92832	13.3728	9.42866	15.033	19.2168
AFF3	42.9342	47.764	60.0943	43.657	29.6752	15.79	32.5421	24.641	40.5018	52.9481	19.3074	37.8894	28.246	20.2287	51.3336	42.0796	73.7147	25.7477	21.6785	31.5522	36.1741	60.6342	31.2223	68.6381	31.3001	49.7262	40.0658	37.9943	20.6514
AFF4	156.179	187.793	199.625	191.378	207.497	207.142	181.616	222.855	201.8	177.399	172.38	168.574	191.024	187.053	180.947	163.574	174.599	207.626	168.656	164.183	169.314	184.082	153.895	164.558	205.04	163.925	205.384	161.726	165.782
AFG3L1P	17.3605	12.711	16.482	14.8172	11.5694	13.6289	15.5552	11.9329	15.1317	12.5316	15.693	13.2329	10.3778	13.0281	15.567	16.5869	18.8944	13.5723	18.1072	15.3412	16.8944	14.576	15.0281	14.1969	10.4948	14.6789	12.7751	16.5186	17.6166
AFG3L2	24.6036	27.8799	22.9107	23.3161	17.9253	20.7729	23.126	15.065	18.8235	25.3069	22.6152	25.916	16.99	19.6338	24.2617	22.8971	22.6704	18.381	21.2828	23.9113	22.1889	18.9123	26.1637	26.482	36.5108	27.2766	24.815	20.9907	16.8412
AFMID	9.74931	8.16859	6.78468	10.5476	8.68284	8.30296	9.66346	11.6141	7.86309	9.36553	8.35001	9.30854	10.2157	9.11493	8.79185	10.4379	9.25474	8.8454	11.0931	8.98034	8.79461	9.26031	12.1562	7.56053	5.75537	9.74209	8.1462	9.00939	9.53287
AFTPH	120.982	143.117	124.564	141.886	170.092	139.182	120.917	165.425	161.723	126.336	123.381	124.45	138.817	157.869	116.423	116.517	117.871	155.416	131.375	114.318	138.249	136.4	125.802	116.984	132.019	125.81	127.442	119.467	118.185
AG10	0.426508	0.780411	2.71065	0.500829	3.73355	4.40111	2.52068	1.22385	3.76725	2.62247	1.98643	0.940948	3.04915	4.04711	1.11126	1.47541	4.40282	5.02366	2.00401	0.199702	2.28461	1.70404	0.0105478	0.458555	0.897695	2.16475	2.54107	1.33392	2.82397
AGA	10.1106	9.47464	9.67545	15.1399	10.0871	12.8811	10.3756	9.39771	13.3832	13.6353	9.63579	11.1921	8.60062	10.2604	8.17872	9.27963	8.97072	14.6976	9.57013	11.5832	10.0274	10.0502	8.61834	11.501	15.892	8.97956	15.9562	9.28303	9.75685
AGAP1	4.52044	2.15333	1.58215	5.84455	6.34991	4.01109	3.1664	4.4119	6.38332	8.95779	8.53148	2.41024	1.96155	5.94337	6.25755	5.46345	5.87539	9.96722	7.28472	5.093	7.01238	6.45396	2.8299	4.35001	8.38368	6.63811	5.56757	8.59027	8.27211
AGAP11	1.31507	0.903037	1.61288	1.02591	1.02525	0.913746	0.961229	1.47207	0.689108	0.774209	0.797916	1.16932	1.65977	0.800137	0.933143	0.828029	0.745172	0.715929	1.17877	1.17322	0.950229	0.86695	0.747608	0.827563	0.721463	1.42418	1.08948	0.8999	1.14537
AGAP2	27.6747	20.3093	17.7383	18.0622	9.82516	13.8595	31.8902	15.7107	22.4867	30.227	32.859	32.9797	16.8693	17.357	22.121	32.4787	30.0075	22.565	19.6759	36.5279	27.5753	22.9581	30.2028	38.174	34.7602	31.58	23.2349	31.0012	31.7734
AGAP3	7.64817	5.775	4.83772	5.59585	3.10881	5.82325	6.58724	4.94994	4.86003	6.74173	7.75119	8.92123	3.02591	5.38983	5.98309	6.28709	6.69623	3.89362	6.35163	6.29626	5.69121	6.50566	7.12389	5.22002	6.10783	7.70021	5.05107	6.82372	5.91774
AGAP4	1.23087	4.48096	5.57707	7.2917	10.8617	4.81233	7.57194	10.4967	6.37824	3.11405	9.07771	9.17657	12.0898	5.26298	8.76386	7.43743	7.00289	7.43357	9.56548	9.62606	6.95513	5.65155	6.9595	0.924749	6.13623	5.57674	5.76288	4.42468	7.10044
AGAP5	7.97771	5.88334	5.66287	5.14228	5.11895	7.43976	6.53211	5.99158	6.93715	5.35129	7.93965	6.63985	5.78626	5.8588	6.57866	5.37093	6.26087	5.24824	9.67011	6.91867	7.22784	7.13403	6.09406	6.95174	5.36575	5.94727	5.37692	7.66889	6.67496
AGAP6	13.3187	10.6606	8.50648	8.57129	6.85493	9.33443	9.3259	7.85641	8.63743	9.91535	9.78808	8.78926	9.83308	7.88989	7.47749	9.4375	10.5915	8.19528	11.6352	10.9127	11.172	9.65076	9.80149	9.07519	5.98489	11.5045	8.95075	11.8722	10.422
AGAP7	5.01527	4.75341	3.22789	5.25419	4.08081	2.89353	9.79209	12.6675	2.90949	2.49516	12.4834	12.5029	12.3701	1.42256	2.09792	6.06141	2.66771	1.82415	4.45189	2.25079	0.708013	4.97758	2.81755	4.00392	3.50014	8.5523	1.14594	7.21583	5.30773
AGAP8	13.2825	5.17886	3.78833	1.66104	6.08136	3.55454	6.17505	3.83226	3.13327	6.85867	5.952	3.25215	1.52789	4.34812	3.1425	1.88366	1.75087	1.29919	2.99709	4.5172	3.51669	6.00668	5.05961	7.90111	2.95277	5.30277	1.6868	8.23003	5.50965
AGAP9	37.3398	30.8712	28.6904	23.1395	29.3442	36.2713	37.7836	29.7244	28.4544	23.8833	22.0058	25.6115	34.2033	34.0889	34.4357	26.1191	30.4431	23.5663	32.5388	29.2413	27.7734	32.0206	30.1361	21.2775	14.9547	25.2089	26.48	22.344	43.5758
AGBL2	1.20775	1.40533	1.03448	1.21243	1.22368	0.880483	1.1874	1.07607	1.01553	0.970795	1.51984	1.19319	1.72012	1.18276	1.39971	1.45509	1.26106	0.965538	1.4998	1.53802	0.880782	1.63757	1.4664	1.23074	0.816971	1.18279	1.13973	1.59336	1.31505
AGBL4	1.86684	1.63857	1.93387	1.74777	1.84842	0.997881	1.4328	1.61734	1.1033	1.28123	1.66878	1.72583	2.23073	2.21708	1.52349	1.84659	2.01712	1.75728	1.22948	1.84129	1.62132	2.24701	1.96138	1.23901	1.00098	1.94316	1.19412	1.90822	1.88265
AGBL5	7.14298	4.32932	3.65111	3.60622	4.29942	4.23936	5.45639	2.54671	5.11391	4.39064	5.56262	5.08298	4.587	4.02138	4.50104	5.21636	4.84361	3.32574	4.14229	5.62337	6.06385	4.07788	6.5345	5.64441	4.12376	5.33463	3.47099	6.1656	6.87222
AGER	9.80003	8.40931	5.0507	6.18652	5.32467	6.13077	11.3086	7.17382	8.59572	8.6489	9.93976	8.35232	9.14382	6.62345	7.64189	8.2089	7.73832	7.22366	9.71296	6.6327	7.68991	10.0502	12.4516	7.19344	3.79308	7.79676	4.61072	9.69869	9.50232
AGFG1	107.524	136.045	120.882	124.508	154.911	131.583	111.474	142.472	130.35	116.826	104.383	110.227	128.919	134.982	115.38	103.86	108.996	119.262	109.124	105.354	108.573	125.355	131.102	108.432	115.815	94.1405	122.054	100.208	106.138
AGFG2	10.8698	6.27865	6.87626	9.23315	4.63014	6.00033	10.545	3.69452	6.78228	11.6054	9.45341	10.2614	6.12606	7.06699	9.30398	12.6016	13.7857	7.29518	7.64182	14.2988	10.7049	7.54568	9.58745	11.7344	9.35626	12.5279	9.24734	12.6776	11.4961
AGGF1	51.1741	55.7598	55.8924	53.5025	56.157	51.4267	48.881	62.2329	57.2685	51.1653	48.3595	47.6798	53.1126	56.5063	51.3503	44.5038	44.1371	51.9603	50.993	50.2499	53.5929	47.618	50.8868	46.6831	66.3886	46.4919	55.743	45.5492	51.584
AGK	16.1493	15.9346	15.7302	15.0777	15.048	13.6964	13.6834	12.3749	13.7096	15.2459	15.9583	12.1466	14.8172	15.2576	16.6868	12.986	15.534	16.593	12.8197	17.2066	14.6684	11.6557	12.8889	14.5142	19.9963	15.666	19.2459	20.5751	17.5199
AGL	47.8269	52.8358	67.0892	52.7564	52.6844	60.4599	53.433	48.2798	51.3204	56.8577	50.5803	50.2571	56.5831	52.4849	56.7022	53.5638	59.0119	52.5324	43.3869	51.5957	52.4743	58.182	44.4037	59.3511	67.4584	58.3186	63.5139	47.4543	47.9783
AGMAT	6.66299	8.40478	7.89492	6.86362	5.38023	6.65808	8.25922	5.89868	7.00315	7.50645	7.03595	7.62232	7.74147	6.96586	7.59331	7.80121	5.9158	5.20318	4.76042	9.02383	7.2922	6.39263	7.81644	8.68475	9.41598	8.12481	7.51029	7.14066	8.05491
AGPAT1	21.2564	17.9293	16.5821	14.7357	17.5284	21.849	18.8005	21.665	26.6939	14.5619	23.5575	18.8285	19.374	17.771	18.6629	18.3945	18.0561	18.4525	18.2118	17.7353	23.5101	17.4995	18.6516	24.4449	16.4367	22.8592	15.6195	20.6444	19.7258
AGPAT2	2.48452	2.17599	1.09533	1.21243	0.297652	0.913094	2.54443	1.11194	1.77717	2.53731	3.34365	5.03525	0.875151	1.21233	1.53694	2.88273	2.03489	1.14434	2.6425	2.69153	1.93095	1.99077	3.62742	2.97074	2.45091	2.46214	1.42466	2.14757	1.73926
AGPAT3	50.1389	43.351	32.3428	36.9637	24.8043	39.8174	36.1026	36.0126	26.4037	38.2802	38.3608	39.232	30.0569	31.6092	39.9879	38.6834	35.8829	30.1105	44.0654	43.449	46.3427	33.2652	47.5166	41.6965	46.0616	40.2873	41.8591	37.4785	42.7604
AGPAT4	15.5972	11.4466	9.21906	20.7357	15.4118	12.7507	11.5347	15.4237	13.5646	16.5918	21.5209	10.9535	13.3385	23.5961	14.9028	14.2764	14.1583	19.7399	23.2111	11.9196	12.2293	22.2196	13.1976	11.3949	12.702	16.1004	12.0967	19.8473	20.4894
AGPAT4.IT1	1.96691	1.54133	1.55172	2.73575	2.18278	2.02185	1.61147	2.25976	1.81344	2.51524	3.52603	2.02842	2.14322	3.40043	2.00351	2.14145	2.03489	3.07542	4.42797	1.73027	1.52443	3.88522	1.77512	1.88854	1.10875	2.22075	2.12404	3.8102	3.64821
AGPAT5	31.7466	38.4879	44.0568	36.5596	36.512	33.3931	26.8013	27.3681	29.7405	30.8448	23.7703	28.7558	28.3368	27.8835	39.439	33.2474	40.8125	30.3251	16.3906	30.6882	29.1336	35.7376	26.9098	36.1335	47.3259	31.826	35.6424	25.1473	22.7377
AGPAT6	36.0483	37.8074	33.9906	36.7999	29.3002	32.0656	33.6605	25.2002	30.2486	36.9864	32.0094	34.1187	27.5404	31.4596	36.7216	36.9236	42.1182	31.8291	32.1313	33.466	31.2729	32.9268	35.1409	35.9048	40.385	39.5093	33.0715	35.1384	30.6624
AGPAT9	19.6001	26.8826	23.2454	30.0932	35.8505	34.9258	28.3845	55.3819	26.3675	25.5937	23.2536	32.9797	32.8936	35.5715	20.4194	19.4661	19.5178	33.2932	28.2104	16.75	19.5127	29.9579	21.9189	21.1984	24.2368	20.2523	24.0897	18.4622	22.1014
AGPS	52.5199	63.8291	68.6409	68.8601	73.2555	79.4392	56.8539	66.86	55.709	55.6221	58.0275	57.9894	57.6694	70.936	57.6353	54.9365	50.637	68.3387	56.8851	55.9934	58.1655	66.8194	52.9963	48.7201	83.2532	55.6153	75.5329	52.9618	56.3776
AGRN	0.517607	1.31466	0.182556	0.310881	0.0661449	0.586989	0.424071	0.179346	0.145075	0.286826	0.425555	0.596594	0.362132	0.236552	0.521462	1.15309	0.401246	0.750974	0.499932	0.384504	0.338762	0.160546	1.62076	1.01854	0.914229	1.11038	0.569864	0.242467	0.169684
AGSK1	2.90999	1.15962	0.758518	1.00725	0.310881	1.34323	2.40562	0.322822	1.71515	1.37853	1.49096	1.22254	0.774056	1.08666	2.68059	1.95202	3.47193	1.80019	1.58443	2.67206	1.47599	1.37042	1.59066	2.02668	1.69599	2.08388	1.37467	2.03188	2.10112
AGTPBP1	208.63	211.819	188.762	234.528	298.471	216.566	213.251	337.493	297.514	182.201	231.654	228.519	293.87	281.674	204.981	171.701	168.495	232.337	257.893	199.702	210.101	221.939	263.052	176.823	162.11	175.343	169.353	218.498	283.627
AGTRAP	18.1508	14.5973	8.51926	8.64248	4.16713	8.12001	15.0121	12.1955	16.321	22.8578	21.5817	27.4433	7.76018	10.5266	12.4053	17.2689	17.2536	13.0526	15.7479	17.9515	11.8228	13.1969	28.9422	19.0552	15.1529	16.9936	14.8942	14.7905	14.6353
AGXT2L2	35.4043	35.7679	28.6308	30.0932	25.0689	29.969	39.6365	41.5128	27.6731	29.0356	27.5699	31.4047	29.0611	26.5825	29.6709	31.6551	41.0991	27.4284	37.352	28.6696	39.8046	32.2056	24.6973	27.3308	23.1864	37.1251	25.3589	39.0372	30.4159
AHCTF1	166.188	184.506	185.355	209.596	266.365	194.789	231.175	252.698	237.924	190.739	205.482	232.147	288.86	239.302	171.149	189.821	201.769	241.385	201.972	181.149	173.379	226.595	195.932	187.433	196.443	181.667	180.699	165.328	193.78
AHCY	9.04087	10.268	8.9148	7.24352	6.77985	8.90266	10.6018	7.24556	7.07243	11.8261	9.90936	11.7648	5.67339	6.71216	11.033	9.33454	9.85919	7.15214	8.356	10.2374	7.72378	9.08692	11.4997	13.05	12.2935	11.2486	10.6461	7.6204	6.49043
AHCYL1	43.3065	54.9212	47.1602	53.2849	53.8419	55.8292	46.0542	57.1036	50.3049	49.0693	50.7627	47.9184	51.5745	51.5092	50.8563	45.3	44.2517	49.3855	46.0294	46.1405	48.3753	52.7876	48.3141	47.5743	54.8148	46.9013	52.816	40.6999	42.4211
AHCYL2	17.0465	18.1333	20.1115	22.3212	21.7617	23.7078	17.3304	16.3922	16.72	19.6365	17.1134	15.4876	17.8651	18.0962	21.1604	17.4885	17.4256	16.8075	19.4616	14.6592	17.8189	22.1233	14.4068	16.4664	18.6931	19.335	20.6705	17.423	17.0533
AHDC1	2.65705	1.83599	2.03854	1.3057	0.793739	1.5653	2.79887	1.61411	2.13986	2.64762	2.55333	2.50569	1.62959	1.86285	2.44264	3.23963	2.8947	1.43043	2.14257	2.64347	2.57459	1.99077	2.70127	3.41635	2.27585	2.87249	2.82342	2.87497	2.54527
AHI1	13.3888	7.07198	6.84583	10.7254	6.21762	5.86989	10.9976	2.65431	10.9169	10.9876	3.73881	7.15913	11.0003	10.9701	10.4841	3.322	6.90717	6.47268	11.3913	6.39238	9.31597	8.84032	6.38014	2.41903	9.35548	12.5521	11.6822	7.70942	7.89032
AHNAK	3666.66	3620.55	3270.15	5228.94	3665.71	3972.9	3458.33	3283.27	3196.48	5273.93	4743.33	4176.98	2958.36	3585	4908.65	3997.09	4693.09	4324.09	4748.32	3821.08	3396.28	4348.92	3512.75	4197.99	5075.4	4785.28	4432.63	4113.91	3220.41
AHR	102.22	124.933	116.767	139.412	144.705	170.586	85.0506	155.003	101.28	101.875	97.4604	132.085	97.4758	152.628	106.304	88.6672	91.3219	113.122	108.984	80.2898	90.8798	131.729	105.391	98.187	162.727	90.9685	142.209	98.723	69.6563
AHRR	0.932383	0.317332	1.46105	0.497409	0.296991	0.195663	0.282714	0.646362	0.290151	0.220635	0.820714	0.95455	0.51302	0.29569	0.725656	0.439273	0.458567	0.321846	0.535641	0.648851	0.948535	0.353202	3.06144	0.403172	0.447389	0.193109	0.388544	0.900593	0.509053
AHSA1	20.2902	25.6586	24.9493	23.3471	20.1411	25.5014	23.8045	20.6965	20.637	29.4548	25.351	23.8399	19.4042	21.201	25.0302	27.9487	26.1383	23.7451	20.89	24.3199	23.9505	24.6278	21.0956	29.5589	38.1253	29.8836	26.1619	24.316	21.6772
AHSA2	59.8006	43.0892	41.5621	49.5855	44.0525	44.1872	43.1139	43.1147	44.2843	44.0829	49.486	46.6536	42.0978	40.0955	46.5199	48.832	58.496	39.0507	59.6347	48.7599	44.4118	49.8015	45.9216	41.166	23.167	37.1493	35.3057	51.2645	52.2204
AHSP	52.6234	15.7306	44.2089	17.5648	41.0429	19.1424	12.5525	62.9862	22.668	10.1713	12.4323	9.25914	63.8559	27.9131	23.0541	36.7891	23.8742	27.1066	86.9524	18.8167	52.1694	31.5634	99.3295	25.0603	28.0493	13.5418	7.95219	31.6593	110.337
AICDA	1.34854	1.7655	1.71055	2.01513	1.3444	1.39606	1.24479	1.94877	1.44858	1.52459	1.74934	1.95492	2.27177	1.64108	1.41481	1.52922	1.63995	1.16902	1.45052	1.46304	1.36996	1.87775	1.88651	1.56091	1.04689	1.49394	1.16848	2.00694	1.3299
AIDA	223.365	211.231	190.132	153.047	292.989	237.078	193.235	264.499	204.81	136.97	191.621	113.305	291.455	203.937	180.317	175.681	162.763	227.831	160.621	174.493	307.054	201.55	204.576	192.746	148.494	162.851	153.811	169.324	227.165
AIF1	63.1136	117.118	98.3366	103.088	156.763	160.607	73.1947	188.541	120.621	91.2106	73.8947	120.369	141.14	116.531	91.0089	61.9374	51.8754	127.403	113.27	68.2495	85.0632	91.3187	94.8017	60.7557	65.6105	83.2781	88.6136	85.6949	71.7349
AIFM1	14.248	16.582	15.8026	15.8487	10.9225	13.1766	15.4348	11.6697	13.1257	16.4492	15.0513	14.4416	13.9541	12.5012	13.5385	13.8321	14.593	12.4719	13.7292	15.1019	13.4204	13.0222	14.3082	15.0943	18.3815	16.0196	15.67	15.8245	14.7065
AIFM2	3.06734	2.63046	2.59138	2.55388	1.66884	1.99511	3.04625	2.51335	2.3952	3.19193	3.08619	3.31014	2.28958	2.52105	3.00774	2.91897	3.01365	2.28439	2.49716	3.40358	3.18742	3.08377	3.94334	2.79801	2.53942	2.59562	2.37038	3.82094	2.38703
AIFM3	0.4831	0.725331	0.375456	0.341969	0.0661449	0.554378	0.763329	0.681513	0.398958	0.992859	1.24627	1.06265	0.0603552	0.236552	0.548908	0.549091	0.286604	0.464889	0.60706	0.817071	0.609772	0.385311	1.56931	0.466831	0.330679	0.820712	0.504071	0.76204	0.38179
AIG1	12.6641	13.7813	12.7789	12.5285	16.2386	26.3819	13.0897	12.9488	17.5179	9.77414	11.3684	15.6546	16.658	10.0239	9.798	11.7231	11.9514	13.8751	10.4272	9.39632	18.4964	11.9125	11.0623	14.6203	9.60913	12.4314	11.7338	11.6731	10.5204
AIM1	171.604	205.654	204.294	205.903	220.653	207.892	173.034	182.143	167.96	180.035	143.626	194.318	201.134	166.799	178.972	183.284	190.649	203.414	136.409	177.379	148.072	181.064	154.899	175.804	231.093	178.891	195.153	160.417	137.826
AIM2	5.72819	15.3453	10.284	10.0414	17.2638	11.6419	7.66156	14.8139	10.8081	13.1057	6.47452	7.80345	17.9859	10.083	10.5665	7.46763	8.11091	16.3069	7.17759	9.99711	6.36873	9.08692	9.69884	11.0766	14.5304	16.1729	11.7081	9.04057	8.35695
AIMP1	24.6726	28.3786	31.643	25.1192	24.8043	29.806	23.4936	23.8888	24.1913	25.6599	18.5725	23.1717	23.1161	22.3542	26.2103	22.1009	18.6006	24.4603	20.3544	23.5028	24.1538	22.6691	20.7869	19.4796	33.2235	24.8386	28.4932	21.441	21.8044
AIMP2	3.93382	3.58132	4.41176	3.29533	2.44736	3.78282	3.98627	3.40757	2.61136	4.45683	3.52603	4.29548	1.90119	3.51871	3.81491	3.87109	4.06978	2.86085	3.49952	3.67682	3.31987	3.75678	5.06809	4.26513	6.24399	4.48978	3.44509	3.15207	3.64821
AIP	17.6677	11.5826	9.31034	9.66839	3.83641	6.68515	16.1713	5.20102	9.13975	16.9227	18.6332	21.3819	6.39766	6.83044	14.9577	16.7198	13.671	8.47528	11.427	20.0663	14.4652	9.27957	16.9794	19.9676	23.4393	18.7315	12.278	13.2318	10.478
AIPL1	1.97346	1.39898	1.69959	1.4885	1.38507	1.39866	2.30327	2.64499	1.94945	1.99763	1.54477	2.32958	2.60825	1.85427	1.86409	2.55025	1.99821	2.11059	1.67263	2.44641	1.78494	1.97889	2.45687	1.53163	1.19025	2.10416	1.248	3.03327	2.7001
AJ004954	2.13979	7.27371	7.04634	1.67907	2.15037	3.72673	4.6891	1.39136	3.77196	5.7096	5.01396	2.71665	2.71418	1.68543	6.88769	4.95417	5.54723	1.27165	1.24983	10.4198	5.83078	2.28008	3.50187	8.70512	4.19339	3.57275	6.26747	2.73642	3.90444
AJ420489	2.29231	1.77071	3.56896	2.52528	4.20781	4.29871	3.80392	5.79753	3.69036	4.43653	3.67984	1.32635	2.87593	3.54532	3.40927	3.5172	1.56429	4.61956	5.43605	4.19903	3.86901	4.46672	1.70823	0.985437	4.80554	3.27174	2.75866	1.92519	1.51061
AJ420595	3.8303	3.01466	2.98174	3.69948	3.67104	4.46764	3.44911	3.76626	3.62689	3.08889	3.70841	2.57729	3.92309	3.96224	3.40323	4.03582	2.86604	3.28998	4.10658	3.1241	3.01499	2.60085	2.46973	1.99464	1.78956	3.30699	2.20175	3.70629	3.69063
AJ515158	3.93658	2.71274	0	2.72269	0.081689	0.767651	1.41696	0.677568	0.701803	0.52445	1.90983	1.10322	0.2209	2.46694	0.451477	1.73073	1.72794	0	2.12828	2.57786	1.76495	1.41441	0.383066	1.56558	4.09672	1.80388	0	1.04815	0
AJ606316	0.517607	0.793331	0.943204	0.746113	0.859884	0.423936	0.480614	0.0717382	0.32642	0.573652	0.516746	0.501139	0.362132	0.680087	0.631244	0.604	0.773832	0.393368	0.464222	0.48063	0.677525	0.256874	0.463075	0.594148	1.14765	0.482772	0.828893	0.588849	0.254526
AK000154	25.7082	27.1784	32.0227	31.8112	30.1082	33.943	27.9842	27.2089	30.4223	31.441	28.6074	24.6792	31.7936	33.8275	29.2049	28.9632	32.8116	30.8164	29.677	24.7366	27.6112	30.6162	22.9533	25.1825	31.5397	28.2438	34.9345	27.5744	28.2643
AK000451	0.421332	0.880144	0.0465517	0.37772	0.965054	1.66835	1.12973	1.91218	0.814599	0.875922	1.18487	1.46929	0.534748	1.63014	0.180316	1.34006	0.415003	0.843237	1.33446	0.836056	0.0735115	1.93201	0.233081	0.760509	1.8732	1.14055	0.544738	0.762733	1.61073
AK000470	1.0994	9.88264	21.268	1.36445	0.959101	15.3922	0.949355	7.35317	1.19288	0.970575	0.701558	7.03981	10.6204	1.03491	10.2097	7.65981	0.974455	20.026	0.678836	18.8325	17.2108	5.45825	15.1405	1.57025	9.74218	4.13977	6.27472	9.41812	15.0412
AK000840	1.05109	0.665265	0.401622	0.815129	0.531474	0.583402	0.542529	0.856555	0.596985	0.534599	0.377225	0.846686	0.85282	0.441169	0.776155	0.953496	0.636262	0.771715	0.769538	0.886763	0.738163	0.778971	0.977859	1.01026	0.373667	0.707502	0.422994	0.740218	0.599834
AK000953	2.25021	2.00191	2.73864	2.30052	1.97443	2.58699	2.437	1.5065	1.84463	2.22864	2.34481	1.69767	1.91749	2.00773	2.3603	1.45674	1.57833	2.0026	1.72477	1.46592	1.42992	2.15325	2.08384	1.76144	2.13969	1.8664	1.78031	1.73122	1.53437
AK001057	8.86834	9.15731	9.12778	13.3057	13.0967	9.42443	13.9378	18.3291	10.3366	8.18557	9.78777	10.9057	17.9557	10.6448	7.71215	9.44436	11.5788	13.2672	13.641	8.81957	9.68861	14.4171	11.4482	10.2703	4.96018	8.83473	6.39802	12.0887	13.6596
AK001533	7.58226	5.24006	4.71419	6.52072	3.77026	5.10876	8.00081	3.65399	6.20198	8.80335	8.32964	7.03885	5.01069	4.96404	7.48353	7.33173	9.19828	5.5733	7.10117	6.78338	6.51745	7.09615	5.86561	8.10057	5.90184	7.40475	5.90586	6.58125	7.97516
AK001928	1.69085	1.97199	2.16024	2.40808	2.8773	2.34795	2.00727	4.05321	1.92225	1.23556	2.43174	1.55425	3.50061	3.41285	2.09024	2.16891	2.06785	2.94454	2.14256	1.61348	1.69381	3.08859	2.00666	1.1709	1.192	1.62091	1.7355	2.73642	2.04385
AK001975	2.82786	2.32355	4.22434	3.65813	3.45276	3.05104	2.86983	4.19167	3.48254	2.01903	3.25246	2.29665	4.19831	3.81854	2.54611	2.40062	2.93798	3.56355	3.59415	2.67423	3.55938	3.25235	2.82218	2.48863	2.28246	2.50366	2.47658	3.16974	3.1714
AK021551	3.71608	2.36639	3.17708	3.40787	3.30129	3.66542	3.03635	3.27987	2.2251	2.17436	1.85998	1.79265	3.32376	2.18722	2.26562	3.61219	3.93852	1.99866	1.95152	2.9441	2.27648	2.11761	1.84535	3.42187	1.44137	2.27579	3.50803	3.18429	2.27292
AK021570	11.7128	12.009	13.1029	13.8755	11.6369	13.2738	12.1827	8.62652	10.3268	10.1104	11.1675	9.79249	10.8205	12.4518	10.6225	10.0434	10.7603	11.6397	9.66368	11.321	11.8055	9.44333	8.52289	9.4495	12.5921	10.1882	13.254	13.6197	11.5347
AK021664	0.759158	0.294666	0.699796	0.683937	0.496087	1.01093	0.763329	0.322822	0.507764	0.551588	0.547143	0.620458	1.44853	0.650518	0.576353	0.466727	0.888474	0.178803	0.678479	0.865134	0.440391	0.41742	0.926149	0.190976	0.525196	0.482772	0.466252	0.38102	1.52716
AK021739	5.05185	4.03443	3.46673	4.69803	2.87201	2.43959	5.00602	5.2064	3.19783	3.77573	3.44305	4.91927	4.25112	4.43919	3.90795	4.05339	3.6522	2.80221	3.99267	4.33697	4.70541	3.32363	5.2631	3.76159	2.16361	4.80358	2.84259	4.44754	3.66052
AK021876	1.15668	1.25142	1.50122	1.01658	1.32687	1.22909	0.776899	1.69051	1.17221	1.21813	1.16724	1.04476	2.0219	1.13988	1.29817	1.74117	1.4078	1.15364	1.26518	1.28232	0.934307	1.23589	1.48415	1.1535	0.764451	1.07755	1.08818	1.42051	1.68666
AK021888	4.86551	3.85332	4.53346	4.32124	5.5231	6.03294	4.46689	4.62712	4.13465	4.74366	4.10357	3.5557	4.01362	4.43535	5.35185	3.59654	4.67165	4.47009	4.35655	3.07603	3.76026	5.04115	3.65314	3.48001	4.61005	4.58633	3.36738	3.63701	3.26642
AK021977	2.4331	1.5955	2.05132	2.30269	2.40503	1.83662	1.70703	2.49721	1.77065	1.3194	1.90436	2.23413	3.20577	1.95628	1.84488	3.03482	2.12918	1.91856	1.52301	1.85523	2.09016	2.3276	1.92073	2.07846	1.15543	2.0373	1.20733	2.08245	2.14269
AK022030	50.8266	67.8654	73.1865	66.6481	73.2009	69.6893	62.0278	76.3804	68.9166	64.3765	65.4985	56.8067	72.7555	68.3993	63.294	56.1302	54.1141	76.6502	62.7211	60.997	58.2261	61.8845	48.7695	58.1389	95.6404	57.6775	75.8396	53.0827	54.1917
AK022382	3.63912	2.18098	5.03032	2.33161	2.51648	2.41318	3.03776	2.93732	3.66062	2.78508	3.31538	3.06864	3.74897	3.37057	3.15183	2.36713	3.45387	2.65702	4.14051	3.39061	3.06445	3.12391	1.92176	2.19241	2.13969	3.27705	2.51232	2.84276	3.02123
AK022787	2.391	2.7583	6.70861	4.51305	15.2269	7.76293	2.03724	11.3834	5.34639	1.17841	1.57668	0	11.6637	8.95024	3.9697	1.72085	0.263103	7.45002	4.15765	0.749783	1.55729	5.52151	2.53276	0.517121	6.07943	0	3.5101	1.89055	1.1301
AK022793	0.519333	0.148013	0.52363	0.401036	0.809944	0.864178	0.868216	0.993216	1.23641	0.375521	0.502459	0.897993	0.339498	1.05384	0.482764	0.828029	0.374305	1.04421	0.478506	0.636354	0	1.16589	0.881128	0.686878	0.447972	0.526221	0.684614	0.623487	0.796244
AK022914	0.136648	0.616078	0.212069	0.6886	0.468967	1.20104	0.653918	2.03629	0	2.20701	0	0	0.412528	0.490254	0.539302	0.109544	0.58152	1.01167	1.79047	0	0.211727	0.378568	1.35604	0.327842	0.169619	0.507393	1.95826	0.345343	0.563776
AK022915	18.9789	23.9133	25.1014	24.3109	25.9288	27.458	20.5816	24.8214	21.2536	20.6515	19.6363	18.8046	19.5249	22.5907	22.3131	19.328	19.7184	23.6736	20.6758	19.826	19.5127	22.0269	17.5968	20.392	29.9688	22.4006	26.3951	19.5706	17.8169
AK022993	4.55529	4.19989	3.20446	5.40497	3.58075	3.8813	3.22549	2.98539	3.51046	3.00527	3.66798	3.0591	5.94348	4.88775	3.57668	3.16249	3.21828	4.35994	4.04516	3.37667	3.53092	4.58649	3.4355	3.39067	1.88273	3.96428	3.17233	4.6914	6.2482
AK022997	15.6317	17.476	20.4158	22.5699	46.4668	28.5994	28.7238	52.0102	29.7767	23.0564	20.5786	21.9308	36.4244	29.3029	14.4363	14.4136	22.0399	36.6189	24.6395	15.1158	16.2606	30.5359	24.4658	19.9888	9.92036	11.7796	13.9876	17.9426	23.4164
AK023040	7.55707	4.76044	7.57606	4.35233	5.19238	5.31551	5.88046	3.58691	5.91183	6.12903	4.7723	5.08298	4.70771	5.0563	6.66923	5.54582	7.79564	4.86345	4.60651	6.24819	4.8443	5.49068	4.81083	5.9627	4.04595	6.22776	5.95767	6.30415	5.85411
AK023159	7.57536	8.55913	10.1474	8.87346	8.95767	8.68059	8.35958	8.04257	8.52717	8.91102	8.45427	8.99473	9.59739	10.1581	9.27352	9.12451	9.51412	9.57528	7.93749	9.02624	8.8627	10.4615	7.32224	7.40202	9.8303	8.62496	10.7127	7.54177	10.022
AK023178	2.41999	1.82987	0.972109	1.61907	0.301951	1.44595	2.5204	0.797729	0.954959	2.42633	2.1296	2.10979	0.673866	0.852769	1.44335	2.03493	2.6508	1.38108	1.15948	3.00226	1.46887	0.694844	1.81036	2.0044	1.47016	1.39376	2.15668	2.54902	2.28862
AK023288	21.1184	24.0719	28.2048	24.0933	28.1777	27.5233	24.9071	24.0323	25.3519	22.5931	22.98	20.8569	26.5261	25.5772	22.3954	20.2614	22.0972	24.6391	23.3897	20.595	22.6971	21.6416	19.7579	18.843	25.5401	21.5799	24.3487	18.7046	23.5013
AK023417	25.0519	23.3747	21.8543	28.4735	32.6772	32.6813	26.0261	39.2534	30.2994	21.4334	25.6026	23.2299	30.3361	31.4641	24.4011	24.8568	29.7593	32.3606	28.1333	22.4426	27.0905	29.5668	25.4341	18.4668	14.0157	22.683	20.4998	26.0122	29.8241
AK023457	24.262	26.9782	24.237	30.106	29.9934	29.8122	24.9747	32.9637	27.9767	22.924	24.8676	25.0646	27.8449	28.3306	22.3801	23.4695	25.725	28.5327	22.6698	23.4793	24.0599	27.3227	21.3251	23.148	28.1341	22.7564	26.0666	23.9007	26.7584
AK023507	1.10423	0.543998	0.578093	1.11917	1.28983	1.17398	1.21567	0.681513	0.65284	0.617779	1.0031	0.859095	0.603553	1.74457	0.686134	0.988363	0.601869	0.50065	1.10699	1.12948	0.880782	0.931168	0.874697	0.466831	0.486292	0.700019	0.440349	1.35089	1.23021
AK023515	2.43413	1.66781	1.75071	2.37637	2.15467	1.60248	1.80994	2.85339	2.09562	2.37646	2.05574	1.72034	3.33946	2.03376	2.41794	2.20048	2.09049	2.40062	2.23934	2.66125	2.55122	2.23962	2.55643	2.00058	1.18052	1.75825	2.11575	2.21095	2.99917
AK023566	8.04258	14.6079	12.7777	15.5101	31.9705	15.2131	14.6189	33.4358	13.6226	9.04538	16.4851	17.9451	26.6825	19.7323	8.78719	12.5618	8.82426	20.4347	13.2214	8.46894	12.4621	16.2954	11.9885	9.29757	5.58964	8.34013	10.4503	11.9554	11.7422
AK023614	8.07813	8.11351	4.66247	6.51202	4.87521	3.87641	8.96204	12.5273	3.52279	6.78917	9.03819	12.3805	5.98211	6.10393	8.07251	8.42607	6.94299	5.08338	10.9371	7.55407	8.06458	4.73387	9.43643	5.65459	5.94541	7.02723	3.90357	6.05995	4.95224
AK023627	2.82959	2.22133	3.22515	2.58031	3.10881	3.35888	2.9685	2.51084	3.15539	2.82413	2.49254	2.10001	2.80652	2.72035	2.71709	2.91018	2.37882	2.14564	2.6425	2.81169	2.98111	2.85772	1.92948	1.8461	1.61449	2.99318	2.35716	2.70178	3.35127
AK023629	9.76553	7.25331	6.26774	7.61658	5.95304	7.21214	7.57674	6.95861	6.89108	7.50138	7.84238	6.15685	6.6089	6.44604	6.58772	8.31845	7.56636	6.07932	6.64195	8.48312	6.47036	5.97232	8.05235	6.49319	4.31827	8.20712	6.19079	8.03606	7.16916
AK024092	51.1151	51.8614	58.9871	68.8196	91.059	74.8763	63.2107	92.7902	72.9229	41.6868	52.0336	48.6014	88.3145	74.5996	48.678	49.9324	53.0072	75.6782	61.8551	42.1811	49.0308	68.7003	46.1338	36.4329	29.6685	45.46	48.4172	56.6601	67.0673
AK024119	1.34578	1.40533	1.73428	0.96373	0.793739	1.07615	1.35703	0.82499	0.906722	2.00778	1.67182	2.33865	0.784618	0.827932	2.38775	1.75709	1.92025	1.35891	1.32125	1.46592	1.08404	1.76601	0.926149	1.78244	1.65339	2.05178	1.7873	1.35089	1.52716
AK024134	2.05939	1.87521	1.24594	2.16715	2.23867	2.34339	3.19015	2.4782	2.72053	2.37382	1.73657	2.98655	2.09885	2.38681	2.26232	3.06283	2.93512	2.25364	1.96687	2.88594	2.5624	2.75722	3.28397	2.44768	1.55205	2.04116	1.69353	3.55111	2.78198
AK024243	2.46795	0.968317	1.82586	1.44311	1.12083	2.19077	1.92217	2.31105	1.42863	2.04088	1.53899	1.32706	1.65494	1.27501	1.44802	1.47596	1.89761	1.20764	1.13449	1.23594	1.59455	1.47093	1.28709	1.18363	0.775539	2.1102	1.0786	1.3166	1.38717
AK024248	9.72929	7.54662	9.17646	9.2288	9.84402	11.1815	14.0902	12.9348	12.4986	8.14762	11.3438	8.06571	11.0239	11.7135	9.83533	9.29418	9.94088	12.1883	12.2583	8.01139	8.91081	10.9194	11.5205	7.9514	5.40621	10.2995	6.98213	12.3042	15.0943
AK025117	10.9043	11.4693	12.1704	14.3938	15.048	13.7616	13.1179	18.1498	13.9613	10.4581	11.2772	8.28072	16.7727	17.1204	11.3075	11.1465	9.77321	14.5188	15.0694	9.20407	12.0599	13.7749	9.95611	7.68149	6.84699	10.452	11.2678	12.0066	12.3445
AK025140	45.5225	56.0454	55.6767	58.6271	76.7231	68.4553	52.1076	84.5518	65.8846	47.1855	52.8534	52.2728	70.7439	67.1021	46.639	43.5852	46.5993	70.5823	53.8541	43.9416	49.3668	56.4795	50.1155	45.3441	61.2368	42.5266	55.2527	44.0023	52.8546
AK025288	7.45355	8.59064	6.87626	13.057	12.5675	11.4137	14.0509	21.5573	13.9998	6.66319	6.20095	10.2137	10.1699	15.4054	6.69667	7.82454	8.16823	11.3361	11.3199	9.27616	9.72248	9.53645	7.94945	5.22002	4.43499	6.71053	9.37685	9.04057	14.3807
AK025511	2.56492	2.87208	0.502332	1.63243	1.60864	0	2.52125	2.78667	1.68251	3.12574	2.96886	2.66534	1.19866	2.90308	2.28675	4.33342	2.07874	0.47526	4.29941	1.92036	2.13861	0.981901	5.90086	3.21646	0.280299	1.89802	1.86864	2.16212	2.7404
AK025664	9.60507	10.7884	10.6412	10.8606	9.30262	10.6545	9.82715	9.2858	9.69757	9.95815	9.24671	8.5449	10.4541	10.4639	11.1203	9.88171	12.2543	10.1099	8.13139	9.49485	9.23263	12.6616	8.9057	10.9981	10.848	12.2245	8.83652	11.548	9.45481
AK025726	14.6317	16.5768	16.918	22.259	26.665	23.3234	17.0576	28.337	21.202	19.3497	19.3579	22.8343	20.4601	21.3997	16.024	14.2215	17.8245	22.5256	19.6402	15.4436	19.1709	20.5499	17.8541	14.783	12.0017	15.4238	15.441	15.7278	18.9576
AK025793	17.2191	19.4253	19.8073	21.9482	23.1838	22.9578	19.4507	28.8388	18.207	15.4003	16.6879	16.5853	22.8445	19.8112	14.8205	14.8804	21.1514	19.3465	21.6763	12.8809	15.0072	22.1875	12.5287	14.302	9.1812	13.7831	15.4122	16.1068	17.0533
AK026101	8.83383	11.6733	14.1176	11.2228	10.1532	13.0442	4.7496	7.89121	10.3729	14.4957	8.93666	13.6978	10.8036	7.83578	11.9662	11.1465	11.8941	9.1905	8.49884	12.7127	7.21564	7.16036	6.74031	13.8988	14.6471	9.80027	15.205	10.3915	10.0538
AK026244	2.07043	2.28933	2.16024	2.36269	3.57183	3.16322	3.33603	3.98147	3.44554	2.51524	2.73571	2.41024	3.53078	3.22302	2.14074	2.114	2.37882	2.89662	3.57094	2.18687	2.37134	3.17882	2.03238	1.99464	1.18655	1.90695	2.25355	2.39004	2.79979
AK026379	32.0572	40.1425	38.6409	52.3523	49.5756	53.8399	35.311	30.9909	32.9321	39.4055	39.2119	18.5899	33.1049	45.3884	42.3757	36.8165	44.2675	41.983	30.103	50.2259	41.2951	36.5403	32.8269	50.8209	66.5442	43.4799	61.0272	49.8097	33.8096
AK026502	8.73031	7.04931	10.3752	9.35751	10.7816	9.71793	8.56624	8.3575	10.518	7.76636	7.24387	7.1429	12.2322	9.31423	8.43451	8.67563	8.8985	10.156	9.39158	8.67538	8.94333	8.60528	7.79509	6.6256	5.73825	7.9416	7.04559	8.94566	9.67201
AK026714	29.7935	33.4473	27.9343	39.9653	73.6011	36.7977	40.2563	74.4481	47.6061	21.9318	35.3804	32.3817	59.4834	48.2462	23.2775	25.6642	26.8666	57.3036	38.1759	22.8042	25.2849	39.9115	32.1618	22.5237	16.5382	25.6415	25.4097	31.1875	29.8619
AK026873	4.76026	1.91442	1.0144	2.3571	0.874105	0.80124	2.33154	1.72566	0.806257	1.29667	1.55662	2.02961	1.87976	1.52931	1.61242	1.33923	1.11747	1.08891	1.7544	1.81198	5.15054	0.965525	1.38922	0.794249	1.87787	1.11907	2.43099	4.14965	1.74351
AK026905	10.9388	8.65864	11.6836	15.5471	13.0305	11.218	14.5032	27.8362	19.5489	13.7456	14.8336	15.6546	12.7247	13.6904	6.75239	8.40109	10.5184	12.4451	19.3545	7.83379	9.85765	19.6509	15.166	8.59393	6.12728	9.37591	8.67747	14.8251	14.0414
AK027091	3.03663	1.70339	6.05476	3.32642	3.07574	5.08724	3.81325	5.48797	6.20198	4.0363	2.89226	3.72275	3.25918	4.22896	3.71199	4.7219	4.21309	3.43303	4.82077	1.95737	5.28469	4.1742	2.36683	2.80098	1.14259	4.876	2.7628	3.87982	5.47232
AK027145	12.7	16.2746	25.9837	32.487	64.1609	26.6102	15.8603	58.7877	55.6364	31.9478	8.48254	12.9105	78.2322	51.6274	14.475	19.6165	33.7047	39.8074	22.6041	14.6592	15.5831	31.4992	35.797	17.6547	16.0282	15.4487	14.9719	17.1809	31.2635
AK027541	5.76269	3.35466	5.29411	3.97927	3.70411	4.20675	3.47739	3.19235	5.83929	2.44905	3.46524	2.7682	6.0657	2.74992	5.24207	3.87109	4.04112	2.25292	2.6425	5.02259	6.53812	1.41281	3.08717	2.35537	2.21749	3.64493	3.80773	3.42918	6.70253
AK054623	2.50694	1.2861	1.0856	1.3943	1.82791	1.47595	1.2937	2.38817	1.58386	1.78913	1.84478	1.33184	2.69878	2.113	1.7211	1.52043	1.61502	2.24792	2.15578	1.77665	2.6061	1.2574	2.6758	1.22479	1.14454	1.61632	0.945456	1.75789	1.68327
AK054635	17.3184	13.4855	17.532	18.9861	17.1689	19.0269	14.1137	21.6133	18.4964	14.2358	14.5561	14.3106	15.0997	18.3668	17.4695	18.2125	15.1313	19.7234	16.8609	15.3823	16.6556	17.8139	12.9509	13.1169	15.4565	14.2787	13.4612	12.9834	20.8627
AK054837	1.59354	1.31172	1.91866	1.97565	1.32786	1.16485	1.15461	1.39387	0.787397	0.891587	0.947773	0.801584	1.16637	1.55089	1.52926	0.957065	1.54967	0.649056	2.11757	0.741853	0.819128	1.3624	0.548744	0.192462	0.732745	0.831574	1.11357	0.963981	1.51146
AK054845	0.608706	0.702665	0	0.548393	0	0.358715	1.1874	0.31529	0	0.571225	2.00619	0.617355	0.519357	0	0	0.247091	0.494966	0.305396	1.71405	0	0.590124	1.09075	0.900423	0.700246	2.05643	2.02764	1.35783	0.58019	1.612
AK054880	1.23536	0.830731	0.494117	0.872953	1.18565	1.0468	0.60614	1.14458	0.982523	0.404866	1.25812	0.765072	0.91408	1.10884	1.31436	0.822812	0.510729	0.997723	0.802748	0.950446	0.51187	0.585673	1.10263	0.706187	0.877466	0.735262	0.45874	1.1725	0.806001
AK054970	8.85937	9.6392	11.351	10.1226	10.4373	10.2325	8.99625	10.9892	8.41147	7.83167	8.01199	7.59894	10.9729	10.2814	10.2662	12.4852	11.4189	10.7364	7.2508	10.2694	10.1063	10.1141	7.55944	8.75562	12.9574	10.9415	10.657	8.64257	10.3215
AK054972	5.75165	4.79829	4.91166	5.22279	10.8372	4.72689	7.29827	9.63014	7.92148	5.03291	5.67995	7.05317	6.51535	5.7698	4.44588	4.70626	5.13251	6.6733	5.64709	4.1029	5.0042	6.74808	4.60734	4.09792	3.00023	3.63117	3.5575	5.9259	4.75625
AK054990	0.552114	0.226439	0.243407	0.495855	0.891633	0.554378	0.113086	0.322822	0.584291	1.01183	0.486349	0.405684	0.630109	0.620949	0.742672	0.407974	1.3757	2.14564	2.92782	0.336441	0.508144	0.544252	0.329812	0.615155	0.662135	0.578119	0.251776	0.373746	0.723279
AK055017	25.8114	23.8906	25.7708	21.7001	26.8879	24.4253	27.4233	36.6941	19.8753	18.5996	24.8038	18.5421	31.1131	23.0047	21.4348	19.9594	26.7975	27.6788	20.2819	21.0276	16.3622	27.614	22.1761	16.6998	15.114	23.7524	21.085	24.316	28.4645
AK055197	3.6443	2.46409	1.80913	2.78021	2.82273	3.68727	1.50093	2.99722	2.29618	2.27651	2.5816	2.0005	3.42727	2.74666	1.90636	1.82353	1.99219	2.88732	3.12779	2.04148	2.92928	3.29345	2.07483	0.862151	1.84149	1.8046	1.58733	2.59648	2.53678
AK055250	1.69258	1.15056	0.540365	1.28021	1.09073	0.914398	1.1628	1.58721	1.56464	0.748174	1.29764	1.19534	1.87494	1.12155	1.4708	1.46031	1.1404	1.596	1.53836	1.44237	1.65689	1.04034	0.961909	1.46245	0.602224	1.00175	0.604056	1.87566	1.53904
AK055254	7.91594	6.36274	8.38813	6.56424	8.63059	6.71157	7.88603	9.06018	8.20365	7.59537	6.80585	7.35505	10.0597	9.66285	7.14019	7.71472	8.11778	7.92063	10.0136	6.82038	8.12454	8.33107	9.1218	5.10946	4.12103	6.88191	6.10298	8.27229	11.2603
AK055257	6.12985	5.77681	4.83255	5.36953	5.99769	5.18116	4.63143	5.15619	5.7983	4.61084	4.94343	4.17902	4.78587	5.55039	4.16868	5.4511	5.03019	4.56414	5.74672	4.2567	5.69121	4.8912	5.26928	3.78472	2.74405	4.63244	4.33666	5.09181	5.80999
AK055323	11.8014	13.6226	8.03245	15.4508	14.8165	19.0445	10.8562	10.9401	14.5438	12.3335	18.6636	10.4046	13.7308	18.0371	13.3933	12.1074	7.99626	17.0936	9.35587	12.7127	9.65473	13.7107	10.3163	10.8856	13.7912	11.49	14.7388	9.5255	13.702
AK055384	6.88038	6.96567	8.42494	9.74828	10.2485	8.63591	6.71984	11.226	8.07019	6.44123	6.68943	5.53114	10.7505	10.1643	7.07871	7.01216	7.62511	8.42915	8.93914	5.31481	7.64384	9.21728	6.36908	3.97718	3.91621	6.07761	6.88292	7.74856	8.95042
AK055439	1.86339	0.949731	0.28357	0	0.341638	0.310778	0.208643	0	0	0.640063	1.25569	0.239353	0.674772	2.06983	0.219289	0.227324	0.326156	0.430201	0.609203	0.189849	0	0.565444	0.95239	0.192886	0.366275	0.544084	1.78057	0.956707	0.440755
AK055601	5.7658	11.6506	11.714	9.1088	6.91214	10.9571	6.02182	8.21403	9.24856	8.53858	5.89698	8.16141	6.18521	9.43251	10.2731	8.59327	8.36971	7.86735	7.32043	7.44977	7.72378	8.73372	6.09664	9.18807	8.34477	9.10025	7.77087	8.38244	5.21779
AK055623	1.91239	1.08097	1.0926	1.35668	4.38111	3.53987	1.39604	4.68666	1.96614	1.54158	2.34633	0.515934	2.35144	0.678904	2.10698	1.70932	2.12632	2.24935	0.844528	1.18355	0.995284	2.78837	1.948	1.42086	1.26806	1.81136	0.692644	3.05682	0.000424211
AK055666	1.79196	1.60729	1.07404	1.94052	1.42245	1.45573	2.17747	2.34225	1.5349	1.96101	1.4168	1.99907	2.45284	2.05386	1.96262	1.60609	2.18708	1.73296	1.23376	1.7656	1.87776	2.25535	2.43577	1.55136	1.21476	1.46666	1.25707	1.58435	1.7732
AK055694	9.37318	8.38483	10.2904	7.50248	22.8782	7.38758	9.14015	12.6715	10.0399	6.78453	8.28344	7.15817	8.62145	8.37749	6.99253	10.7597	7.82659	9.08321	12.854	10.7161	9.49822	8.56964	8.5535	9.17301	4.10255	7.73038	5.49323	8.42539	11.9746
AK055746	3.33408	2.67466	3.30943	3.21357	5.43347	3.33149	4.31422	5.42556	4.06755	3.24952	4.77504	3.52325	2.8705	3.03969	4.14261	3.7006	2.92537	4.5763	4.5251	2.65813	3.81718	3.31913	4.3884	2.33415	2.81524	3.02891	2.36079	3.53102	5.10877
AK055785	3.44623	2.01959	2.5004	2.6201	2.23603	1.91554	3.83276	3.07865	3.90869	3.20406	3.27526	4.51073	2.55393	3.03999	2.78132	3.8947	4.21652	3.12727	3.20099	3.95775	3.21655	3.13643	4.20549	2.98602	1.61177	2.7098	2.24112	3.62835	4.6642
AK055849	0.567643	0.937037	1.78113	1.19067	1.12744	1.0194	0.956422	0.955912	1.25236	0.786565	0.669946	1.01707	1.33144	1.44474	1.49962	1.16352	1.00369	1.48872	1.2584	0.928818	1.32321	1.92623	0.93644	0.606243	0.946908	1.53304	1.42103	0.727748	1.22639
AK055853	1.76056	1.74306	1.32109	1.85254	1.80708	1.50302	2.68183	2.6023	2.07639	1.35382	1.44294	2.04703	2.06355	2.96252	1.61653	1.84961	2.20571	2.51576	1.91831	1.21287	2.1796	2.68273	1.73627	1.38458	0.913451	1.94992	1.87744	3.14099	3.13958
AK055876	4.78752	2.78935	3.25466	4.07378	2.71756	3.53889	5.14144	4.32761	4.10564	3.73867	3.77073	4.59974	4.71827	4.46817	4.52821	3.87548	4.645	4.0878	4.47225	3.87628	3.9703	4.58584	5.61607	4.09771	2.75086	3.66907	3.77276	4.9834	4.6905
AK055910	10.2569	11.1828	11.8673	11.9633	12.5973	15.4619	10.4254	14.5055	10.9173	11.5392	9.96924	9.50804	14.3558	13.5923	11.6401	11.1795	13.479	12.4476	11.897	10.5383	11.5941	13.5479	8.9358	8.32847	8.83048	10.5548	12.3697	12.4819	15.4006
AK055918	9.66269	7.35463	7.32687	8.89212	6.53611	6.54558	9.22836	10.5369	7.57584	8.67295	8.67556	9.40447	9.94504	9.11316	8.02366	9.91987	9.9853	9.55776	9.2973	8.69076	8.51886	9.19641	10.978	7.24245	4.24942	8.38768	6.6257	10.4046	9.85993
AK055974	1.0152	1.1798	1.00801	0.789637	0.84897	0.513941	1.27024	1.27694	1.15444	1.08707	1.03258	0.8443	1.15097	1.06153	1.11017	1.16352	1.34962	1.19763	1.08271	0.521484	1.04	0.973874	1.62642	1.02788	0.552622	1.06041	0.772166	1.13579	1.56831
AK055981	2.93311	2.53866	3.46856	2.89119	4.10098	2.93494	3.50566	3.15648	3.59062	3.04477	3.07008	3.0307	4.25625	4.64233	4.80294	2.63564	2.80872	3.79063	4.20836	2.83572	3.82802	3.40358	3.06144	3.1405	3.09262	3.04388	4.37785	3.04816	4.836
AK056073	2.01004	2.05949	2.11278	2.15285	2.01709	1.8363	2.96822	1.89927	2.29364	1.84738	1.92837	2.4026	2.31583	2.12039	2.31117	3.11636	2.45907	2.14207	2.89603	2.46155	1.94348	2.21779	2.57161	1.97809	1.42095	1.93736	2.07949	2.7288	2.77561
AK056246	1.58871	0.835264	1.30831	1.89886	1.09073	1.05364	0.892812	1.49861	1.09351	1.25277	1.09185	1.18937	1.57105	1.2898	1.06378	1.23353	1.11546	1.48478	1.53551	1.30731	1.36623	1.51106	1.26033	0.773453	0.681587	1.06234	0.983792	1.10842	1.18864
AK056253	1.74089	0	0.867443	0.652849	0.36975	0	0	1.68585	1.05542	1.47318	0.332237	0.275388	0.844974	0	1.56878	0.482925	2.52212	0.590051	2.10686	2.16284	2.60847	1.3807	0.42783	0.629585	0	0	0.724763	1.95186	0
AK056351	4.30787	1.3167	2.52048	1.97844	0.993166	1.46878	3.60093	2.04346	1.69448	2.35506	4.33367	2.5045	0.870625	1.39181	2.04962	2.55217	2.84025	1.23446	3.34847	2.69682	1.91028	1.33831	2.39255	3.54643	1.40558	2.19058	1.95541	3.20715	2.43327
AK056368	1.4141	2.85599	3.32525	1.17202	1.3563	1.7326	1.66801	1.7827	1.87292	1.19121	1.16876	0.992494	1.50918	2.68959	2.65616	2.83825	1.51786	1.62425	1.52908	1.94487	1.35166	1.44395	3.21888	2.11538	1.68646	1.84926	2.10176	1.03915	2.03791
AK056396	0.379579	5.16345	0.243407	1.61751	0.926029	1.04256	0.844185	1.11804	1.61795	0.814585	0.334061	0.620219	0.905027	0.236552	1.28691	2.39678	0	1.34103	1.06735	1.39142	1.56271	0.911903	0.629782	0.275854	0.0194517	3.76441	0.148165	1.45757	0.460269
AK056432	1.9362	1.35864	0.941378	1.31627	0.477897	0.465026	1.24847	0.840414	0.565432	1.98638	1.64751	1.85588	1.18719	0.963062	1.60446	1.78866	1.81621	0.964466	1.54765	1.64063	1.44211	0.804658	1.40543	1.40792	1.28323	1.60884	0.751184	1.62661	1.35196
AK056524	8.16301	6.37543	8.56794	7.89761	7.4036	6.19991	8.49104	9.55051	9.70047	8.6959	7.44692	8.24445	10.0292	8.19889	7.7654	8.20726	9.41438	8.67232	9.61226	8.17913	8.53207	10.274	9.50126	7.02495	3.89131	7.38255	7.39476	10.176	10.2816
AK056558	401.669	373.285	407.443	438.283	586.897	516.838	427.83	672.742	513.168	360.218	371.349	343.872	539.834	528.544	420.568	397.29	397.26	530.017	446.398	352.714	430.783	504.09	368.056	294.864	198.091	377.462	358.057	442.522	513.839
AK056618	2.27747	1.17866	0.66937	0.901554	0.429942	0.423936	1.7811	0.538037	1.01553	1.61064	2.03598	1.83751	0.603553	0.680087	1.70161	1.31782	1.92025	0.965538	1.28554	3.45717	1.72769	1.05961	2.82784	2.12196	1.26436	2.46214	1.06202	1.59336	1.73926
AK056623	9.21341	6.48265	9.94928	8.48704	7.60666	7.63086	7.1244	6.42057	7.97915	6.81763	6.59611	4.98752	7.72547	7.48095	9.30398	6.61654	7.19377	8.22496	6.71337	6.60867	7.62216	8.34841	4.86228	7.17221	5.83551	6.2519	10.0244	7.86287	8.39937
AK056657	7.27204	6.94595	6.65567	7.12974	6.93066	5.62661	6.4914	9.48953	7.61791	6.15484	6.57757	7.13837	9.59799	7.55103	6.72823	7.07915	7.56636	8.30435	7.57325	6.79996	7.17465	8.01608	7.46451	5.24038	4.4698	6.17127	6.60938	9.47631	10.7966
AK056683	2.24296	3.78532	4.1075	2.73575	2.39742	4.14153	2.79887	2.79779	3.19166	2.38286	1.915	3.74661	2.92723	2.89776	4.55593	3.45927	2.40748	4.184	3.71378	4.49389	3.89577	2.92194	2.95853	3.56489	4.72676	4.10356	3.73002	2.3554	4.19969
AK056689	12.6641	5.57598	11.6227	8.23834	4.29942	8.87005	10.517	3.44344	6.78228	5.29525	9.27103	6.27617	10.4415	9.22552	10.7037	13.5076	8.11091	5.54291	5.96347	14.2507	10.8404	7.57779	6.68886	11.2676	6.69138	8.15884	14.4279	6.13096	8.56906
AK056817	13.7004	11.7191	8.45841	11.2228	7.4413	10.3701	13.7965	9.64879	12.4344	13.8118	12.0067	13.6262	9.62666	8.75242	13.5594	15.1195	13.9542	11.5149	9.12554	14.6112	12.602	8.01062	12.5017	12.562	15.4641	12.5521	9.24734	13.405	10.9871
AK056973	2.74815	2.88705	3.49898	3.82197	2.61272	3.55585	3.17262	3.59588	3.73533	2.18142	2.48464	2.9813	2.96193	2.77949	2.30596	2.67297	2.84082	2.64629	2.10828	2.8213	3.28227	3.56573	2.92277	2.40694	2.06771	2.48748	2.74571	2.43714	3.71269
AK056982	1.75227	2.29386	2.38174	2.92383	3.16603	2.40991	1.66575	3.36739	1.96287	1.80943	2.07093	2.31455	2.99875	2.15794	2.33286	2.13788	2.22004	3.00426	2.42181	2.29261	2.29444	2.19499	2.08667	1.40728	1.724	1.82367	1.79222	2.35678	2.41715
AK057187	6.45284	2.83332	3.49898	2.73575	2.81116	7.40258	8.17044	13.702	9.97394	1.61064	2.46214	2.98297	6.42783	4.02138	2.52497	3.34945	3.43925	6.40116	6.35628	3.58069	5.21694	6.32552	3.08717	4.83806	1.41997	3.42768	3.47099	2.87497	5.93895
AK057188	5.76269	1.38266	5.81135	9.94818	7.24287	4.72852	5.56947	9.6409	5.5854	4.58921	5.25865	6.41935	8.20831	6.83044	4.36381	3.43182	3.46791	8.58256	4.49939	3.82101	3.04886	8.09153	9.87893	3.60733	2.72324	4.29667	3.52279	5.88849	4.6239
AK057321	10.7307	7.87188	6.23488	8.46839	8.24	6.3884	9.03442	8.81448	6.99663	8.18513	8.44545	7.58438	8.0695	8.29824	7.82989	8.95265	9.52387	8.21459	10.1129	8.1897	8.74617	8.45726	9.63144	7.63417	5.07631	9.37398	7.43724	10.211	10.0966
AK057471	1.46552	1.59165	0.815719	1.60135	0.905193	1.7776	1.53146	1.8139	1.4036	1.10229	1.21496	1.30463	1.73189	1.11357	1.21171	1.19702	1.06732	1.5116	1.13235	1.39839	1.25918	1.58074	1.213	0.800614	0.617786	1.09203	1.13532	1.63007	0.972715
AK057596	11.062	8.43583	12.0216	11.4134	12.9687	14.2606	10.7106	8.01531	12.6393	8.36406	10.6073	8.81169	14.9464	13.9811	14.6498	12.7158	12.825	7.40675	10.495	11.9163	14.1196	9.11004	9.25815	7.89326	3.84754	13.0653	9.49549	15.2564	14.1529
AK057604	3.68433	3.17083	5.09665	4.47388	5.76354	5.1342	4.23365	4.3911	3.85284	3.28592	4.35586	2.50641	5.14106	5.12815	3.72132	3.36895	4.3197	3.90149	4.75792	3.51437	4.45845	5.02189	3.02388	2.78846	1.93661	3.24012	4.62885	4.58887	4.68626
AK057657	127.528	157.251	164.631	179.556	220.351	165.039	160.307	223.628	198.765	144.848	152.372	158.756	221.472	190.624	139.715	137.803	154.026	196.862	172.594	137.749	136.836	178.195	143.972	145.338	150.799	128.639	140.756	150.986	167.222
AK057681	11.3843	11.652	13.727	16.813	19.3821	17.9364	14.5375	28.4241	20.5362	14.4441	15.172	15.5277	18.2264	19.3245	12.8307	17.1959	15.3457	20.7637	17.5387	13.5778	13.9516	20.267	16.734	10.2811	7.76025	12.2527	13.1574	17.2065	21.2445
AK057719	3.3817	1.83622	1.12576	1.36787	0.661449	1.07615	2.54443	0.753251	1.77717	1.76508	2.37217	1.78978	0.905329	1.41931	1.67417	2.44345	2.86604	0.786735	1.78547	3.00394	1.96482	1.38648	2.31537	2.31293	1.206	2.46214	1.45056	2.73642	2.29074
AK057873	1.20775	0.249333	1.82556	0.564559	2.05049	0.750041	1.44184	0.322822	3.08285	1.25762	0.699127	2.36251	3.13847	0.709656	2.9641	0.549091	0.601869	1.07282	0.321385	0.817071	0	0.642185	0.874697	0.297074	0.797519	0.289663	0.233126	0.415658	0.551474
AK057887	37.933	36.4232	36.8488	40.5566	29.6991	28.469	34.4346	25.0725	29.6679	37.3368	32.5614	35.199	33.5279	27.8549	35.0203	40.7999	41.9492	26.7558	28.3401	41.214	33.7255	32.1407	32.2009	44.4985	46.1188	40.8666	38.6116	33.8522	32.117
AK057897	0	0	0.885395	0	1.15423	1.4903	1.08449	1.29774	0.237924	0	0.825882	1.02161	2.01224	0.416036	0.63838	0.462883	0.753483	0.389791	2.02401	1.77449	0.0220196	1.16846	0.692039	0.797007	0	1.27572	1.73005	1.07136	1.44656
AK057978	13.5265	12.0638	13.9263	14.7914	21.0969	17.1159	15.6813	18.7678	15.3943	10.8235	13.3254	12.6468	20.936	17.8073	11.9256	13.6853	12.9287	17.0983	14.382	11.6781	12.8628	15.2044	12.3126	9.51443	6.52196	10.1737	11.54	14.3	15.297
AK074469	1.27676	1.156	1.33874	0.80829	1.12446	1.33703	1.41357	1.72172	1.1606	0.81635	0.577539	0.859095	1.35799	1.27147	0.960588	0.823636	1.46168	0.965538	1.24983	0.769008	0.982411	1.28437	1.05478	0.721465	0.505744	1.0621	0.543961	1.28161	1.48474
AK074476	7.2465	6.55065	7.3935	7.15025	7.1625	7.40258	6.29803	6.56405	6.78191	6.72938	6.14016	6.07285	6.33911	5.88423	5.90515	6.16162	7.7644	6.86605	6.99905	5.93482	6.47172	6.45396	6.45758	5.28367	5.80691	5.74498	7.0974	7.37793	8.63439
AK074615	1.86063	1.52093	1.37769	1.57896	2.06835	1.46128	1.60723	2.08364	1.85588	2.05764	2.1755	1.62464	1.9531	1.67834	1.76831	2.36987	2.02486	2.01547	1.20198	1.65121	1.83	1.84339	2.45507	1.39455	0.865211	1.70225	1.52957	2.04608	1.86229
AK075019	3.20157	1.41054	1.07373	2.49793	1.79153	1.55226	1.77686	2.51837	1.67199	1.53253	1.26299	2.17208	2.8195	1.87231	2.91854	2.12443	1.87669	2.05409	2.92424	1.88936	2.53801	2.52186	2.38149	1.74573	0.977447	1.64963	1.04674	3.98131	2.05021
AK090593	1.41479	0.793331	0.547667	0.248704	0.330724	0.913094	1.07431	0.430429	0.906722	0.617779	0.881508	0.501139	0.844974	1.03491	1.12526	0.521636	0.487228	0.929778	1.03772	0.361194	0.880782	0.353202	0.952648	0.933661	0.641906	0.796574	0.699378	0.692764	0.504811
AK090674	19.2205	16.9999	18.1338	20.3627	19.8435	21.5555	17.5848	20.7682	18.2795	14.6502	16.931	16.3228	21.9693	21.2601	15.5615	16.006	17.139	18.0591	16.6049	15.5965	17.1753	17.2748	14.4582	12.2012	13.1493	14.7004	16.7851	16.3839	18.7925
AK090700	20.2026	14.3994	14.6522	17.852	16.4135	15.6671	20.4532	17.6609	19.0085	16.2963	18.2892	17.6401	17.6799	18.3946	19.0817	19.3942	21.7048	17.0099	19.9284	15.8079	20.2929	18.7531	17.3131	13.6569	9.4969	16.7075	12.2674	20.6977	21.885
AK090736	7.97391	6.24623	7.09776	7.24538	5.75858	5.92598	7.03874	8.06768	7.2904	6.71217	6.55872	7.23525	7.66331	6.14266	7.26122	8.05186	7.82459	6.98585	7.73073	7.15971	6.20139	6.50341	7.98367	5.01037	3.92204	7.3082	4.7607	9.40115	8.59833
AK090844	20.0832	22.3572	21.1098	30.2123	41.7612	28.4628	28.1928	47.7124	30.0752	21.0947	26.975	26.6162	38.0205	32.0912	20.278	21.7852	22.54	38.1438	33.1737	21.6658	20.1489	34.7213	24.5044	18.948	14.447	18.6451	18.5465	27.1789	29.6854
AK090904	3.62118	2.87843	3.08336	4.01844	3.29799	2.48035	3.64588	4.2218	2.89135	3.11118	2.9184	3.73301	4.2478	3.29842	3.46278	4.53384	4.48393	3.83998	4.10873	3.29905	3.81718	2.9746	3.88082	2.93	1.70397	3.72386	2.69494	4.47906	3.17904
AK090973	0.630791	0.797184	0.699796	0.80829	1.12446	0.880483	0.904686	0.466299	0.769625	0.546955	0.657179	0.492071	0.814796	0.857205	0.523383	0.576545	0.745172	0.597561	0.428513	0.772853	0.838098	1.09171	0.720338	0.40105	0.560209	0.795367	0.777087	1.05439	0.88957
AK091102	1.39823	0.871757	0.730222	1.28611	2.41925	1.33475	1.45852	2.01226	1.21138	1.48135	1.04595	1.47812	2.06717	1.45184	0.8541	1.01582	1.82223	2.45247	1.65942	0.95309	1.4245	1.55698	1.82323	0.792551	0.839729	0.903266	0.996226	0.900593	1.5611
AK091275	12.0085	5.98829	8.90719	9.66808	7.23857	10.1543	9.81471	6.3847	8.52391	5.07483	6.3733	7.39776	13.4894	9.34409	6.66923	9.87045	7.63514	7.11638	6.71337	11.7939	8.73906	6.10076	5.47226	8.21197	3.2671	7.60052	10.4632	6.30415	8.992
AK091624	3.2906	2.23583	3.20994	3.21326	2.76585	4.0737	4.08324	2.94378	3.92284	2.94151	3.75583	3.13808	3.32467	4.05687	3.30195	3.89223	4.18443	3.07005	4.36083	2.59997	3.76128	4.23842	3.16615	2.73329	1.77555	4.21315	2.95863	4.18499	4.93145
AK091729	5.89831	4.96081	5.1146	5.31575	6.21497	5.57281	4.98171	7.08845	5.24049	5.68379	5.12308	4.86272	6.34635	5.32626	5.11884	5.36571	6.5128	6.29853	6.17094	4.99735	5.5286	5.83939	5.84272	3.98992	2.909	5.53715	3.62589	6.77177	5.27421
AK091866	70.3601	96.6293	64.7464	91.2052	184.153	94.1811	124.79	293.909	130.459	83.1133	110.68	131.151	167.365	126.263	72.4525	72.2568	79.8385	185.423	109.989	58.9481	81.5422	123.075	115.463	74.712	49.4263	78.5781	53.4962	95.5623	111.855
AK091996	6.70233	5.08774	5.42981	7.72725	6.12502	8.6258	5.34754	6.5558	5.52991	5.68511	6.02738	4.72335	7.86942	7.29644	6.19689	5.01182	6.37179	6.49235	7.9532	5.83966	6.64584	6.63538	5.67935	4.1879	2.5649	6.62435	5.08111	5.36753	7.18571
AK092080	0.880968	0.451972	2.95375	0.527254	1.68736	0.65384	2.5939	1.3745	0.351083	0.536364	1.10644	0.290661	0.257415	2.14227	0.92189	1.29421	0.212087	0.439141	0.424585	0.511871	0.442763	0.330725	0.328783	0.36434	0.109902	0.294008	0.10128	1.83998	0.369063
AK092087	1.44965	1.02158	0.89939	0.556476	0.710396	0.326105	1.25497	1.08863	0.717761	1.09656	0.844424	1.15715	1.06859	0.918413	0.739379	1.31699	1.16476	0.681956	1.44623	0.891329	0.911271	0.804016	1.27037	1.22501	0.581216	1.0073	0.800918	1.17146	1.0495
AK092098	1.33819	0.752078	1.61136	1.54352	2.0075	1.654	1.04463	1.54919	1.33868	0.98271	1.33503	0.894414	1.69236	1.78478	1.39752	1.53636	1.04324	1.70721	1.37053	1.17394	1.29204	1.4995	1.5176	1.01833	0.764451	1.0283	1.38011	1.47108	2.02264
AK092150	7.222	4.38395	6.59452	4.68404	5.95536	5.87315	6.79391	7.11643	6.2883	5.10771	4.96806	4.82239	8.09153	5.27008	5.31562	6.42052	7.69476	6.26956	6.76194	5.88796	5.10752	6.41222	4.79205	4.97111	2.17801	5.52846	5.89006	7.95397	8.63269
AK092331	8.06812	3.78215	4.52403	7.83357	7.01599	7.27801	5.22088	9.96014	4.74796	3.82273	5.18023	4.29715	6.34635	4.62843	5.13256	4.31942	4.72811	2.94489	8.5242	3.17456	3.32936	7.35077	5.4082	1.8809	1.44915	4.43667	2.82264	4.81852	4.97599
AK092380	0.690143	1.29132	1.3074	1.53544	1.26006	1.85847	0.733361	1.43046	1.19252	1.13583	0.915248	0.750515	1.41865	1.71441	1.11291	1.10065	1.12292	1.29597	1.24697	1.08598	1.31067	1.46515	0.99664	0.624916	0.551261	1.18834	0.963329	1.32941	1.77999
AK092619	0.74639	1.19748	0.532454	0.56145	1.00838	0.633622	0.888288	1.17579	0.672425	1.09082	0.862358	0.788936	0.880281	0.803389	0.825283	0.801123	0.839464	0.859687	0.699547	0.759396	0.774411	0.534298	1.07999	0.681997	0.32601	0.642328	0.427139	1.1867	0.538748
AK092965	3.76266	3.69896	4.30983	4.56932	6.46633	5.07256	4.96588	8.15879	6.57373	3.16038	4.1975	3.54067	6.32402	5.66512	3.73257	4.04515	5.89316	6.70441	4.62437	2.77924	3.9625	4.73772	3.87516	3.86663	2.14144	3.01081	3.72691	4.34016	6.7352
AK093026	8.21581	7.3442	8.49218	8.00518	7.40856	7.79391	7.20922	7.45719	8.53116	6.1416	6.8405	5.21471	7.54531	9.34291	7.24613	6.09546	7.62454	7.93923	9.28802	7.32168	10.2266	7.75085	6.14938	5.05047	4.27334	6.13144	7.1751	9.8033	9.71358
AK093279	0.552114	0.385332	0.456389	0.466321	0.463014	0.489157	0.706786	0.322822	0.290151	0.529525	0.547143	0.644321	1.08639	0.532242	0.741025	0.466727	1.20374	0.321846	0.857026	0.720945	0.338762	0.385311	0.771791	0.551709	0.661357	2.65525	0.777087	1.07378	0.975685
AK093381	4.86137	0.720344	1.55902	1.67876	3.34032	1.20659	0.961229	4.79211	5.29525	1.85025	0.75992	1.28864	3.25617	1.3306	5.51048	1.72497	1.26106	1.52555	2.76962	8.12698	3.14575	0.0963278	1.85616	0.224715	1.31474	1.92747	3.78182	3.14307	1.73926
AK093416	1.69085	0.883997	1.03448	0.715025	0.892956	0.586989	0.650243	1.00434	0.725377	0.286826	0.942301	0.620458	0.814796	0.739225	0.686134	0.960909	0.65919	0.607932	1.21733	1.2977	1.21954	0.353202	0.411622	0.551709	0.525196	0.579326	0.259029	0.935231	1.14537
AK093443	1.36614	0.997557	0.950506	0.80487	0.738508	1.14919	0.967448	1.48749	1.13993	0	0.931662	0.515219	0.875151	1.23391	1.01795	1.77823	1.65313	2.50861	2.71106	0.814428	2.08678	2.31219	0.946473	1.09238	0.252872	0.603706	1.0716	1.59959	1.78932
AK093519	3.26852	2.56223	3.68519	3.07026	3.41936	2.5172	3.5393	5.4435	3.34798	3.05117	2.80684	3.18653	4.72189	3.69435	3.26573	2.95575	3.31143	4.16469	3.99874	3.07027	3.75654	3.59816	2.85434	2.85806	1.82865	2.53117	3.42954	3.67269	4.35452
AK093534	4.03734	4.23865	3.22515	3.29533	3.10881	3.97848	4.09936	3.58691	2.97405	3.44191	4.01238	3.19774	4.49647	3.16388	3.59535	3.18473	4.41371	3.43303	3.49952	2.71556	2.7101	4.39897	3.37016	3.18294	1.86736	3.13802	2.12404	3.49846	3.98758
AK093551	5.54841	6.03589	5.35314	8.01761	9.87907	6.56449	8.00251	8.90702	7.25341	5.86713	7.04021	5.89172	9.62666	7.36327	6.06708	5.74541	7.00948	8.73097	5.66494	5.7332	6.11568	6.74262	6.58518	5.48781	4.10431	7.07937	4.79204	6.29618	6.921
AK093552	0.345072	0.770664	0.638945	0.683937	0.529159	1.2392	0.848143	1.32716	1.08807	0.286826	0.607936	0.429548	0.241421	0.532242	0.164672	0.329454	0.401246	1.14434	0.535641	0.264347	0.372639	0.642185	0.514527	0.551709	0.486292	0.651742	0.854796	0.450296	0.424211
AK093600	14.7922	13.3422	15.2206	16.0912	22.1033	15.2783	14.1852	23.9986	17.3474	10.5616	12.4013	13.1649	19.6441	18.3529	12.4484	11.1784	12.24	16.132	14.0259	11.2431	15.2301	15.2423	11.8521	8.78957	5.84368	11.3864	13.168	12.5027	18.4018
AK093746	0.9662	1.088	1.15619	1.21243	0.429942	0.945704	1.27221	0.39456	0.689108	1.16937	1.45905	0.95455	1.32782	1.03491	1.07037	0.768727	0.487228	0.786735	0.964154	0.985292	1.62606	0.86695	1.28632	0.954881	0.836422	1.03796	1.32105	1.03915	2.12105
AK093871	0.793665	0.339999	0.517241	0.746113	0.628377	1.2392	0.3958	0.573906	0.94299	1.19143	0.790317	0.668185	0.694085	0.59138	0.850807	0.356909	0.65919	0.858256	0.857026	0.336441	0.81303	1.15593	0.180085	0.445611	0.427937	0.579326	0.518058	0.415658	0.721158
AK093898	5.03805	4.73732	5.17241	6.31088	6.97829	5.31551	4.86269	6.13362	4.78749	4.6554	3.83	4.58184	4.34558	7.21483	4.44615	4.17309	4.61433	3.79063	5.24929	3.67682	4.77655	5.58701	5.45399	3.31025	4.14321	3.93459	5.20648	3.11744	5.4299
AK094117	5.19505	3.74135	3.67454	3.49026	4.43303	5.00147	3.57803	5.36925	4.58003	2.48568	4.8641	3.95351	5.45159	5.16541	3.89148	3.65035	4.01705	4.71755	5.54174	3.78376	4.46116	3.75903	3.58163	3.26718	2.52016	3.42696	1.96551	4.27816	4.76643
AK094156	322.824	219.774	220.039	293.62	369.943	367.111	265.803	356.223	275.228	224.1	282.186	215.747	421.498	349.72	231.836	250.575	326.092	333.425	298.715	292.639	303.221	271.598	218.05	185.729	174.827	222.88	244.451	341.242	340.421
AK094188	0.828172	0.385332	0.97363	0.497409	0.562232	0.815262	0.706786	0.538037	0.507764	0.551588	0.455952	0.57273	0.754441	0.59138	0.658689	0.686363	0.831153	0.357607	1.10699	0.528693	0.948535	0.610076	0.84897	0.50927	0.544647	0.627603	0.880699	0.623487	0.721158
AK094611	0	0.704705	0	1.24477	1.25245	0.865809	0.0658724	1.72746	1.98608	1.11994	0.0914944	0.423582	2.07682	1.92169	0.560984	0.892547	0.694729	2.04229	0.684907	0.066327	0.299805	1.67996	0.397987	0.916686	0.276798	0.950336	0.716733	0.485281	0.734733
AK094621	17.5641	21.2159	21.6024	20.5492	21.3317	23.4143	17.7827	21.4139	18.6422	19.7027	18.6637	16.9433	20.4906	19.9886	17.071	17.7356	16.6517	20.777	17.7833	16.053	18.7336	20.9994	15.1014	16.8696	24.4119	16.2935	21.2663	16.4878	18.6229
AK094818	4.16915	3.86284	4.71419	4.59015	4.20615	4.66167	4.0626	5.20748	4.00372	3.6471	3.02448	3.0894	4.86494	3.99507	3.35822	3.87685	3.87489	4.15897	4.94933	3.60473	3.952	3.95618	3.94334	2.68491	2.09864	4.27615	3.73339	4.15554	5.41548
AK094985	1.00071	0.521332	0.699796	0.497409	0.793739	1.01093	0.932957	1.18368	1.0518	0.683969	0.820714	0.76364	1.08639	0.916639	0.411681	0.960909	0.601869	0.929778	0.999864	0.985292	0.440391	1.12382	0.694612	0.912442	0.408485	0.603465	1.06202	0.831317	0.933264
AK095045	2.61357	1.91374	2.93002	2.48767	2.76519	1.90217	1.92641	3.95565	2.47535	2.35837	2.44208	2.31216	3.16473	3.63166	2.78763	2.33254	2.4069	2.24148	3.52166	2.38008	2.70027	3.62096	3.69508	2.02435	0.818138	2.25189	2.8646	2.53136	3.43187
AK095057	25.046	19.7152	17.5783	22.5314	16.1033	14.6985	22.123	22.0703	22.7993	22.6493	21.676	22.6801	22.6396	18.3647	20.8022	29.2495	27.1288	21.1839	21.8117	26.178	23.2347	20.9365	28.7101	22.274	10.623	25.0783	16.1911	32.7171	24.0761
AK095112	10.9295	11.4228	12.1107	14.7224	15.4465	13.5422	11.8361	21.2252	17.0471	9.46238	11.2003	12.6041	17.8283	11.7392	9.73131	10.7902	11.3951	14.6333	12.7072	10.5551	10.6995	12.4449	13.8485	9.15561	6.62797	9.84227	10.4772	12.5231	18.1643
AK095117	1.51831	1.26933	1.36917	1.49223	1.52133	1.63052	1.49839	1.25542	1.66837	1.56651	1.18548	1.69433	1.93137	1.15319	1.7565	1.12564	0.974455	1.0013	1.92831	1.27367	0.914659	1.54124	1.62076	1.0822	1.10875	1.18279	1.21744	1.38553	1.18779
AK095119	1.08801	0.821891	0.753954	0.45202	0.88105	0.261862	0.586349	0.974923	0.617296	0.736922	1.10219	0.863629	0.849802	0.75874	0.793446	0.664674	0.944935	0.782444	0.74347	0.786551	0.764248	1.00984	1.12373	0.772605	0.498547	0.51729	0.425585	1.22827	1.27475
AK095151	14.8036	17.8839	15.0608	16.3834	27.6486	26.1862	26.1793	37.0528	24.5903	10.7891	19.8187	20.4512	26.1942	21.1123	15.3969	16.1433	14.3302	30.3251	20.7829	11.7274	16.0235	25.3021	20.9413	11.31	9.10339	14.6763	11.5527	12.6776	17.0533
AK095179	22.4376	21.754	20.466	28.3878	31.2416	20.4122	35.5683	29.0816	30.1035	22.6445	26.8179	32.7673	34.9925	23.9994	20.7915	24.6943	25.8199	33.9165	32.2767	23.0104	23.7601	29.4927	26.0508	21.3552	11.7385	21.0416	15.756	32.1397	29.6205
AK095210	2.82545	4.06117	3.92495	3.69948	4.94466	8.77222	4.29641	5.09342	3.80823	2.6035	3.65187	3.48411	2.72112	3.40043	3.92963	3.12982	2.29284	3.42587	3.96375	2.42887	4.20065	3.91733	3.49879	1.93098	2.13969	3.78976	4.23771	3.53309	2.418
AK095242	10.0309	8.67632	8.57524	12.3786	11.3035	12.0065	10.1172	12.8623	11.0286	8.95228	9.35158	8.55564	9.68913	11.6404	7.39708	9.89763	8.91368	10.9331	9.4055	7.30654	7.99954	9.9879	7.65437	6.89933	5.06639	6.57632	7.29659	9.47978	13.685
AK095267	2.4155	1.45066	1.24746	1.49223	0.760666	1.40225	1.72456	1.43476	1.12433	2.40492	2.00619	1.47955	1.65977	1.68543	1.59183	2.27873	2.06355	2.03836	2.17827	2.2109	1.79544	1.99077	1.67221	1.12464	0.758616	1.27935	1.96862	2.28612	2.46042
AK095335	2.27678	1.20133	1.8499	1.55067	0.694522	0.913746	1.83369	0.827859	1.56355	1.83127	1.70222	1.41775	1.84204	1.68721	1.84488	1.56491	1.58034	1.54736	1.95152	1.85115	2.33915	1.67064	2.17465	1.44293	1.35928	1.57963	0.927583	1.97438	2.03621
AK095366	6.80274	6.58533	7.75953	7.02683	8.74336	9.37976	6.97004	7.03967	7.62553	6.22478	6.63563	4.84053	8.9024	8.53686	6.21309	6.7648	7.16998	6.03783	8.3103	5.25209	7.07776	7.34114	5.43881	4.57834	3.17101	6.09306	6.61767	6.70318	8.31326
AK095438	1.34129	1.4153	1.37951	2.00549	1.00838	1.42019	2.13308	1.28089	1.24148	1.17863	1.65967	2.05849	2.16223	1.44888	1.41152	1.88036	1.50639	1.04135	0.833458	1.49019	1.50986	1.88224	1.895	1.6617	1.14843	1.84709	1.53941	2.05716	1.87756
AK095439	1.70051	2.11661	2.19645	1.41668	2.01742	1.87576	1.38134	2.17188	1.38148	1.77479	1.62319	1.52346	2.04031	1.80223	2.15474	1.59264	1.11776	1.51876	1.75476	1.29674	2.46856	1.60546	1.59709	1.25174	1.16691	1.42418	1.73524	1.69831	1.78169
AK095546	3.7599	3.34242	4.9004	4.57989	6.83078	6.15132	4.69221	8.67172	6.72425	3.97563	3.64336	4.04944	9.26695	6.81388	5.18498	4.98931	5.62031	7.26478	5.28892	3.43458	4.85345	7.04894	4.76272	2.67176	1.71486	4.05504	4.77572	5.36338	6.18966
AK095583	3.09391	2.07535	2.15902	2.28932	1.94731	1.43486	1.99709	2.09583	1.7079	2.10971	1.69097	2.53409	2.47034	2.55476	3.27533	2.93022	3.01909	2.038	2.38289	2.72734	2.16402	1.98821	3.15483	2.77998	1.45401	2.2543	1.97173	2.6228	2.92748
AK095633	1.58733	0.941797	1.1641	1.69181	1.32885	1.45312	1.20408	1.69123	1.14573	1.51753	1.6472	1.25285	2.09131	1.69164	1.23147	1.65166	1.69383	1.80591	1.56871	1.3597	1.32795	1.6045	1.68353	1.33216	0.75492	1.23252	1.36534	1.7901	1.61497
AK095700	14.2252	6.12995	8.21622	7.35108	4.55342	8.44612	10.2402	7.06909	11.0265	11.1282	14.2312	10.4003	8.99716	9.97835	10.4674	9.51135	13.3575	6.4641	10.8671	13.1313	11.9539	11.1609	13.6916	10.8954	3.66372	11.0596	8.6394	12.4157	14.2815
AK095721	16.0286	14.8013	16.0953	17.3705	15.7756	23.2513	20.7849	14.9022	20.2358	13.6191	18.8074	16.4767	11.6531	16.8248	16.4047	16.7124	14.4162	15.8584	17.4526	14.6205	18.3667	23.5004	16.5935	13.0288	11.6924	14.2464	18.2356	14.8944	11.7812
AK095988	1.49623	1.57556	2.00902	1.59699	1.29082	1.29301	1.44071	1.9581	1.70137	1.58593	1.8998	1.1142	1.68391	1.90838	2.05456	1.70191	1.90391	1.81235	1.49694	1.48563	2.14538	1.94197	2.11188	1.26808	0.620314	1.97695	1.70804	2.0776	2.42182
AK096219	2.51523	1.75326	1.19878	1.30663	1.6189	1.2992	1.70562	1.8035	1.68759	1.92968	2.02686	1.99978	2.16404	1.78301	2.11604	1.96465	1.81048	1.42006	2.19363	2.07392	1.79984	1.49148	2.40876	1.7956	0.949826	1.93978	1.47025	2.65917	3.04371
AK096230	3.57253	2.12454	1.87363	2.28622	1.96219	2.09001	4.30885	2.05458	2.4583	2.8484	4.38444	3.20634	2.46189	2.19136	2.87079	4.90228	4.08985	2.46606	3.3549	3.79458	3.73723	3.34611	5.14116	3.47343	1.45382	3.50661	2.35354	4.51543	3.76742
AK096233	1.5649	1.6159	2.58134	1.33275	1.53489	1.28518	0.594548	1.75472	1.05506	1.48796	0.699735	1.65805	0.960252	0.921074	2.26891	1.5262	2.01397	1.11108	1.10092	0.50298	1.35742	1.9089	1.52017	2.07718	0.955272	1.61101	1.22806	0.999312	1.04865
AK096279	12.6341	12.3055	21.9523	15.8335	26.0912	17.6592	16.5179	26.0324	25.4528	14.8558	11.5411	20.772	19.129	25.4426	15.7882	10.5854	15.4735	14.418	13.0639	13.1854	15.7789	11.4829	11.2751	13.8914	14.0138	13.1396	19.4233	18.617	15.258
AK096291	27.6723	24.334	26.361	26.5877	36.3939	32.0382	27.138	41.5515	31.5521	23.0246	24.4393	24.1654	35.0236	32.8396	27.0348	25.7257	25.3957	34.7011	29.4742	23.8217	26.8866	30.7205	23.7673	19.845	13.2172	23.1371	22.6003	28.3905	31.7865
AK096319	11.1458	12.2626	13.2049	13.8342	12.766	12.6529	9.01859	11.0118	9.75632	12.6203	10.4261	9.52164	11.7391	9.99432	12.57	10.5425	12.8685	12.3017	10.1415	10.0211	11.9583	11.3667	6.99757	11.7344	14.9973	11.3693	15.3345	10.0797	8.01759
AK096335	1.41859	1.04833	0.910952	1.12756	0.871128	1.2767	1.23829	1.42436	0.959674	1.11222	1.03167	1.09487	1.393	1.2895	0.86151	1.03504	1.14842	1.28452	1.02915	1.01509	1.15687	1.13474	1.10572	0.854088	0.60378	0.825298	1.07834	1.21164	1.39862
AK096395	0.862679	0.793331	0.66937	0.590673	0.628377	1.01093	1.30049	1.61411	0.544033	0.860478	0.881508	1.09773	1.26746	0.709656	0.933143	0.768727	0.831153	1.03706	0.999864	0.769008	1.08404	1.12382	1.23487	0.891222	0.836422	0.700019	0.828893	0.658126	0.806001
AK096424	1.16427	1.56309	0.933163	0.883834	0.859884	2.77646	0.621972	0.619818	1.05107	0.728538	0.881508	1.12541	0.934903	1.18394	1.31875	0.97244	0.831153	0.601137	1.35696	0.937229	0.648391	0.473612	1.18341	0.605819	0.213385	0.821436	0.98431	0.911677	1.18737
AK096475	12.9857	10.3017	10.4954	10.3125	10.9801	10.18	12.9099	6.71506	12.0891	11.1434	10.0896	10.2092	9.96707	12.1082	9.87567	8.51996	8.87012	7.81049	7.48077	8.79553	10.8736	9.45264	8.39529	10.193	11.1513	10.6094	13.3752	10.911	13.7444
AK096592	19.0825	15.436	19.3205	19.1502	18.2891	20.8381	15.4416	17.2889	17.9531	13.3264	13.4658	12.1944	20.2492	19.7225	14.7656	16.5276	16.2218	14.6976	16.4263	14.467	15.0749	17.917	14.0209	10.8856	7.68342	14.6763	16.1893	17.0073	17.0533
AK096622	1.98382	1.63517	1.41146	2.01699	1.98633	2.01631	2.05448	2.32791	1.77899	1.69933	1.83414	2.05204	2.25035	2.02222	1.33686	1.9188	2.18479	1.89067	1.23769	2.22123	1.72769	2.22324	1.88188	1.61884	0.966554	1.73267	1.33866	1.91134	1.88774
AK096668	15.0679	10.9962	11.9909	12.0404	14.5231	9.71303	15.9047	13.3957	12.3604	12.8783	13.0421	15.7112	14.9717	12.4814	13.5918	13.6855	12.892	12.2538	13.896	14.0947	15.2423	12.6966	16.1127	12.9134	7.73827	14.5268	9.87289	13.7569	13.0615
AK096766	1.38029	1.90399	1.06491	1.24352	1.81898	1.53269	1.89419	2.54671	1.41449	1.58857	0.66873	1.59887	2.80652	2.24724	0.960588	0.631454	2.12087	4.04096	4.85648	3.07603	1.49055	3.69256	0.385896	1.69757	2.70378	0.193109	1.73549	2.70178	1.90895
AK096792	0.479304	0.695411	0.590567	2.06518	0.590013	0.879179	0.960663	3.46639	1.20014	2.57062	1.83293	0.939278	0.827772	0.230047	0.938906	0.87882	0.136997	1.46154	2.92603	0.0819475	0.171753	1.47574	0.276044	1.48091	0.675363	0.801643	1.27675	0.403881	0.914174
AK096898	6.83242	4.39732	3.34685	0.80829	1.22368	1.36964	3.42084	1.54237	3.62689	2.58143	2.27976	4.31934	3.04794	1.06448	1.42716	0.933454	1.80561	0.858256	3.35669	1.77833	5.35245	1.0275	0.874697	1.14586	0.914229	0.531049	0.98431	2.66714	0.721158
AK096982	15.3091	12.9014	6.579	21.4212	19.0094	10.8596	13.4337	9.99206	16.0725	12.3862	10.0212	8.70359	8.95642	14.9601	14.5126	12.7114	9.6858	11.9791	10.9814	15.0911	11.9827	11.8515	13.5241	8.88888	5.74856	12.3355	19.0285	15.3652	14.1962
AK097012	0	6.65605	9.31216	13.4101	7.90332	5.19942	7.98385	4.80431	16.9401	7.98656	4.91729	3.4748	4.65218	6.01847	6.18509	3.67671	8.65717	8.99489	6.3702	3.43002	1.61522	13.3032	5.82033	6.15792	6.54724	4.81855	9.11704	5.19296	11.2628
AK097119	31.1928	26.8146	32.4152	39.7215	37.5462	37.4026	36.2652	47.6112	39.1769	31.9921	36.9355	30.9558	40.3653	42.5338	30.7311	33.9854	36.5567	38.7177	38.8719	29.3954	31.3023	42.3585	31.1665	26.4307	17.4266	34.6106	23.84	40.4113	40.3543
AK097143	304.603	285.928	380.425	362.445	553.773	456.269	360.372	592.313	424.807	302.432	313.009	258.389	464.102	486.74	334.425	317.917	345.152	452.032	344.504	282.301	362.524	445.307	269.032	241.273	149.02	307.553	327.813	370.688	435.19
AK097190	5.52114	8.54531	4.83772	7.08808	8.86342	9.68532	7.26576	10.0792	7.54465	5.44969	10.9125	6.5864	8.75151	7.27397	4.4736	7.68727	4.21309	8.97593	9.49871	3.91714	3.69251	10.2429	6.56022	6.68417	4.53224	7.26572	5.90586	6.23487	4.96327
AK097283	1.17324	0.99733	0.97363	0.559585	0.595304	0.880483	0.508886	0.430429	0.725377	1.25762	0.851111	0.405684	0.543197	0.532242	0.823361	1.208	0.859813	0.715214	1.39267	0.865134	1.55831	0.931168	1.31204	1.40049	0.836422	1.15865	0.854796	0.935231	0.933264
AK097288	1.31127	0.679998	1.03448	0.652849	2.14971	1.8588	1.69629	2.58258	2.61136	1.03699	0.303968	1.95683	1.26746	2.04026	0.795916	0.988363	0.888474	1.78803	1.35696	1.00932	1.96482	1.09171	0.900423	1.63391	0.525196	0.50691	1.68369	0.623487	0.848422
AK097289	4.16225	3.82408	4.60192	3.66062	3.46269	4.11381	5.06398	4.87103	4.25035	3.94893	4.84343	3.40369	4.45995	5.48623	4.15331	5.08046	4.51173	4.36459	4.42583	4.31245	4.35649	4.76148	4.64567	3.85114	2.37914	3.82814	4.53094	6.07104	5.46426
AK097351	1.24226	0.657331	0.912778	1.11917	1.09139	1.20659	1.27221	1.07607	1.12433	1.6327	1.33746	0.548866	1.50888	0.768794	1.70161	1.31782	1.40436	1.50195	1.35696	1.46592	1.01629	1.44492	1.18341	1.14586	0.972584	1.18279	1.83911	1.93974	1.06053
AK097370	1.30713	1.15056	0.311561	1.0172	0.463345	0.828633	1.22981	1.27909	1.11454	1.28101	1.4706	1.81388	1.21978	0.562698	1.1162	1.27773	1.09626	1.29096	0.868453	1.30083	0.901786	0.835162	1.63105	0.909895	0.742665	0.834471	0.481535	1.46312	1.18652
AK097428	0.62458	0.652118	0.495638	0.482487	0.628707	1.07712	0.461955	1.21955	1.16749	0.73979	0.601553	0.430264	1.08639	0.561811	0.591174	0.530696	0.777271	1.11573	1.09664	0.860568	0.81303	0.739797	0.786713	0.423967	0.340988	0.563878	0.910487	0.692764	0.890843
AK097453	4.20987	12.4893	5.56794	10.2901	22.8531	10.0114	17.3587	28.5518	16.321	8.71509	13.2226	21.5728	17.4125	10.4674	7.90427	9.362	7.76698	19.5253	11.6056	6.20013	11.2469	13.8712	10.1619	9.06076	2.72324	7.65193	5.82815	14.4788	8.22969
AK097527	1.46414	1.85617	1.64756	1.58083	1.20582	1.06669	2.08162	2.20559	1.87075	1.88974	1.45418	1.6015	2.10127	2.36759	1.40877	1.7678	1.99677	2.38631	2.8239	1.53345	2.19755	2.22196	1.91739	1.68165	0.939711	1.73725	1.55599	2.55491	2.79131
AK097590	0.746735	1.16982	1.27789	0.708497	0.26458	0.77613	1.25299	0.425049	0.616571	1.13296	1.61103	0.720924	1.10269	0.974002	0.557141	0.741272	0.229284	0.624024	0.785607	0.691146	0.98817	0.515354	0.908398	0.254635	0.680615	0.312836	0.591881	0.554211	1.11355
AK097803	4.17468	5.96562	11.347	4.08715	3.24573	7.79782	3.87206	8.16023	4.00444	3.45669	3.26036	7.50086	8.22431	4.48916	8.13701	6.5372	4.64443	12.6682	3.65879	13.6778	9.45655	8.16442	10.1858	3.16681	7.3434	3.61717	6.50966	9.69419	10.8517
AK097866	1.27331	0.332519	0.638945	0.590673	0.595304	0.68482	0.678514	0.386669	0.248804	1.08023	0.425555	0.389934	0.392007	0.473104	0.908991	0.494182	0.602442	0.572171	0.748112	1.00932	0.338424	0.834841	0.440178	1.52738	0.821445	0.917266	1.09233	0.865955	0.29822
AK097878	1.03521	0.611998	0.547667	0.80829	0.463014	0.68482	0.9895	0.286953	0.580302	1.01492	0.942301	0.835232	0.452664	0.709656	1.15271	0.796181	1.03178	0.679453	0.499932	1.3698	0.982411	0.86695	0.900423	1.23074	1.18655	0.796574	0.569864	1.14306	0.806001
AK097902	0.783312	0.580265	0.366024	0.618341	0.711388	0.300017	0.435663	0.649948	0.748589	0.923579	0.720101	0.557219	0.457795	0.547618	0.548908	0.922472	0.877296	0.698048	0.67348	0.729116	0.358749	0.612324	1.03832	0.703853	0.454391	0.459357	0.646018	0.724284	0.802607
AK097934	3.65051	2.40266	3.89452	3.17098	2.34814	2.44579	3.25122	1.72172	2.57509	2.31667	2.27976	2.98297	3.41007	2.12897	4.50104	3.624	5.01558	2.14564	2.89246	3.10006	3.35375	3.08249	3.11289	2.88586	1.10875	3.66907	1.86501	3.74092	3.09716
AK097952	0.759158	0.430665	1.21704	0.901554	0.529159	0.358715	0.226171	0.609775	0.870453	0.683969	0.425555	0.620458	0.362131	0.29569	0.768471	0.439273	1.519	0.464889	0.249966	0.360473	0.745277	1.28437	0.437348	1.27317	0.330679	0.410356	0.906602	0.415658	0.678737
AK098012	3.5953	3.46414	3.98062	3.76632	3.07375	5.48639	3.6309	5.98189	3.19456	4.08639	5.81217	4.57611	6.67469	3.67129	3.40048	3.47272	4.01504	3.29356	2.92532	3.80106	6.40397	5.31826	5.02693	3.93666	1.61644	6.56159	2.66878	3.80847	3.64143
AK098067	6.69439	4.78265	6.51115	6.71502	5.82075	6.94604	6.02182	6.851	6.20198	5.1408	5.56262	4.51025	6.66925	6.83044	4.96761	5.57327	6.13333	5.65019	6.03489	4.06133	7.01238	5.04115	5.63408	4.20148	2.83995	4.90013	4.68843	6.23487	8.06001
AK098095	23.5339	27.1092	27.2008	28.601	29.7652	29.382	24.794	32.7844	28.7249	24.7994	23.5557	25.0808	28.6989	27.7357	24.5087	24.6267	26.9981	27.643	21.7828	21.8927	23.3069	28.8662	22.6392	23.5113	28.4578	22.9317	27.742	21.2332	22.4408
AK098198	1.21224	0.735078	0.851013	0.966528	0.847647	0.591554	1.41188	1.80422	0.938276	0.79892	0.737731	0.93355	0.852216	0.746321	1.01301	1.13744	0.934044	0.999511	1.06414	1.34697	0.529486	1.02043	1.06919	1.04719	0.594249	0.984854	0.823194	1.02841	1.03168
AK098200	1.22466	0.523598	1.12576	0.612124	0.892956	0.649927	0.916277	0.82499	0.598436	0.754352	0.795789	0.486582	0.825358	0.633663	0.714403	1.25934	1.13352	1.09177	0.84917	0.834134	1.58067	1.28148	0.899651	0.726982	0.536088	0.806712	0.569864	1.20783	1.03041
AK098263	1.63805	1.50665	1.03235	1.6887	1.75879	1.173	1.27419	1.67796	1.66655	1.22916	1.69797	1.63347	1.71771	1.75935	1.32891	2.01159	1.53849	1.37571	1.6837	1.03095	1.52816	0.778328	1.17132	0.923688	0.975308	1.7177	1.23686	1.10877	2.31534
AK098333	8.18958	8.43061	8.99178	9.72434	10.5915	9.61651	9.08531	11.4982	9.40089	7.41379	8.33602	7.70608	12.7132	10.5878	7.77171	7.97444	9.1166	10.5473	8.17174	7.53436	8.45958	9.97956	8.82903	7.11174	4.40308	7.99953	8.04518	9.4493	9.25331
AK098438	0.0741904	0.337279	0.855577	2.57378	1.64271	1.03017	2.15654	1.78341	0.311187	0.165035	3.35155	1.45283	1.52608	1.32292	0.044736	2.10082	1.35306	0.254974	3.28598	1.96938	1.21379	1.59262	0.810381	2.48948	4.90027	2.12613	2.91097	3.17078	1.30487
AK098491	10.3908	8.25722	10.4623	11.7855	10.3378	9.76978	10.5622	10.5064	9.75705	9.93388	8.61689	8.67352	11.7116	12.1014	11.3665	11.4916	12.4707	11.5017	10.4532	9.46745	9.45486	10.9615	10.0912	7.42261	4.56064	9.08818	9.54755	10.8217	12.7238
AK098560	0.400283	1.47582	0.962068	0.132435	0.0558925	0.215229	0.30307	0.379137	0.319166	0.457377	0.253813	0.364161	0.784618	0.991152	0.378472	0.987265	0.45914	0.415182	0.365307	0.474622	0.402111	0.39687	0.534851	0.250815	0.18732	0.082554	0.827598	0.80707	0.935385
AK098727	3.41931	2.82267	2.43438	3.88165	2.42884	2.02218	2.88623	3.83369	3.0513	2.40801	2.59406	3.46478	3.14632	3.04413	2.6257	3.13641	3.67627	3.64687	2.10507	2.60237	3.39948	2.94506	3.67141	3.2311	1.44098	2.95794	2.02664	3.18567	3.71778
AK1	27.0229	8.31411	7.57667	4.00134	3.37306	4.83157	13.6865	14.5162	7.18196	7.30236	12.3144	9.90346	6.86058	5.9271	15.264	15.3781	11.3977	5.61335	12.929	14.0048	28.8009	6.53648	7.98186	6.30624	5.59567	9.41164	5.17281	12.0274	25.1472
AK123100	9.86629	7.63524	9.05202	9.26051	9.22126	8.75885	9.28886	7.86717	8.32878	8.99684	9.36465	8.67782	8.358	9.13149	7.41409	9.17064	8.88273	8.74885	8.02105	8.09069	9.43216	9.30558	7.86198	7.42833	6.3467	8.74034	8.78005	7.53381	10.2052
AK123141	15.2511	19.0642	24.7062	18.0622	19.1162	21.0983	16.4763	17.3628	16.5368	16.378	13.7403	14.198	19.2751	18.747	17.6208	17.8743	19.2014	15.1296	16.9045	16.451	19.6455	17.7564	12.271	14.3996	19.5581	13.914	21.6289	17.0766	16.0763
AK123177	14.1479	13.056	8.15415	15.0155	13.4936	14.153	15.0404	12.6618	15.0153	11.098	16.3839	13.9126	13.0971	11.1179	8.94719	13.3704	11.3495	14.1612	14.5337	11.463	11.8906	13.7428	13.352	11.501	7.09987	12.5521	7.95219	14.9637	12.5142
AK123263	1.24329	0.581172	1.18631	1.35762	1.29909	1.04386	0.780857	1.556	0.94299	0.820322	0.89853	0.97913	1.72284	1.67922	1.06543	0.860151	1.17708	0.888653	1.47301	0.912236	1.08167	1.14534	0.808837	0.651229	0.606115	1.30348	1.21744	0.90856	1.83598
AK123314	1.54212	1.92213	3.36085	1.67689	2.34914	2.08577	1.36438	2.4678	1.85044	1.92107	0.980601	0.976028	1.5454	1.85545	2.5859	2.01599	3.46763	1.53735	1.46087	0.861049	1.4499	2.83011	1.24155	0.934722	0.961108	1.91564	2.00877	1.87115	1.50043
AK123332	7.73857	6.77006	9.00912	10.4596	9.58175	10.6636	8.49274	10.868	9.64824	5.90905	7.19097	5.70749	12.072	8.14566	6.96207	6.72966	6.39071	10.3992	9.49763	5.83461	8.65606	9.00857	7.77914	5.37364	4.79134	6.89374	7.54319	7.25462	9.82897
AK123459	1.84993	1.21901	1.0713	0.949429	0.426635	1.0318	1.037	0.450875	0.764185	0.801127	0.435282	0.77939	1.57316	1.69401	1.21336	0.660281	0.710206	0.721651	0.87381	1.15976	1.40553	0.971305	1.28426	0.658655	0.747334	1.48428	1.20474	0.933153	0.672374
AK123543	6.66816	5.82758	4.98651	5.79854	4.62584	4.02935	6.16854	8.59711	5.85996	5.99885	5.36625	6.81621	7.08872	5.94691	6.38023	6.93584	6.62515	6.26885	7.16224	6.04032	6.42395	7.69755	7.19592	5.65056	3.71391	5.91806	5.35283	7.70873	6.34492
AK123584	43.6322	44.5163	43.7975	55.5301	59.3002	48.0366	49.6212	64.1831	49.1824	41.9551	43.3601	43.5609	60.8118	51.3158	44.6671	44.87	48.2817	47.0006	54.0573	41.47	48.3262	47.6479	42.8938	34.3462	25.8758	43.1441	40.0891	48.578	48.8924
AK123617	9.5678	9.77588	9.06419	10.4384	8.66597	8.1373	9.83535	11.2855	9.84373	9.78804	9.81969	9.38037	12.5928	10.452	9.27242	11.7755	10.6852	10.627	9.15018	9.53066	9.28074	9.35889	10.7246	9.22691	7.28874	9.11087	8.59303	9.8085	13.0072
AK123654	2.84891	2.24241	2.93367	2.48456	2.3154	2.84135	2.80311	3.3925	2.78146	2.28247	2.62051	1.99859	1.85955	2.53968	2.138	2.90304	3.41633	1.98579	2.09329	2.016	2.24362	2.52186	2.0877	2.32503	1.0076	2.13723	2.14243	2.89298	3.77675
AK123675	22.6426	23.1095	27.5196	27.2648	26.406	30.4602	24.5552	25.4237	28.1069	26.5126	23.5223	25.0675	26.2334	26.3551	26.8056	23.3828	27.8362	28.3693	20.6036	27.6708	24.959	29.4901	22.7398	27.5723	30.2141	24.6182	33.3083	23.2263	28.9609
AK123771	15.062	16.9276	11.5457	17.1541	11.7176	14.7445	12.0496	13.0822	13.0662	12.574	13.7281	13.3606	12.0228	14.7878	9.93413	13.0313	14.0608	15.3982	12.3426	14.324	17.6312	12.0776	12.3934	11.3567	13.5526	13.052	18.6506	15.9672	15.7798
AK123826	1.46379	0.928651	0.756693	0.658756	0.693529	1.01451	0.868781	0.826066	1.07501	1.07185	1.16724	0.862436	0.919814	0.741294	0.759688	1.02213	1.4035	1.12753	0.878809	1.21335	0.759505	1.10392	1.36556	0.539189	0.494267	0.721261	0.81361	1.03049	1.01514
AK123872	6.38521	4.83932	6.40953	6.96062	5.49962	5.71075	6.24686	6.88006	5.68369	5.85367	5.73679	6.2251	5.90546	5.90552	6.29789	6.90893	6.48787	5.70133	7.2333	5.73392	5.88735	6.40548	6.31943	4.45908	2.98603	5.61657	4.0007	6.54385	7.37872
AK123889	545.92	524.278	573.73	586.851	715.761	636.389	593.165	802.854	608.038	452.002	525.359	474.3	729.318	670.696	525.246	530.569	559.286	632.946	599.513	483.655	556.393	647.52	494.711	406.587	261.773	500.739	487.147	602.421	678.195
AK123891	5.24888	4.12872	3.37819	4.21492	3.41837	3.21311	5.14738	5.10202	4.31201	4.85309	4.98569	4.77227	4.21099	4.54919	4.9001	5.12521	5.50166	4.40929	6.15238	4.67581	4.71523	5.57963	5.44061	4.18153	2.38244	4.79054	3.23372	5.34779	6.18033
AK123976	0.932038	0.747544	0.811155	0.807979	1.19061	1.17496	1.13029	1.24287	1.13123	0.866876	0.699127	0.813038	1.59187	1.68602	0.958667	0.541952	0.831726	0.819635	1.6055	0.48015	0.775088	0.82296	0.811924	0.702156	0.458282	0.528876	0.599911	0.692764	1.0601
AK123998	1.57801	1.54156	1.12637	1.82145	1.19061	1.9788	1.97448	1.75543	1.97919	2.03735	2.0986	2.19952	2.2078	2.16682	1.9102	2.05525	2.02601	2.2776	2.97709	1.68701	2.58205	1.7506	1.91404	1.57279	0.800048	1.87871	1.2809	2.47559	1.90895
AK124066	7.48805	5.16798	8.27585	7.11917	6.21762	6.97865	5.59774	4.8782	7.03616	6.39842	4.31635	4.77275	9.14382	5.41112	8.12383	5.49091	13.3844	6.40116	4.24942	6.65673	8.46906	6.32552	4.91374	4.20148	3.26788	11.4176	9.11782	8.76346	10.4356
AK124130	12.9447	7.94374	13.0372	12.0926	9.29667	17.0524	8.9971	10.9924	11.2071	10.1278	8.89745	5.21877	13.4592	13.6121	9.93687	15.4119	11.2458	15.2104	10.7735	14.4352	9.50838	22.5895	9.71865	6.6708	4.86039	8.87769	10.8582	19.0995	17.1504
AK124173	1.00071	0.521332	0.395537	0.839378	0.330724	0.521768	0.5937	0.179346	0.689108	0.595715	0.881508	0.57273	0.814796	1.12362	0.576353	0.604	0.573209	0.286085	0.892736	0.913197	1.32117	0.706404	0.746065	0.445611	0.719712	0.627603	0.673476	0.831317	0.721158
AK124194	29.426	26.0892	29.972	30.5478	36.8149	33.7731	29.2663	46.3504	32.667	23.9025	27.2593	27.2641	37.8165	36.565	27.3501	26.6858	26.7253	32.4575	28.5168	24.0652	27.3845	32.3832	28.0014	20.2759	15.0128	24.7768	23.6486	30.3642	33.9602
AK124197	6.9839	5.81557	7.15435	7.21803	7.29314	6.21882	7.47186	8.71404	8.33676	6.40945	7.61957	7.19087	8.12653	7.83874	8.00829	7.05993	6.79224	7.83266	8.38886	6.52167	7.68008	9.19802	8.86454	5.76854	3.06209	6.84788	6.25892	7.66301	11.3112
AK124233	55.4789	50.1426	63.1633	65.5576	78.1538	64.4129	57.2457	82.0216	67.3962	46.7061	49.1653	45.6487	68.2862	68.3393	49.2518	50.476	56.621	65.8211	53.9676	48.5148	49.3302	56.2907	46.3659	40.9977	29.4656	48.3112	52.6311	63.4381	61.3676
AK124272	3.14015	4.69199	5.90263	2.36269	19.7112	22.9904	9.01859	12.4107	25.4245	0.264762	11.1556	9.13982	4.43611	8.33845	1.92118	4.20054	2.63676	6.86605	6.71337	4.01326	20.6645	4.20631	8.84987	2.35537	5.21305	4.876	5.62093	11.6731	9.33264
AK124327	1.86339	2.17599	1.58215	2.23834	2.57965	1.66314	5.39984	8.17816	3.2642	3.35366	6.26174	4.58184	6.36748	2.80905	2.57987	0.768727	0.200623	4.39856	1.64263	1.20158	3.25212	0.834841	6.74031	0.870002	0.0194517	2.82422	1.13973	3.46382	4.03
AK124399	2.07043	12.444	1.79513	3.23316	8.36733	6.45688	0.904686	2.36736	4.46107	4.72159	5.89698	1.57501	8.84204	9.43251	9.68822	2.74545	2.20685	6.83029	21.1757	2.93184	1.32117	4.20631	6.35441	3.62855	1.80901	3.71734	1.03612	1.28161	5.89653
AK124433	0.575579	0.776558	0.785293	0.977719	0.503363	0.586989	0.634976	1.18296	0.751853	0.93086	0.926191	1.32444	0.889335	0.910429	0.852453	1.05178	0.840897	0.637613	1.09628	0.634913	1.01764	0.878509	1.15383	0.639982	0.760172	0.789332	0.462626	1.02425	1.03338
AK124439	2.25056	1.65194	1.43154	2.34	1.46213	1.61683	2.27981	1.94841	1.2705	1.82201	2.27672	2.14726	2.14533	2.38415	2.00516	2.93242	1.90907	1.96398	1.84546	2.41445	1.64063	2.29324	2.42162	1.8287	1.27019	1.82222	1.56531	2.39731	2.19275
AK124484	2.65705	3.26399	3.83367	4.47668	4.29942	4.72852	3.1664	4.23256	3.40927	2.80207	2.8877	3.24547	3.44025	4.16923	3.12877	2.99254	2.72274	4.04096	3.35669	2.76362	3.35375	3.85311	2.67554	2.54635	2.50927	2.77594	3.85953	3.11744	3.09674
AK124523	8.98049	7.98635	7.65425	9.57854	10.1271	9.03735	8.10174	11.5014	10.1078	9.08576	8.25395	9.28252	12.8442	11.8867	9.14041	9.39906	11.6098	8.80964	9.57441	8.95847	10.1449	8.78541	10.5676	7.01646	5.49724	8.5972	7.95452	9.93977	10.906
AK124578	4.02319	3.61895	2.62332	3.67741	3.2702	3.04289	3.92379	4.25874	3.57756	3.58952	3.65674	4.40907	4.55471	3.8351	4.76946	4.15662	3.99039	3.4434	4.0773	3.67274	3.2362	3.24657	5.00738	3.06856	2.78315	3.78276	2.42063	4.19122	2.98135
AK124673	1.3513	1.36272	2.43073	1.74342	3.37835	2.01696	2.12771	2.62311	2.00458	1.39883	1.56392	1.06814	2.71387	2.73957	1.32122	1.91084	1.43761	2.94275	2.26648	1.34096	1.24766	1.88128	1.42653	0.602636	0.554568	1.37711	1.958	1.74438	2.90966
AK124680	1.88375	1.564	1.76197	1.61129	1.62055	1.89141	0.961229	1.43476	1.48702	1.41185	1.48944	0.997982	1.5125	1.74457	1.12938	1.42764	1.52817	1.40647	1.35803	1.08142	1.96143	1.54349	0.916888	0.870002	0.966554	1.3759	1.92562	1.59232	1.23021
AK124806	74.4168	76.9991	60.2607	100.564	113.688	106.742	71.5055	114.32	76.5458	78.6408	81.5282	79.6338	76.7474	97.6873	63.4043	67.0934	70.8796	100.215	113.856	52.8722	63.8178	95.7928	73.4395	48.586	43.8801	67.7302	60.8819	77.9467	83.8211
AK124832	4.7437	3.94308	2.7429	3.34197	3.27616	2.09196	3.83813	3.68735	3.67476	4.28253	4.01572	5.11758	4.95728	3.43562	3.91399	4.47811	4.67223	4.0549	5.20465	4.34538	4.40933	4.02008	5.05806	3.69327	2.21049	3.22323	2.94542	4.61034	3.75045
AK124930	2.70812	3.75699	3.93164	4.24041	3.86022	3.84152	3.94047	4.715	3.27254	2.92562	4.00782	3.13164	4.99289	3.32888	3.55555	3.27533	3.84222	4.22405	3.54773	2.76314	3.14643	5.1073	2.35551	2.64014	2.27488	2.40662	3.51684	3.37895	3.46792
AK124970	10.4557	11.0171	12.8078	13.7776	14.9487	9.71793	15.4079	15.6486	14.3987	11.4512	12.8186	10.3311	9.68702	18.4806	11.0114	9.19727	11.5903	15.5201	13.391	9.63664	13.0762	12.3306	9.21004	7.69273	6.03002	9.41405	12.9543	12.8231	14.1262
AK124973	1.75503	1.53793	0.923731	1.75927	1.03484	1.30866	1.74124	2.08148	1.75977	1.15481	1.5244	1.58217	1.88429	1.49294	1.56192	1.14595	1.56085	1.57204	1.96795	1.7692	1.26934	1.62088	2.05657	1.19806	0.917536	1.35635	1.52801	1.40008	2.13124
AK125001	4.24438	2.42533	2.73833	2.92228	3.37339	2.15229	3.10986	1.90106	3.01032	3.33159	3.03968	3.48411	2.5651	3.48914	2.47008	2.55327	2.83738	2.71781	2.10686	3.07603	3.92964	2.21554	3.11289	2.01586	2.50927	3.28285	2.17584	4.2605	4.70874
AK125083	2.62254	3.58132	4.07707	1.52331	3.10881	7.07648	4.01454	2.76192	6.70974	1.91953	3.89079	4.29548	1.59941	1.59672	4.00703	4.74963	2.20685	2.0026	3.10672	1.51398	5.28469	3.1146	3.67887	1.14586	2.08133	3.23457	3.08245	3.91411	3.224
AK125212	1.66083	1.22626	1.21643	1.7801	1.97376	1.53824	2.09831	2.00042	1.2578	1.60931	1.10705	1.30559	1.93831	1.84658	1.4052	1.70246	1.73338	1.61746	1.7719	1.53778	1.53697	1.86266	1.6717	1.14925	0.769314	1.59894	1.42492	2.13475	1.10592
AK125288	5.94869	3.99861	3.90334	1.81958	9.01588	2.95581	6.13547	19.5454	4.0088	1.2307	12.7016	1.02757	7.17352	3.73131	5.59831	4.97284	2.20084	5.19782	3.82841	2.83716	3.22841	9.35118	2.31795	7.53698	0.994565	1.99409	1.97017	3.91654	7.00245
AK125301	29.7165	24.4879	26.1514	31.7931	31.1476	31.2334	28.6067	34.8644	27.0051	22.6169	24.1752	23.8086	31.5085	31.5773	25.2788	27.689	28.8662	26.9575	30.8512	24.3341	28.368	32.8359	24.1957	19.6012	17.9539	27.9197	24.4114	31.031	34.1261
AK125311	0.560741	0.901224	0.763082	1.08622	0.832764	0.774173	0.717529	0.757197	0.78776	0.582698	0.666298	0.749561	0.884204	0.441761	0.35679	0.653418	1.19686	0.941221	0.764539	0.775497	0.749681	1.10231	0.677375	0.563167	0.583356	0.695674	0.422735	0.778666	0.927749
AK125397	0.138029	0.634665	0.334685	0.652849	0.793739	1.17398	0.735057	1.5065	0.906722	0.419207	0.729524	0.525003	1.17693	0.473104	0.35679	0.878545	0.573209	0.607932	0.928445	0.360473	0.677525	0.770622	0.28299	0.679026	0.505744	0.555188	0.828893	0.658126	0.551474
AK125412	9.26517	8.30459	9.63011	9.72839	10.0047	8.95712	10.3994	12.9305	10.032	9.12636	9.18288	10.2574	11.4931	11.0384	9.98326	10.0709	10.7815	12.4812	9.89401	8.92915	9.61238	11.6926	11.3024	7.66642	4.72131	8.68096	8.9321	11.2037	13.5985
AK125437	3.92036	4.13189	4.13762	3.34912	5.49565	3.78151	3.41377	4.85094	4.35988	4.77278	5.26959	6.25111	4.29156	5.50131	5.55549	4.38696	7.57467	6.85067	5.63995	3.90512	4.1163	6.23979	5.07633	5.16845	2.43457	3.85831	3.22543	4.87671	6.93797
AK125489	12.4326	11.0187	12.5425	15.0448	12.3268	10.4657	13.5101	19.9224	14.9431	12.5731	11.5514	14.2498	17.7269	14.8303	12.8834	14.9693	15.1923	16.7735	13.4428	12.4269	12.7341	15.8755	15.5745	11.1449	6.84116	12.609	9.8343	13.6887	16.7856
AK125558	0	0	0.697362	0	0	0	1.31349	0	0	0.512095	0	1.10823	0.569452	2.02991	0	1.27499	0	0	0	1.1141	0	0	0.591964	0	0	1.11713	0.599652	0	0
AK125594	0.414086	0.702665	2.25152	0.746113	0.760666	0.260884	0.3958	0.322822	0.65284	0.573652	0.303968	0.548866	0.331954	0.29569	1.18015	1.812	1.3757	0.750974	0.214256	0.192252	0.508144	0.706404	0.694612	1.23074	1.03094	0.482772	1.42466	0.692764	0.636316
AK125598	0	1.2011	1.73671	2.39254	1.5759	1.99544	2.20432	2.07395	1.99189	0.773988	1.29855	0.767936	1.61993	2.75701	1.48068	0.766805	2.58575	1.2223	0.449582	1.75454	1.27002	1.6167	1.53149	0.299408	1.28148	1.98467	1.5034	1.52997	1.7346
AK125599	0.585932	1.02249	1.11967	2.89243	1.3272	1.69575	0.647416	1.39925	0.471495	2.55937	1.51984	2.58039	0.51302	2.98647	0.466571	0.550463	1.34704	0.464889	1.57086	1.53802	0.773395	0.771585	0.463075	0.572928	1.78956	0.386459	0.285709	0.60409	1.02829
AK125699	2.78956	2.52597	0.993102	2.29057	1.12314	1.93804	2.47121	1.23103	1.82868	2.11964	2.83481	2.25178	2.36049	1.73274	1.23696	2.69384	2.09336	1.53091	1.43266	2.45458	3.16811	1.42116	2.09361	1.52526	1.11769	2.98136	1.27701	2.88224	2.59617
AK125701	21.6325	19.2823	25.1671	26.0645	19.5207	18.5244	23.3915	29.5744	23.681	22.5302	21.7644	24.7159	27.5682	25.8108	22.7401	27.2764	24.8549	26.342	26.6103	22.8472	23.3235	27.8872	27.4861	19.8367	12.1931	20.1912	21.9918	26.5748	27.972
AK125726	0.910989	0.915504	0.212981	0.602487	0.330724	0.256971	1.77262	0.690481	0.838899	0.527318	1.05173	1.70912	1.0876	0.336199	0.277198	0.681696	0.636835	1.05279	1.03593	1.13164	0.853004	0.597874	1.51425	1.08687	0.525196	0.86392	0.362641	1.27919	1.65485
AK125727	3.71987	4.62716	3.80811	3.83907	3.42796	4.26513	4.85364	2.51048	2.77384	4.97996	4.23337	3.94802	3.62765	3.8277	5.1891	4.59452	5.00067	3.09795	4.03231	3.56508	3.94252	3.29473	5.15814	4.07904	3.38479	4.43716	3.15186	4.96816	4.906
AK125769	5.07842	4.26948	6.23001	5.90238	5.56014	4.09979	5.50954	7.56408	5.54805	4.81691	4.82002	5.56193	6.63153	6.86296	5.52201	5.17134	6.77017	6.72658	5.52675	5.43737	5.42935	7.33022	7.03436	4.04233	2.86757	4.90351	5.09795	6.28129	6.65417
AK125818	1.41548	0.792878	0.760648	0.931398	0.444163	1.14691	1.48199	0.74285	1.43552	1.06479	1.63079	1.37837	0.860666	0.573343	1.10413	0.871132	1.47945	0.556436	1.83404	1.40104	0.87875	0.812043	1.28478	1.25811	0.576743	1.35586	0.854278	1.59682	1.42238
AK125858	3.56804	2.84149	2.2357	3.27015	2.34649	2.59514	2.7624	3.26014	2.94503	3.32166	2.92144	3.29368	3.56006	3.18695	2.73082	4.24694	3.47107	3.06862	4.24156	3.15558	2.84289	3.69257	4.42133	2.25628	1.55847	2.89591	2.25692	3.60133	2.89439
AK125860	2.98694	1.5198	2.31237	2.3316	0.960755	3.29366	2.23712	1.90106	1.9208	2.05544	2.4667	2.05395	1.71952	1.81051	1.86903	1.2047	2.40862	1.34675	1.85546	1.85595	2.17756	1.8344	1.79133	1.4894	1.24608	1.98274	2.7167	1.77763	2.29074
AK125871	12.4191	13.942	6.91764	5.65616	10.2382	8.2997	9.46358	8.71225	17.2219	5.72416	9.53882	7.84975	7.34161	9.03096	6.20211	8.34783	7.72657	8.92909	9.63333	10.6604	13.6206	6.89803	7.67675	11.0414	4.98936	8.67638	5.98383	9.52169	8.4524
AK126180	1.0642	0.551025	0.350507	0.92145	0.485834	0.590902	0.672295	0.543417	0.615845	0.823631	0.907345	0.716629	0.218788	0.452406	0.883467	0.737703	0.993084	0.301463	0.938801	0.505863	0.918385	0.830345	0.655508	0.747353	0.176816	0.493393	0.431283	1.14167	0.830605
AK126209	6.16746	1.53725	2.03884	1.76207	4.44858	3.68433	0.768983	1.1019	6.42358	1.10141	3.96526	1.96423	2.60795	2.96518	3.66451	3.14601	2.35159	1.79268	2.59465	0.773094	5.01809	2.6975	0.449182	2.78252	0.943407	2.53528	1.94401	3.48287	2.98644
AK126225	3.90138	3.22568	4.51429	3.90124	3.59398	3.46062	3.76717	3.95421	3.00923	3.89267	3.56767	3.54926	3.46107	2.48291	3.50395	4.52835	3.61322	2.95526	3.78234	5.19153	3.78364	2.85098	5.0524	2.84406	6.8219	3.74365	4.00329	2.86769	3.11668
AK126253	6.97493	10.0218	5.90902	8.18953	9.95051	9.29758	12.5683	12.745	8.87753	8.05584	7.92019	11.5295	10.9382	9.30772	7.91497	9.73153	10.1257	11.3526	8.7206	8.55233	8.6608	8.34423	13.6579	9.13227	5.60734	8.83859	5.17929	10.9322	7.76688
AK126266	2.59183	3.90591	2.2999	6.23533	2.05578	3.75151	2.14919	9.15954	3.55108	5.79146	3.48651	2.90279	2.97461	2.0172	2.40943	2.27845	0.436212	2.79398	5.64423	0.735124	0.844535	3.91861	1.21609	2.6569	1.7561	2.74673	2.55688	0.704541	3.20067
AK126278	7.4111	6.22039	6.61764	7.26124	5.88392	7.53922	6.4179	8.21762	6.4098	5.02938	5.56079	5.72635	8.43133	10.0487	7.51839	6.08255	7.24335	8.59007	8.76345	7.04532	6.23662	8.14804	6.57283	4.84697	2.84987	6.48363	6.13562	6.91448	7.75627
AK126318	21.1843	20.6082	24.265	26.6188	30.2901	25.8441	23.9934	36.4986	28.3256	19.6774	23.3788	24.5634	29.7334	26.6502	18.611	21.0044	23.3135	27.5926	23.8242	18.083	25.6121	22.2434	25.4099	18.6189	11.7681	19.2768	19.4681	27.9371	27.2763
AK126539	7.47977	10.7764	5.03245	6.61585	3.53875	3.48834	27.1369	11.7715	11.6354	9.72053	27.4067	31.2384	6.49453	5.6391	8.69085	11.8236	16.1579	10.3427	8.17889	8.08444	6.63365	6.4196	25.3963	14.1375	8.12672	11.2206	5.31346	9.91102	11.6386
AK126616	1.17324	0.430665	1.15619	0.590673	0.661449	0.358715	0.735057	0.430429	0.616571	0.728096	0.911905	0.488252	0.452664	0.680087	0.877978	2.08654	1.26106	0.393367	0.357094	1.00932	1.38893	0.674294	1.05478	1.06098	0.389034	0.941405	0.414446	1.07378	1.35747
AK126635	1.26676	0.872891	1.01775	0.9886	0.529821	0.832546	1.33328	1.01366	1.27666	0.947628	1.12012	1.05621	0.8664	1.25668	0.992151	1.67445	0.881022	1.1801	1.47194	1.25853	1.07354	1.40992	1.65343	0.998805	0.485514	1.09034	0.846507	1.24282	1.24803
AK126852	0.72465	0.589332	0.638945	0.341969	0.0992174	0.554378	0.565429	0.502168	0.906722	0.198572	1.51984	0.906823	0.482842	0.236552	0.301899	1.31782	0.458567	0.357607	0.64277	0.264347	0.711401	0.706404	0.900423	0.190976	0.525196	0.675881	0.98431	0.658126	0.721158
AK127026	3.20123	2.12386	4.58914	3.69948	3.31353	3.77238	3.30917	3.13496	4.349	2.53775	4.05007	3.4476	3.71426	3.40457	5.02854	4.70022	4.64185	2.96134	3.29419	3.63885	4.09293	4.83726	3.80313	2.53447	2.13385	2.17851	3.7769	3.82821	5.50583
AK127087	2.33441	1.62588	2.80253	2.26974	2.34021	2.60264	1.94903	2.11413	2.37126	2.05169	2.2977	1.6256	2.40516	2.67363	1.69859	1.98826	2.70354	1.98508	2.5218	1.85788	2.57019	2.45796	1.35527	1.67995	0.827669	1.96054	2.24552	2.40597	3.50313
AK127179	5.06703	5.09069	6.06084	6.01119	8.38354	7.38106	6.32177	9.22303	7.21678	4.96495	5.65016	4.92095	10.3494	8.56761	5.44187	5.67979	6.57184	8.39732	6.15988	5.3237	6.62857	6.44176	6.10358	4.08031	2.63454	5.29359	5.61471	6.57017	7.77154
AK127190	15.3143	13.6392	15.213	16.9588	16.4919	14.6764	17.0106	22.8737	18.7256	15.9319	15.6243	16.0706	20.1206	18.9437	16.8065	15.7784	18.1475	18.5104	16.988	16.3263	17.7491	19.7221	17.4929	12.3642	8.48463	14.6528	16.8138	20.5373	22.6779
AK127224	0.443072	0.587972	0.362981	0	0	0.369803	0.496164	0	0.900919	1.03257	0.453825	0	0	0	0.344714	1.66457	1.04897	0	0.40923	1.06171	0.496287	0.19105	0.809866	1.37503	0.530058	1.54318	0.89909	0.507796	0.973564
AK127270	5.44523	5.23825	4.50395	6.33077	5.55617	5.18572	6.00061	5.73583	5.82333	4.27679	5.16776	5.6433	6.35994	5.61781	4.32265	5.52165	5.47959	6.12223	6.64767	5.13121	6.50526	4.83405	5.29732	4.91085	2.9125	4.51488	4.28848	6.43681	5.86726
AK127309	0.655636	4.8672	2.1076	12.0569	1.59674	6.72102	0.497294	3.84625	10.2358	4.54685	3.15853	1.07697	5.87136	5.33365	1.86107	2.20597	5.749	2.42958	4.86041	4.65755	11.7107	1.08144	4.17488	7.01201	6.81665	8.19457	1.96137	1.63527	4.11909
AK127443	20.6522	23.7006	23.1633	33.3298	51.3698	34.5805	30.1877	70.8218	34.9371	21.3683	29.6776	26.8229	56.4291	30.7198	18.0684	16.0087	20.8599	43.4614	30.9608	17.89	20.6903	37.1681	27.2218	16.3815	13.5022	18.2565	21.0269	22.5415	31.1349
AK127460	5.51148	4.43789	4.14067	5.21813	4.32059	4.87233	5.85699	6.79253	4.94453	5.23678	5.02338	5.62206	6.50147	6.17371	5.7671	6.44852	6.50678	5.44242	6.47769	5.30207	5.53199	6.36919	6.19131	3.98504	3.30445	5.49949	4.06235	6.52895	6.16421
AK127555	10.6876	9.44744	7.74279	9.03606	9.79143	10.0251	8.88514	9.43717	11.0417	9.96058	10.7137	8.25567	6.8467	10.9657	10.1529	8.97516	8.13756	9.98045	10.7939	8.43242	10.317	11.0292	8.98982	7.86652	10.6782	8.85645	9.33204	11.539	10.1955
AK127609	1.27676	1.06533	0.943204	0.559585	1.22368	0.554378	0.706786	1.32716	1.52329	0.485398	1.24627	0.882959	1.14675	0.803685	1.18015	1.09818	1.06044	0.929778	2.35682	1.3698	1.82932	0.577967	3.16434	1.42171	0.622454	1.25521	0.569864	1.10842	1.10295
AK127697	3.42794	2.75921	2.29168	2.48611	1.92878	1.54965	2.68409	3.23073	2.40281	2.49075	2.90746	3.11923	3.27427	2.69226	2.01339	2.96179	2.95661	3.10796	2.82426	3.0842	2.91166	2.65062	3.82448	2.3906	1.32699	2.03416	2.34577	3.49153	3.40259
AK127966	1.86201	2.34803	2.40791	1.19098	0.99052	1.00277	1.27674	1.10405	1.09387	1.16937	0.973002	0.967675	1.42318	2.83448	1.22983	1.56518	1.56343	0.897951	1.74298	1.2655	1.28526	1.14405	1.25416	0.729317	0.447389	0.417598	0.880181	1.72325	1.55897
AK127969	1.40341	2.23243	2.24391	1.36072	1.29346	0.995272	1.38502	0.901032	0.856671	1.15701	0.721924	0.911118	1.19926	2.87736	1.54216	1.38261	1.13839	1.00094	0.96094	0.97616	1.7409	0.903555	1.31899	0.467043	0.34838	0.936577	0.602761	2.3121	1.1827
AK128013	2.72607	5.37198	2.82961	5.28497	6.91214	6.65254	4.77787	7.17382	6.27451	3.22127	6.53532	6.2523	6.57872	5.35199	3.95214	4.47509	3.38193	5.3641	3.92804	2.30702	4.37004	4.88061	5.86561	2.0583	2.68433	3.45182	3.6005	4.84935	3.05432
AK128252	2.0166	1.49758	1.5356	1.64642	1.33017	1.90837	1.93631	0.906413	1.50516	1.83216	1.71499	1.94991	1.22189	1.6396	1.80591	2.62136	2.70899	1.2577	2.0208	2.34548	2.32696	1.59519	2.13349	2.05172	0.621287	2.13264	1.50807	2.6467	1.60733
AK128346	3.48143	1.41893	1.74584	3.57233	3.02877	5.54248	6.7908	1.3598	2.75244	3.48648	2.37886	1.78644	3.67322	1.83682	2.68718	1.25357	4.00673	1.64499	1.83796	2.94386	5.51878	1.21084	2.29325	3.56425	1.35714	2.46165	2.61024	3.61276	3.57101
AK128400	10.0143	12.9997	10.6649	14.2887	9.77886	18.4725	11.4895	8.2065	12.7971	14.1028	19.2667	13.557	12.8934	10.848	12.8499	14.6841	15.1978	19.8103	14.0063	12.7475	17.3748	10.1809	13.6177	8.95784	6.84758	12.8618	14.3147	15.0458	21.1147
AK128439	4.83135	3.01647	2.82474	2.51782	2.12954	2.59416	3.88619	1.90752	3.00887	4.05814	3.87499	3.8948	2.16675	3.23958	4.00565	3.47904	4.05689	3.251	3.98624	3.87052	3.89577	3.21542	4.24125	3.2971	2.53961	3.4383	3.2819	4.58852	4.72741
AK128486	2.58217	2.29499	1.42485	2.45813	0.841363	0.797	1.94932	1.44588	0.906359	2.40073	2.86156	3.0202	1.43796	2.13547	1.72796	2.33336	1.71189	1.12146	4.0191	2.39594	2.14267	1.24937	2.71105	1.66913	1.72342	2.40662	1.22469	3.00486	2.87488
AK128525	28.6171	51.6035	90.8725	51.5661	53.1636	24.5185	46.2532	34.3207	55.0891	35.4892	24.6141	37.8085	36.7283	24.845	60.9606	54.7397	75.4598	34.1228	27.9137	108.235	40.7233	57.8217	91.8151	44.8174	184.228	66.6148	49.5668	39.4543	35.3079
AK128559	6.34794	6.50622	6.10861	8.4715	7.41087	5.44628	7.64855	10.2708	8.19894	6.75144	6.94355	8.0008	8.64166	8.34762	7.06993	9.52151	6.70998	6.89323	9.17946	7.93881	7.02627	7.92489	10.2226	6.4325	4.96465	5.91637	4.93891	8.43925	7.81651
AK128569	1.48933	1.83985	0.620993	1.57368	0.638629	0.459482	0.740146	0.61659	0.955685	1.14201	0.516746	0.74264	0.991637	0.503856	1.08217	0.829401	0.787876	0	0.36495	1.05018	0.853343	1.58556	0.249803	1.01345	0.196657	0.901576	0.81905	1.11674	0.95405
AK128593	27.5115	22.9087	26.8533	28.3535	30.3645	35.0736	28.935	29.2947	27.7362	20.0842	23.48	18.7419	30.6077	32.6468	25.6027	23.6562	24.9999	28.5238	29.852	21.4625	25.7744	27.3674	18.6012	15.8298	12.2077	21.0018	22.2573	26.0365	30.1686
AK128619	17.4261	12.852	16.1562	19.6477	18.0906	21.2294	16.7932	23.4218	18.3883	15.0473	16.4447	13.3876	21.8788	17.9484	12.7621	17.1865	16.2218	19.0604	20.64	13.4336	18.056	19.6188	15.23	9.71856	8.656	14.3625	14.0912	17.6655	21.1681
AK128652	47.6375	54.5485	84.0991	50.5843	43.7912	18.6724	36.5445	37.3943	55.9389	44.9291	17.7055	31.3405	44.5545	26.1529	70.0993	69.827	117.301	39.5667	25.3683	38.0265	44.2197	76.0013	46.8253	71.4698	31.5687	60.3578	43.0133	53.0546	33.6624
AK128656	3.17431	1.88133	2.43407	2.51813	1.35597	1.89141	2.34653	1.32716	1.41449	2.27254	2.03659	1.52728	1.68995	1.65586	1.86629	1.97673	2.78006	1.37285	1.8926	1.63414	2.47297	2.31187	1.87803	1.78244	0.953133	2.51041	1.73549	2.36925	2.75737
AK128697	5.7972	3.19599	4.47261	3.13989	3.53875	3.75021	3.92973	3.22822	4.17092	3.13302	3.25246	2.6966	4.07398	3.78483	3.62279	4.58491	6.13821	2.96814	3.85662	4.03729	4.26841	4.14209	3.39331	3.64977	3.19008	3.0656	3.21196	3.60237	5.09053
AK128707	0.448593	1.13333	1.00406	1.08808	0.909493	1.10876	0.3958	2.54671	0.580302	0.831574	0.395159	0.214774	0.935506	0.650518	0.637556	0.411818	0.372586	0.50065	0.749898	0.521243	0.372639	0.513748	0.540254	0.212196	0.311227	0.434495	0.336738	0.311744	0.636316
AK128708	9.97257	8.00131	9.40161	10.1969	10.3186	11.6746	7.94427	9.68466	9.4299	7.2589	8.69349	7.1114	11.0148	11.0292	8.72763	7.55	8.94206	9.65538	9.71296	8.14668	9.11271	8.92637	6.74031	5.15636	3.73472	7.91746	7.64136	9.42159	10.4356
AK128734	31.1489	28.7995	24.5784	34.5771	33.9519	34.1292	36.6126	42.7535	32.7831	26.6499	36.0227	30.7504	38.296	35.9674	27.3455	29.0153	32.2588	34.1414	34.7246	28.8405	26.645	34.3296	29.1428	23.4534	15.4697	24.1432	23.8356	39.8055	37.7166
AK128833	1.50831	1.73785	0.98367	1.40953	1.47139	1.1205	1.90408	1.59151	1.37749	1.8123	1.4864	1.41942	1.23577	1.93884	1.47601	1.6135	1.78039	1.60208	1.89974	1.6178	1.57728	1.74321	2.02569	1.38118	1.00293	1.31507	1.18791	1.5272	2.21396
AK129672	5.95456	5.39012	5.41825	7.01005	5.40834	5.11854	5.31814	7.42204	5.37686	4.9612	4.49721	5.67313	6.26035	5.55335	5.16714	4.75073	5.65986	5.91053	5.25107	4.63183	6.09569	6.04714	5.62584	4.05145	2.68881	4.85934	3.99967	4.9879	4.34053
AK130076	12.807	14.0528	16.1075	19.2277	27.8444	18.1203	19.4818	35.8282	25.662	11.5156	16.1577	19.9176	29.6863	24.9973	11.465	15.8896	18.1742	28.3597	21.9574	13.8866	17.6261	20.8013	20.3274	15.2045	9.99467	12.2885	15.2708	15.4614	18.2754
AK130294	2.39549	2.11797	5.52139	3.53844	4.15853	5.1192	3.21559	3.9309	3.88403	2.39014	2.51807	0.996312	5.14679	6.56579	4.83313	2.95658	3.35471	5.79609	4.94004	2.35485	3.46554	5.62683	1.44402	2.07209	0.652993	2.87201	3.92818	4.42295	5.91774
AK130329	1.75987	1.44998	1.61257	1.97627	1.9182	1.59759	1.62137	3.376	2.01836	1.6177	1.33442	2.32457	2.39701	1.63043	2.97234	3.04718	1.58005	1.35891	1.80868	1.29314	1.9279	2.53278	1.40929	1.59189	1.83741	1.20693	1.79896	1.70316	2.29922
AK130481	6.26236	5.31033	5.09391	5.57875	4.84743	5.19518	6.45861	7.32376	5.81571	4.95194	5.74014	6.32676	6.00806	6.83753	6.38654	6.09134	6.34198	5.46173	6.07989	5.9639	7.01035	6.61932	6.53296	4.3377	3.11246	4.99307	4.95497	8.16803	8.42568
AK130486	1.96691	1.54224	1.94726	1.33679	1.12446	1.76097	1.24394	1.36303	1.41594	1.4712	1.58063	1.3841	1.41835	1.56716	1.97607	1.647	1.52216	0.929778	1.53551	1.56205	1.73277	1.22079	1.51786	1.07647	0.7769	1.40004	1.66374	1.52408	1.69981
AK130765	0.448593	0.770664	1.70385	2.36269	2.54658	1.53269	1.49839	4.34016	1.01553	0.507461	1.61103	3.26933	1.56924	1.65586	0.658689	1.86691	1.54766	1.35891	1.03557	1.15351	2.10033	2.60085	0.84897	1.90976	0.700261	1.76212	1.03612	1.1777	1.01811
AK130824	2.92448	2.99018	0.769776	4.51057	1.03814	2.40568	3.25065	0.832881	2.81446	3.87789	4.77473	3.65235	1.67848	1.29483	2.95477	4.52121	4.463	0.532477	3.47703	2.78597	3.35883	2.5103	5.2011	3.68223	3.30679	5.29577	4.12737	3.42779	2.46636
AK130904	0.759158	1.04266	2.98174	2.95337	4.2002	0.945704	4.18417	5.88254	5.87556	1.30175	4.28595	1.59887	7.72547	1.47845	2.19563	1.34527	1.28972	4.32704	2.07115	0.504662	3.04886	2.50452	7.22911	1.14586	1.22546	2.60697	1.45056	2.87497	1.31505
AK131347	4.09531	2.83219	2.60142	3.50518	2.20825	2.14479	3.41038	3.25979	2.34333	2.69263	3.0561	3.51656	3.07812	3.06867	2.79229	3.65639	3.69376	2.71066	2.38718	3.67634	2.88659	2.69011	3.31407	2.87249	1.75727	3.40378	2.23672	3.60583	3.30927
AK131520	1.754	2.11865	1.89523	1.89109	2.25422	2.14707	1.72738	2.70848	2.83115	1.56695	2.33691	2.08951	2.90399	2.26646	2.34713	1.58166	2.41751	2.28618	2.19327	1.88864	1.58202	2.24412	2.53302	1.86478	0.950798	1.50601	1.80569	2.55006	2.99959
AK172755	1.20775	1.428	2.06896	1.95855	2.21585	1.50008	1.13086	1.61411	1.1606	1.43413	1.09429	1.43183	1.81066	1.80371	2.22308	1.75709	2.57944	1.39467	1.82118	0.865134	1.38893	1.7339	1.77512	1.1883	0.836422	1.01382	1.08792	1.66263	1.99379
AK2	64.752	71.7262	73.9046	68.0207	69.9152	78.4488	61.3207	67.3263	61.7659	70.0958	57.6932	62.3321	64.3991	61.7696	64.6064	61.306	61.4812	63.5467	64.9911	59.2857	61.7903	64.5396	62.2578	58.6297	77.3572	60.781	70.1451	57.1357	62.5287
AK289390	45.8217	60.7249	56.1215	63.29	87.3076	64.8094	67.1961	114.681	105.505	53.5471	62.3408	67.7079	88.514	80.7996	40.3639	57.3045	52.5194	93.5614	56.0445	47.7225	49.2933	60.9312	49.9282	43.2092	40.1679	47.1765	38.429	55.816	74.0969
AK291611	1.60493	2.65199	1.13215	3.25399	4.15489	2.45981	2.17407	2.68014	2.3038	3.38719	5.776	2.59184	3.53923	3.23544	3.56708	1.90013	4.17869	4.8327	5.45426	2.42214	3.22637	3.03015	2.15613	2.30254	5.21986	2.72187	3.59973	5.4046	4.23362
AK293020	1.48381	3.98932	1.67343	1.70984	2.44736	1.95663	0.7916	2.00903	1.84971	2.51988	1.67182	3.2932	2.44439	2.83981	2.96383	1.09818	0.257944	1.60923	2.53537	1.20158	2.29308	3.62835	2.59425	0.381952	2.95763	2.19661	3.5487	1.28161	0.636316
AK296146	0.719129	0.802171	0.419574	0.48031	0.242421	0.250449	0.517084	0	0	0.68772	0.654139	1.76807	0.216977	0.208461	0.518443	0.401385	0.61276	0.271781	0.708118	0.923771	0.24899	0.192334	0.763301	1.06989	1.20814	0.780159	0.141948	0.666785	0.271495
AK296947	2.00418	1.11066	1.5213	1.70984	0.959101	1.01093	1.1874	0.968466	0.725377	1.41207	0.911905	1.3841	0.694085	1.41931	1.26249	1.70218	1.0891	0.894017	1.4998	1.27367	1.55831	1.18804	1.75145	1.03976	0.875326	1.47245	1.34695	1.83548	1.56958
AK296966	13.4923	20.9893	19.7464	19.0259	19.9427	26.2188	14.4184	28.9823	16.6837	18.1583	15.8063	16.8717	15.0285	19.6042	19.8705	15.3196	16.9383	17.2724	23.0326	12.4243	14.3974	20.3573	17.4682	14.79	12.6825	13.6142	17.4326	13.2318	12.6415
AK297919	17.1155	22.4361	22.8359	22.1869	24.8043	23.5128	18.0312	18.5555	18.269	20.0959	18.8627	17.4191	21.2239	23.6268	20.2072	18.3693	19.9875	18.0091	17.2255	22.4531	20.8214	20.6697	16.3435	20.2439	28.3884	19.3355	25.5944	16.2599	18.4943
AK298056	1.42273	0.861331	0.638945	1.02591	0.198435	0.489157	1.95949	0.430429	0.979259	1.28498	1.24627	1.50342	0.844974	0.532242	1.04292	1.31782	1.35392	0.858256	0.907733	1.99462	1.38893	0.710899	1.18341	1.51168	1.32271	1.18279	0.932504	1.67268	1.52716
AK298300	3.86101	3.45439	4.2216	3.10943	6.16206	4.04174	3.88054	7.75132	5.18427	2.28402	3.60567	2.31383	4.96724	4.72956	3.69689	2.4775	2.50234	5.12486	4.00481	2.94146	3.60545	5.22964	3.84609	2.25415	1.33847	3.24616	2.78249	3.66611	4.76134
AK299432	1.03521	1.02	0.851926	0.932642	1.3229	0.945704	0.9895	1.3989	0.979259	1.01492	1.36786	0.76364	1.05622	1.09405	0.823361	0.933454	0.687851	0.643692	1.4998	0.552725	0.81303	1.18804	0.643159	0.721465	0.291775	0.603465	0.595767	1.24697	1.18779
AK299501	3.87239	3.01466	3.83367	3.9171	3.63797	3.29366	4.12763	3.69559	4.27973	4.10382	3.07008	2.81592	3.19883	4.14587	3.32089	4.1805	3.66854	3.3615	3.92804	3.38844	2.91336	3.24303	2.39255	3.48998	3.83198	3.88631	4.50711	4.09562	3.73305
AK3	29.3552	28.3627	32.4289	29.848	28.8494	30.5443	30.3856	27.8965	34.0394	29.0164	27.3675	28.8928	28.8042	33.195	27.8359	29.3599	29.7106	25.1305	26.7399	22.3181	29.8995	30.1622	25.7199	30.3885	32.084	30.9853	31.8562	31.5855	30.1877
AK300656	2.70502	2.07581	0.9429	1.05699	1.63213	2.11283	1.55182	2.15	2.91094	1.70198	1.02741	2.30476	1.56712	2.37971	1.57317	3.43182	1.01659	1.43043	1.74655	2.36518	3.19487	1.02782	1.41161	1.58871	0.860543	1.34355	0.518058	3.42641	1.18355
AK300962	0	0	1.56328	0	0	0	0	0	2.14095	0	1.2794	0	0	0	0	0	0	0	0	0	0	0	0.105478	2.1644	0	0	0	0	0
AK301093	6.54083	4.61945	5.62728	6.65595	7.39368	6.90625	6.23074	7.20037	5.30722	5.36166	4.81729	4.55655	6.62429	8.0197	5.21929	5.70066	5.81721	6.06322	5.94598	4.78059	6.65939	5.84902	5.27365	4.63287	3.0259	5.65688	4.35324	7.55563	7.80972
AK302511	22.6422	9.22009	9.46368	17.1625	18.1535	6.31633	47.6622	22.4354	18.1145	10.0102	24.557	12.6853	11.2858	2.40455	12.211	14.5611	34.2177	30.6301	32.8916	0.109584	15.1718	25.2604	17.1227	11.591	5.84115	2.92463	16.9003	22.7646	20.8088
AK303572	6.0598	4.86357	8.17727	5.82	6.92273	4.04011	3.23906	6.39833	6.57808	5.36386	3.15093	3.76308	8.34743	6.15597	8.07553	6.24426	8.40725	4.45864	5.75672	4.68398	4.90155	10.2522	4.67268	5.1067	2.4231	5.32449	6.66119	7.28787	7.27309
AK303607	0	0	1.24229	0.548083	1.17308	2.4484	0.893943	1.57178	1.6535	0.638739	0	0.54815	0.747198	0.743364	1.0808	1.63574	1.95292	2.05552	1.56336	0.224935	0.801851	0.875941	1.73885	1.09281	0.464506	1.22696	0.737197	1.54175	2.38661
AK304826	6.57085	2.06969	1.41846	1.29762	0.423989	0.861569	5.8389	0.784816	1.1733	3.89973	4.21421	5.19395	0.8154	0.672399	3.27588	4.91079	4.61003	1.16973	2.99959	5.79448	3.44454	1.73101	6.12493	5.07912	2.5293	3.06343	1.68965	3.80154	2.77179
AK307192	8.90285	9.3613	4.25963	6.93264	7.27594	5.54378	8.05736	10.7607	8.37811	7.70017	6.53532	12.2898	8.47991	6.0025	5.70864	6.72636	4.09844	10.4064	6.89192	6.60867	8.33356	5.29803	7.92372	5.66563	3.52075	8.78645	4.94745	8.3478	6.99948
AK307233	2.32337	2.16647	2.35071	2.27782	1.87653	2.2423	2.23684	2.35373	2.22763	3.07654	1.75511	3.30251	2.64658	3.37855	2.79174	2.16452	2.97581	2.57048	2.80212	2.57354	2.53123	2.34044	3.11932	2.48333	2.13015	2.57921	2.19864	3.39316	3.46962
AK307870	4.19158	1.56309	0.688843	1.39461	3.94191	4.18262	3.44883	1.08827	1.45075	2.62556	3.89626	3.76522	3.83075	3.54325	4.1072	5.53868	1.58148	1.90819	4.17336	0.704364	4.21556	5.25564	1.3051	3.73868	4.03642	2.57438	0.639543	1.95844	5.5368
AK308561	4.07184	9.40664	3.86409	4.91191	7.97046	9.3266	4.89096	9.89988	4.06211	4.05969	6.93047	7.42163	4.70771	4.1988	4.44615	4.44763	6.19066	9.01169	4.9279	3.74892	5.18307	5.97232	6.81749	6.30221	4.80457	8.47265	3.34147	3.74092	7.67822
AK308867	13.2297	7.24697	7.62991	7.73533	12.4137	7.00441	13.2438	13.1984	9.95435	9.49879	8.86614	6.14468	14.7753	13.9285	8.38347	6.48064	14.3511	8.05152	9.67083	9.11756	9.47417	11.5311	7.80384	6.45075	6.16618	6.51187	8.1089	10.0298	11.3383
AK308944	1.58595	1.60774	1.68955	1.97844	1.56102	1.21213	1.93716	2.04059	2.15219	1.46193	1.47668	1.65042	1.70594	1.59554	1.33933	1.38645	1.33414	1.42757	1.52729	1.64976	1.29644	2.0094	1.523	1.46988	1.07607	1.34693	1.36715	2.31452	1.89537
AK308965	4.47523	3.86125	3.74969	4.41046	2.93187	2.81624	5.06794	4.64505	4.58293	3.96305	3.81662	4.83814	4.61325	3.09824	3.61867	5.51067	5.01271	3.65903	4.30334	4.48476	3.61189	4.57428	5.77814	3.53157	2.06363	4.54071	3.34976	5.24561	4.2035
AK309024	8.99809	7.7581	5.86125	3.67057	7.35862	7.84315	11.1961	7.44033	8.42127	5.56332	3.28772	6.83172	8.40236	9.38194	7.55928	6.50398	9.29716	4.24265	6.14309	8.31394	7.77324	4.79199	7.6253	3.59141	5.49919	6.05661	5.2228	1.09353	7.81524
AK309215	7.51945	6.97134	7.0293	8.77118	7.3014	8.52014	7.96548	10.3906	7.59434	6.24023	7.7214	7.94759	12.5406	9.30802	6.3967	7.87314	6.17891	9.38754	10.4875	6.47697	8.44772	6.79978	7.37652	5.6565	4.02241	7.42406	5.37641	7.37863	8.52494
AK309255	5.29098	5.97106	3.76308	5.19948	4.51737	5.28257	4.11717	3.43411	3.92066	3.14361	3.4777	3.95017	5.827	3.52847	4.40498	4.71037	4.09959	3.04073	5.33963	3.12241	4.28907	4.50814	2.94232	2.92957	2.71448	3.41923	4.583	5.16732	5.77266
AK309533	1.07628	1.23805	0.0498985	0.101347	0	0.077613	1.75339	0	0.521546	1.33573	0.83804	1.4891	0.201888	0	0.220661	0.253954	0.10805	0	0.735971	0.974718	0.159557	0.299579	2.31229	0.667568	0.186542	0.514393	0.21603	0.396954	0.0581169
AK309717	2.32544	1.45021	1.09564	1.46394	0.748099	0.818197	1.51337	0.775132	0.865375	1.50297	1.75815	1.40581	1.05622	1.11239	1.35141	1.69065	1.87554	1.11073	2.30647	2.41517	1.58744	1.43239	2.08178	1.51338	1.24608	2.07954	1.07808	2.0963	1.73375
AK310013	0.739143	0.593638	0.623427	1.15212	0.915115	0.78363	1.49584	1.05168	4.78459	0.737142	1.13866	0.976744	0.915589	1.06744	0.814304	1.09461	1.03579	0.903672	1.29625	0.858886	0.838437	1.02364	5.99039	0.699397	0.48532	0.797056	0.445789	1.12539	1.18228
AK310041	2.00142	1.08505	1.21704	1.64767	0.926029	1.07615	1.27221	1.5065	0.94299	1.85334	2.34055	1.81365	1.65977	2.51336	1.78395	1.01582	1.3757	1.93108	0.999864	2.18687	2.03257	2.21554	1.38922	1.03976	0.466452	1.25521	1.56505	0.935231	1.48474
AK310146	0.536241	1.57918	1.15588	0.681761	0.499725	1.21702	0.90412	1.01725	0.964026	1.89327	1.05629	1.6108	0.832601	0.183328	1.33906	0.317924	0.589545	0.473471	0.366022	0.6104	0.949212	1.57528	0.968341	1.04379	1.38438	0.474806	1.27805	1.03811	0.503114
AK310226	0.975172	0.896691	0.418661	1.11326	0.472936	0.525355	1.09835	0.691915	0.874442	0.888498	0.953852	1.00729	0.650026	0.623906	1.24904	1.58138	0.883315	0.428055	1.07735	0.978804	1.59354	0.61425	1.48055	1.05886	0.312783	0.897473	0.786671	1.15241	1.58146
AK310228	2.07664	0.810104	1.77018	0.884455	1.01499	0.577532	4.11151	0.195128	1.72495	1.16738	1.78551	1.33017	0.930678	0.927579	1.64261	4.51325	3.47365	0.687678	1.37303	1.53297	1.30457	0.982864	1.85899	1.61757	0.716795	3.19329	2.19449	1.63943	3.10141
AK310472	1.52142	4.21236	3.63225	3.34787	5.61504	7.53955	2.12997	4.21032	1.69811	2.74559	2.31837	3.50034	2.87532	2.37557	3.92194	2.5346	1.61215	4.6024	2.7557	0.763241	3.58207	3.0979	2.66834	2.09098	4.84658	2.49472	3.30262	2.68238	1.0635
AK310634	3.38895	3.34672	1.64756	1.26591	0.966377	1.56791	5.11854	2.60051	2.18991	4.21568	4.09506	7.59011	1.64559	1.14816	2.70804	4.94429	3.8405	1.36427	3.94982	5.79015	3.38356	2.05114	4.24639	6.40237	2.75047	4.83327	2.25303	4.4465	3.00214
AK310665	3.60255	2.73949	1.47444	0.773471	2.29027	1.43421	1.98692	1.0628	1.17221	1.65984	2.8497	0.640026	1.45909	1.8318	0.559611	1.24177	0.541109	1.24662	1.67799	0.786551	1.70296	1.15047	1.87545	2.13851	0.447	1.03168	0.301769	1.2106	2.72895
AK310751	0.771235	2.0307	3.34107	0	2.01114	0	0	4.18951	0.88351	1.6883	0	2.70878	0.46715	1.5296	1.61324	0.208929	0.0171963	1.46261	0	1.76704	1.53019	0.711862	1.5001	1.52866	0	3.31278	0.359532	1.68342	0.433543
AK311108	1.5963	0.456505	1.32748	1.64736	2.26679	2.67178	1.84612	2.91437	1.72059	1.73243	1.74022	0.308558	2.69305	2.66357	1.99281	1.68269	1.82452	2.56118	0	1.48371	0	1.56565	0.0246973	1.24898	0.0844203	0.705571	1.51532	2.62073	3.0102
AK311113	611.667	593.253	614.347	752.347	778.082	728.293	651.836	839.412	677.203	530.796	585.269	543.47	776.869	718.601	583.101	624.357	671.192	725.766	656.177	548.378	620.37	665.705	553.433	461.944	322.436	575.287	526.41	689.224	736.27
AK311131	2.20846	1.72266	1.5213	1.3057	1.58748	1.36964	1.80315	1.90106	1.48702	1.56651	1.9454	1.63729	1.44853	1.2419	1.42798	1.89436	2.37882	1.68075	1.67834	1.87446	1.93095	2.40819	1.69794	1.80366	0.990869	2.19661	1.21744	1.83582	1.65442
AK311167	2.77645	0.760238	1.40294	1.09523	1.29148	2.03979	2.80877	0.946227	1.27231	2.24121	1.80557	2.56488	1.50043	1.36786	1.6319	1.68928	2.39544	1.7487	1.33375	1.94487	1.3083	2.01197	1.01568	1.34426	1.12295	1.63249	1.38192	1.42986	1.93949
AK311213	1.59043	0.771571	0.731135	0.903108	1.19061	1.10876	1.27221	0.827501	0.725377	1.06324	1.25053	0.69372	1.30186	0.532242	0.936711	0.909843	1.29316	0.822496	0.785607	0.96823	0.677525	0.674294	1.11292	0.424816	0.54562	1.28055	0.725281	1.24663	1.06053
AK311257	1.34957	1.1773	0.756693	0.966528	0.866167	1.89565	1.15517	0.94013	1.05905	0.723904	1.80618	1.3903	0.883601	0.691027	0.983368	1.48062	1.20976	0.747756	1.96616	1.5719	1.53629	0.804979	1.89372	1.66255	0.830392	1.0073	1.53112	1.24316	1.2353
AK311282	9.76311	8.72664	8.79583	11.5023	10.3186	10.8593	10.7152	11.0118	10.5941	8.47835	12.3113	7.49322	12.7651	13.1839	8.72763	10.3504	12.0374	13.9109	12.0041	9.82889	10.107	12.8113	9.47734	9.18935	4.22413	8.88517	9.86901	13.3011	15.2287
AK311356	3.14015	2.31199	3.04259	2.76684	2.54658	2.96755	2.09209	2.58258	3.51808	2.44905	2.67492	1.88524	3.01776	3.22302	2.16818	2.63564	2.35016	2.14564	2.57108	1.99462	2.30358	2.40819	2.18674	1.76122	1.14765	2.53455	1.94272	2.32076	3.13916
AK311374	1.80576	0.570065	0.745739	1.08435	0.363797	0.16664	1.74039	0.29592	0.742786	0.716182	0.910081	0.816618	0.737843	0.395929	1.47162	1.29997	0.734854	0.579323	0.772038	1.59209	0.767975	0.636727	1.05349	1.81024	1.20095	1.70587	0.725799	1.64358	0.704614
AK311380	7.04395	10.6692	9.90699	7.58549	8.22148	16.8815	7.46705	9.74026	7.26937	5.51654	5.65411	7.73759	11.0085	9.21813	8.80365	10.7353	5.71833	17.4516	6.84371	5.67336	9.30038	7.9525	8.44314	7.8992	8.45293	10.8752	12.6448	8.09252	10.4089
AK311398	1.58733	1.13333	1.00406	1.58549	0.859884	0.880483	1.24394	1.82933	0.94299	1.27968	1.39825	1.6466	1.35799	1.62629	1.28993	1.53745	1.66231	1.10858	1.21412	2.33106	1.62606	1.09171	0.926149	1.52781	1.10875	1.88281	0.828893	2.18221	1.73926
AK311660	2.62254	2.47066	2.70791	3.6572	2.77809	3.53791	2.21365	3.58691	3.08285	2.17988	3.00929	2.18473	2.8198	2.9569	2.16681	3.1419	2.83738	2.64021	3.07101	2.5757	2.78971	3.40358	2.0136	1.66425	1.53668	1.97937	3.06509	3.02772	2.64665
AK313893	1.86339	0.339999	0.334685	0.435233	0.396869	0.358715	1.07431	0.39456	0.761646	0.661906	1.06389	0.930687	0.663908	0.620949	0.878252	0.686363	0.945795	0.894017	0.999864	0.79304	0.745277	0.610076	0.900423	0.657807	0.291775	0.603465	0.492155	1.14306	1.23021
AK4	3.00212	3.60399	1.88641	4.47668	4.06791	4.43503	3.61874	5.99014	2.86524	3.00064	3.16127	3.98525	3.92309	3.78483	2.90921	2.36109	3.23863	3.79063	3.96375	2.16284	2.1342	3.94944	2.75272	2.12196	2.68433	2.65524	2.92703	2.84033	2.96948
AK5	12.0085	9.51204	7.81946	8.54922	2.97652	3.52193	7.57674	1.61411	4.4248	7.81049	8.84547	5.44094	7.45387	7.33311	4.96761	7.71472	5.44548	2.39597	4.14229	6.87301	6.87688	5.61912	7.66646	6.96002	8.01409	8.5692	6.37211	4.19122	5.38748
AKAP1	11.5599	12.648	10.5882	9.57512	6.18455	9.48965	10.1494	7.3173	8.70453	13.1278	10.1221	12.4092	7.63494	7.18526	12.3779	13.9469	11.4642	7.65279	9.82009	14.6352	11.5857	8.60528	11.5254	14.8537	13.6751	13.3004	10.6979	9.80261	9.07811
AKAP10	45.2389	53.3345	49.5943	49.4922	65.8473	57.0358	51.4257	63.596	55.5276	58.8214	54.5623	51.3548	58.1221	57.6595	48.1666	46.1236	43.5639	57.7177	57.5279	44.242	45.7329	48.7097	45.4328	44.2852	42.152	42.7012	47.7649	53.5856	49.2085
AKAP11	148.277	191.011	220.253	183.606	183.883	192.304	164.794	141.611	156.827	183.635	154.477	139.583	173.461	158.608	181.112	152.338	181.105	165.858	148.444	165.217	166.536	175.092	146.1	177.523	201.481	180.629	211.912	155.941	143.341
AKAP12	2.10494	5.3466	5.41612	5.25388	8.89715	15.837	11.394	3.81791	7.68864	3.30953	10.8988	12.5037	3.25104	6.39755	3.97958	12.4218	4.09844	5.50786	5.96347	6.63174	9.45147	9.11935	9.09813	11.6708	3.61801	8.03815	8.26173	5.78458	3.90062
AKAP13	567.005	661.79	531.351	670.296	685.266	677.101	618.902	706.573	606.897	708.909	585.598	653.34	566.759	628.449	594.878	593.196	594.141	706.38	647.961	512.381	545.654	542.351	625.098	638.794	712.804	613.595	617.449	608.963	581.293
AKAP17A	36.2325	25.2959	23.9148	23.8134	21.7948	25.6319	34.2933	25.6823	26.5851	30.6235	32.403	35.3184	21.2149	22.9751	27.4728	30.0078	32.7016	22.6365	30.7101	34.0046	32.9616	23.6003	35.6825	31.2352	23.6727	33.093	30.7726	36.6126	28.2949
AKAP2	39.9582	48.3025	77.9817	42.1554	39.5216	42.6219	39.3256	29.6996	43.3776	42.6488	25.8677	38.9695	44.3309	30.4262	63.9203	47.1394	69.5876	42.6625	28.3176	47.6261	40.1772	50.4115	65.3964	80.8041	88.758	58.1016	61.6489	41.739	26.1314
AKAP5	8.05915	7.21591	7.61287	9.0774	9.07409	6.65384	8.3805	10.5089	7.46232	10.0729	13.4047	10.5573	9.55454	11.1851	12.8195	8.43211	9.88671	12.7018	15.6647	10.5494	9.10932	8.48872	8.32403	8.67265	7.91411	7.26596	10.9626	11.3741	9.14896
AKAP6	5.14157	6.34665	6.26774	4.07254	1.05832	1.46747	2.45961	2.83366	5.65794	3.22127	2.46214	4.05684	3.65149	2.0994	6.33988	3.70636	13.671	3.75487	2.71392	3.07603	3.4215	3.37918	3.85896	3.0344	3.40404	4.82772	2.74571	2.84033	3.18158
AKAP7	36.129	26.5426	10.0406	20.0207	26.2265	15.2943	12.8918	31.9594	32.8959	21.4237	29.4849	15.583	19.5551	33.5608	28.7628	20.6458	23.6735	22.3504	21.8899	26.0021	38.3479	14.7381	13.9437	17.6759	13.6673	20.7833	18.935	23.3163	24.6891
AKAP8	19.9793	18.0211	18.4381	18.9665	17.5946	17.7809	19.9031	15.9919	17.0065	20.6768	18.6697	20.4734	17.3829	18.9236	19.7494	21.8266	20.3506	18.0631	17.9393	22.3015	20.1174	18.7521	21.4612	20.4769	20.361	20.6868	18.8055	20.4417	20.1924
AKAP8L	31.298	22.8479	20.1115	21.8549	20.8357	17.7075	25.4443	19.5845	24.554	25.8805	26.0805	29.2331	21.8788	20.3435	25.0851	28.9096	25.2498	20.026	29.3889	28.7085	27.3042	22.7334	33.9331	23.8932	23.4587	27.3249	18.5465	29.7888	31.0098
AKAP9	287.169	285.667	273.468	281.021	262.299	302.164	256.734	281.387	273.947	251.925	270.267	234.537	305.376	294.032	270.875	258.638	251.665	285.055	274.962	239.572	282.769	266.706	213.881	239.442	270.787	252.007	264.702	249.543	280.252
AKD1	11.8705	9.95064	12.1399	12.097	11.9061	12.0333	11.0541	11.7651	10.5905	10.2816	8.93666	10.7148	13.8214	13.1286	10.3469	10.7073	11.6075	11.1931	12.1412	10.2134	11.3147	10.5318	10.3677	9.03954	7.29438	9.17267	10.931	11.0149	11.7506
AKIP1	6.97321	6.52571	7.49969	7.01782	5.9246	5.98272	5.04136	7.82449	7.69734	6.52992	6.60857	7.27534	5.12175	6.89844	7.19371	8.01151	8.50929	7.09993	7.30186	7.47596	6.82979	6.56281	7.97234	6.77414	5.67503	5.17628	7.87267	8.08732	8.54403
AKIRIN1	73.1417	74.6409	73.893	69.3379	90.7912	75.3945	73.3087	101.629	82.3318	65.994	78.3663	80.2001	93.3056	87.3731	69.3707	77.382	72.5356	80.4133	73.28	73.2605	77.0688	83.3235	68.9107	71.6163	76.6004	69.3301	68.9797	67.7228	77.7998
AKIRIN2	23.2578	29.1529	28.6612	24.9326	47.5913	43.7959	27.5364	49.4384	38.3362	23.1005	27.3875	24.9376	41.9167	36.3997	24.6185	24.2698	23.2436	38.3712	27.3534	20.2586	27.7446	32.3019	25.4948	27.5854	22.3305	25.1283	29.892	24.316	25.8769
AKNA	245.198	192.221	138.315	173.107	113.656	130.291	277.793	157.919	205.457	251.94	286.686	296.268	159.542	161.543	202.154	249.288	247.895	209.563	248.826	274.491	232.774	194.843	275.825	283.661	207.192	246.24	190.446	283.086	252.778
AKR1A1	20.0273	19.5987	20.8551	18.9441	16.3378	23.006	18.0615	17.5174	16.7101	20.3468	19.0059	19.6136	14.5399	18.1994	20.8401	19.2662	18.9812	18.2412	18.4775	18.9731	16.1989	18.0894	19.7715	20.6248	24.8309	20.4104	23.1966	16.2865	16.495
AKR1B1	12.4916	7.32131	16.0953	13.8653	9.06185	12.4898	14.9556	8.75206	12.0413	17.2978	16.9614	13.5785	11.8296	11.5023	18.0316	14.2489	20.2343	13.446	14.7123	16.4135	14.3297	14.3528	15.1786	20.1374	26.2014	15.5694	17.8212	14.1324	13.1505
AKR1C3	3.4835	2.94938	3.29361	2.61046	3.53875	2.08707	3.33518	3.22141	2.50183	3.79471	7.99223	1.58837	2.99181	6.06164	5.03787	2.60132	3.12399	4.3628	3.85555	4.18028	3.28566	3.43023	1.8523	3.22431	4.16188	1.95523	5.20622	4.29514	6.19221
AKR1E2	5.27959	4.44265	3.52941	2.23834	6.68064	1.17398	4.80614	2.83366	3.01032	2.80207	4.31635	1.52728	4.82842	2.18811	2.22308	3.56909	1.00312	2.10988	3.96375	3.00394	1.62606	2.98616	1.18341	4.35001	1.80901	4.97255	1.32105	3.67165	2.88463
AKR7A2	10.1368	8.7382	6.41987	7.36259	4.72936	6.3822	7.47977	6.851	6.01846	11.2076	8.08555	10.3915	5.73556	7.12613	7.87682	7.58541	8.14501	6.83029	12.6322	10.7421	8.23193	6.32071	10.1876	11.2031	10.2864	8.81276	8.78108	7.6204	10.7325
AKT1	41.6501	34.6346	22.1805	26.114	13.9235	22.436	50.6624	23.6736	38.0098	49.0913	53.772	64.4799	20.4001	22.8864	32.413	47.5513	45.3695	35.5461	45.8509	49.2646	41.9049	32.045	59.2478	46.4072	45.303	50.2324	27.3794	45.2375	33.7248
AKT1S1	9.90355	3.39999	3.1643	2.82901	3.14188	3.29366	4.9475	3.62278	4.17092	3.64048	5.77539	4.91593	4.49647	4.6719	4.33637	4.09072	3.46791	4.0052	6.64195	6.24819	5.96222	4.23842	6.35441	4.56221	2.23694	3.47596	2.48668	7.41257	9.84169
AKT2	58.8371	32.1997	29.9373	28.1997	20.5099	21.5151	46.703	27.3147	39.0793	40.8855	51.5168	51.8934	28.7662	28.0485	41.9064	47.6855	44.7665	29.9696	41.7743	46.4318	46.9582	36.0767	47.8395	42.8304	39.5739	46.2368	33.1081	50.4003	55.5279
AKT3	79.5735	73.5758	83.4887	78.8082	78.3156	90.168	73.1665	55.346	81.1697	75.8323	87.1477	79.0368	76.289	94.2233	106.598	84.2031	82.972	88.7223	77.0966	89.6135	86.7571	82.4245	77.3335	84.2205	70.3568	102.323	67.8397	80.3952	73.8551
AKTIP	25.8114	26.7239	29.6044	27.2953	22.2908	21.7512	26.1228	26.5073	31.7715	25.2193	29.2721	32.0013	35.1268	22.0289	25.1674	31.4629	27.1128	25.2828	24.9609	30.52	21.2743	27.036	24.3629	28.3069	28.0299	29.0146	30.0474	27.2949	27.0647
AL049415	11.0185	14.5848	18.1947	16.4919	27.6221	22.2814	13.3257	19.6265	19.4252	12.7141	9.30477	10.9267	19.451	17.9493	15.6161	15.9741	12.4232	16.6023	8.98306	12.3741	13.8479	16.1477	10.4943	9.17216	11.5757	10.2331	16.8737	10.1337	12.0387
AL049935	40.2788	36.3042	47.8019	43.0868	48.2808	45.0214	39.0988	49.0704	43.9412	38.8312	37.493	33.5493	53.4705	47.7835	39.3869	35.1767	36.8831	50.62	36.9678	33.1094	39.5837	45.6533	36.2888	36.6886	35.666	34.803	52.6129	39.0909	47.6902
AL049948	4.57668	3.4154	4.66156	4.4602	6.11642	4.77483	2.97048	5.20533	4.16258	3.46927	4.07226	3.0054	4.89813	4.11985	3.10901	2.92803	4.07723	4.00555	4.49296	3.93516	4.53976	4.05636	3.16383	2.07527	2.98486	2.72669	3.28371	3.66715	4.26926
AL050000	14.729	11.0704	11.86	14.6179	11.6227	12.5935	13.799	11.1747	13.7038	12.2922	13.0168	12.3194	11.8806	13.9784	13.799	11.5213	15.1588	10.8981	12.1601	13.0724	13.4231	14.5619	13.1796	12.4387	10.331	11.9824	11.927	15.6062	15.675
AL050085	1.06972	0.679998	0.791074	1.24352	0.859884	1.07615	0.848143	1.25542	0.906722	0.882541	0.972698	0.739776	0.905329	0.680087	0.850807	0.878545	1.14642	0.750974	1.10699	0.841103	1.18567	0.738513	0.694612	0.381952	0.427937	1.11038	0.699378	1.03915	0.975685
AL050141	28.0029	29.839	28.7078	41.6089	32.9861	31.7825	35.5802	36.8057	24.241	27.9514	33.6961	21.8974	43.1486	31.931	23.0538	26.104	31.7807	35.1581	36.6197	27.3219	24.0982	38.6387	24.6356	24.017	13.4524	29.8247	23.7162	28.2461	23.7354
AL080192	6.23855	7.47363	6.73447	6.99761	6.78514	6.32415	6.16289	5.3818	5.94156	4.97775	4.5811	5.97119	5.48146	5.29373	5.51268	4.46054	4.53294	4.98182	4.98611	4.91132	5.15122	5.74916	4.78948	6.09617	7.64607	6.34314	6.14624	3.95256	4.34986
AL109706	1.25088	1.58462	1.46227	1.49098	1.12215	1.40258	3.56418	3.76626	2.3038	1.36639	1.55996	1.51893	2.36381	1.21588	0.823087	1.47184	1.35707	1.39789	1.82582	1.61324	1.04644	3.03015	3.08279	1.01833	0.856458	1.401	1.08818	1.72671	3.46962
AL110181	2.45001	1.20133	2.09939	1.05699	1.28983	1.43486	1.1874	1.25542	1.30568	1.19143	1.15508	1.62274	1.96155	0.946207	1.2076	1.23545	1.31838	1.28738	1.32125	0.937229	1.9987	1.70179	1.3635	1.57025	1.34217	1.01382	1.26924	0.831317	1.27263
AL122050	2.49659	2.72792	3.15213	3.98735	7.72473	3.67129	4.27379	4.74584	3.55181	2.76302	4.35039	3.70819	5.11963	5.62461	3.29921	1.67665	2.19998	5.37841	5.28857	2.12679	3.94523	4.93937	2.82733	2.44556	1.78683	1.74546	1.6223	3.14342	2.77392
AL133111	25.9839	19.6066	20.0203	21.6373	27.6486	30.1321	28.1018	28.516	27.5643	20.828	23.8919	16.991	27.4616	25.725	23.2737	21.6067	24.2181	21.4206	26.2821	18.9609	26.017	25.9764	20.1695	15.3511	8.59765	22.1114	20.7482	23.935	31.3916
AL137445	3.077	3.65023	3.67819	5.18176	3.51362	4.67928	4.14685	6.45321	3.20762	3.20142	3.82422	3.67812	2.52979	3.52669	4.10418	3.59654	4.57277	3.92366	4.06016	3.99452	3.45199	2.68433	3.50239	2.53065	1.94925	3.54258	2.45145	3.24456	3.51247
AL137522	5.98113	6.05992	5.19614	6.67305	6.14651	4.86222	6.48829	7.10818	6.577	5.22222	7.71836	4.1585	5.99931	5.00278	4.38385	6.86638	6.66069	5.53075	5.09752	4.00101	4.02009	6.3374	5.77454	5.29938	3.62307	5.03676	4.58274	5.94114	6.29783
AL137535	1.10423	0.906664	0.943204	0.870466	1.25675	1.2392	0.961229	1.68585	1.1606	0.838414	1.36786	1.00228	1.62959	1.09405	1.09782	0.933454	1.26106	1.25162	1.57121	0.79304	1.18567	0.899059	0.874697	0.785124	0.836422	1.27935	0.932504	0.935231	1.14537
AL137655	145.089	142.23	167.794	230.377	238.25	145.963	247.291	528.586	254.933	155.207	121.605	219.346	381.444	231.737	147.686	142.792	200.464	359.01	253.882	97.3538	160.839	231.752	227.3	193.06	75.8542	124.398	110.305	159.842	233.911
AL157440	2.48452	1.17866	0.699796	0.80829	0.429942	0.847873	0.819871	0.502168	0.761646	1.01492	1.58063	0.835232	0.965684	0.620949	1.01548	1.07073	1.92025	0.50065	1.46409	1.3698	1.62606	0.513748	1.31204	1.42171	0.272324	0.868989	0.595767	0.831317	0.890843
AL355711	4.65847	3.96665	4.50304	4.22798	3.83641	5.18507	5.17367	7.38904	4.17092	3.55223	5.77539	6.01367	4.70771	5.11543	5.35185	5.95763	3.03801	3.0039	5.14216	3.46054	4.64105	4.10998	6.07142	5.62319	2.48982	6.54156	4.89565	4.74543	2.92706
AL357213	10.181	9.3409	10.8255	13.0635	10.0008	10.2035	10.8752	10.9336	11.2716	10.1715	10.9073	8.905	9.78057	11.4328	11.0566	12.7655	11.6929	12.4887	13.1911	9.77338	9.82648	12.8784	10.7989	8.38704	5.75323	11.8163	9.22247	12.361	13.4818
AL389983	14.7142	10.1796	10.995	12.5363	7.95624	8.66102	14.8337	11.9021	12.9919	12.6583	14.7482	15.2148	11.1727	12.2321	11.9516	15.9028	16.3634	9.83311	13.7699	16.9283	12.7432	13.5276	17.204	13.234	7.57838	14.1356	11.8032	15.7247	15.4761
AL831889	48.5595	38.9575	43.0679	44.6953	53.081	52.4765	37.3401	45.5466	39.9447	35.6357	37.0169	33.725	47.5249	49.6174	35.2923	42.9565	43.6006	39.6128	42.0136	37.8052	43.3297	44.2186	33.282	25.8675	23.6902	37.7079	38.9802	49.2191	54.8102
AL831948	0.862679	0.702665	0.304259	1.21243	0.793739	0.750041	0.932957	0.896728	0.580302	0.573652	0.425555	1.05001	1.05622	0.680087	0.71358	0.905999	0.945795	1.60923	1.21412	0.360473	0.406515	0.738513	1.02905	0.48805	0.661357	0.796574	0.569864	0.554211	0.848422
AL832007	4.52285	3.50063	3.29969	5.22248	4.99857	3.40682	4.29697	5.96647	4.11724	4.26223	4.3966	5.06126	5.25755	5.88305	4.19393	5.36928	5.4045	5.37054	6.10845	3.92122	3.99198	5.34427	4.96339	3.30771	3.07784	4.10935	3.86782	4.88468	5.19658
AL832184	0.866475	0.855437	0.682149	0.673056	0.60258	0.938856	1.1286	1.46203	1.22879	1.05133	1.18639	0.685129	1.10903	1.09642	1.11428	0.715191	1.16275	1.0249	0.720973	0.741613	1.0671	1.06988	1.2377	0.638921	0.775539	0.977372	0.988455	1.39904	1.28324
AL832212	6.65402	2.72226	5.15446	7.03243	7.6232	6.28469	7.52048	6.0773	4.99712	5.20148	5.05438	3.22781	5.68667	6.75267	6.47684	7.16289	5.39218	6.51095	5.82492	5.28813	6.80337	5.07262	5.59188	5.55125	2.22897	4.95927	4.27761	7.90686	5.54656
AL832252	13.4088	11.3963	9.15729	12.5496	11.9782	12.0848	12.8236	13.8498	12.2777	11.475	13.3406	13.1139	13.174	12.9787	11.7436	14.0685	13.0107	13.1546	13.4703	12.228	12.2524	11.5574	14.8933	9.82424	6.641	12.1386	8.78108	14.4199	12.504
AL832262	10.7148	10.9684	10.6068	12.1694	13.7681	13.1133	13.7905	14.6959	12.0786	9.54623	11.4477	9.63523	12.1248	12.7324	10.8272	10.2304	13.9551	13.785	12.1951	10.2778	11.855	12.4073	11.3291	10.2013	7.34846	10.3516	10.235	12.0385	13.6189
AL832384	8.94011	5.86068	5.18762	7.08404	6.59465	5.15083	8.77262	7.80907	7.91931	7.8705	8.78802	8.44085	8.34623	7.48775	7.90125	9.93662	8.71879	6.00601	7.92321	10.0168	7.88029	7.56462	13.477	9.69077	7.13935	7.85373	7.80429	10.318	10.24
AL832439	58.5662	45.3856	43.3706	47.5992	41.7447	52.0731	47.5757	40.5891	47.8981	47.5738	46.0457	40.8221	51.9677	51.2082	40.696	52.9507	53.3675	41.9727	54.8436	54.1	51.1105	46.8872	46.5542	39.0695	27.5457	50.4323	39.403	64.6189	62.4502
AL832447	20.4672	20.2105	20.585	27.4803	28.0309	23.1319	24.3957	41.2972	24.2965	18.2732	18.4673	21.4771	35.551	26.8398	20.1765	19.9518	23.554	26.774	28.4393	17.0948	19.905	24.3523	23.5561	15.4048	10.9968	17.367	15.815	20.6568	24.9271
AL832797	1.72053	1.45814	2.00872	2.6686	3.1905	2.31208	2.8246	4.15078	2.19535	1.75471	1.95877	2.05419	2.93477	2.59143	2.13443	2.59281	2.28567	3.3	2.66142	2.13424	2.01869	2.53181	2.22688	1.53057	1.50089	1.48573	2.18802	2.2165	2.12317
[truncated: 13,312 more rows]

## Sheet: PHENOTYPE_DATA
SAMPLE	MHO_STATUS	SEX
SAMPLE1	1	1
SAMPLE2	0	0
SAMPLE3	0	1
SAMPLE4	0	0
SAMPLE5	0	0
SAMPLE6	0	1
[truncated: 23 more rows]
